# Supplementary material for: Optimized CRISPR guide RNA design for two high-fidelity Cas9 variants by deep learning
Source: Nat Commun. 2019 Sep 19;10:4284. doi: 10.1038/s41467-019-12281-8 (PMC6753114; doi:10.1038/s41467-019-12281-8)
Supplement: Supplementary file 2 — Supplementary Data 1 [file 41467_2019_12281_MOESM2_ESM.xlsx]

## Sheet: Sheet1
Supplementary Data 1. The list of 80263 oligonucleotides
Symbol	ID	Seq
A1BG	1	GGTGAAAGAAGATGCGATCTGttttagagctagaaatagcaagttaaaataaggctagtccgttatcaacttgaaaaagtggcaccgagtcggtgcttttttgccaccATGGGTGAAAGAAGATGCGATCTGGgtgagcaagggcgagg
A1BG	1	GTGGACTTCCAGCTACGGCGGttttagagctagaaatagcaagttaaaataaggctagtccgttatcaacttgaaaaagtggcaccgagtcggtgcttttttgccaccATGGGTGGACTTCCAGCTACGGCGCGgtgagcaagggcgagg
A1BG	1	ACCTGCGTGGCTCCCCTGAGGttttagagctagaaatagcaagttaaaataaggctagtccgttatcaacttgaaaaagtggcaccgagtcggtgcttttttgccaccATGGACCTGCGTGGCTCCCCTGAGTGgtgagcaagggcgagg
A1BG	1	GCACCATGGAGAGTCCTCCCGttttagagctagaaatagcaagttaaaataaggctagtccgttatcaacttgaaaaagtggcaccgagtcggtgcttttttgccaccATGGGCACCATGGAGAGTCCTCCCAGgtgagcaagggcgagg
NAT2	10	GTGCTGTATTTGTTAACTGGGttttagagctagaaatagcaagttaaaataaggctagtccgttatcaacttgaaaaagtggcaccgagtcggtgcttttttgccaccATGGGTGCTGTATTTGTTAACTGGAGgtgagcaagggcgagg
NAT2	10	AAAATACCCTCCTAACATTGGttttagagctagaaatagcaagttaaaataaggctagtccgttatcaacttgaaaaagtggcaccgagtcggtgcttttttgccaccATGGAAAATACCCTCCTAACATTGTGgtgagcaagggcgagg
NAT2	10	AGTACAGAAGTTGATTGACCGttttagagctagaaatagcaagttaaaataaggctagtccgttatcaacttgaaaaagtggcaccgagtcggtgcttttttgccaccATGGGAGTACAGAAGTTGATTGACCTGGgtgagcaagggcgagg
NAT2	10	ATTGTAAGAAGAAACCGGGGGttttagagctagaaatagcaagttaaaataaggctagtccgttatcaacttgaaaaagtggcaccgagtcggtgcttttttgccaccATGGATTGTAAGAAGAAACCGGGGTGgtgagcaagggcgagg
ADA	100	GCCCACAGACTGGTCCCCCAGttttagagctagaaatagcaagttaaaataaggctagtccgttatcaacttgaaaaagtggcaccgagtcggtgcttttttgccaccATGGGCCCACAGACTGGTCCCCCAAGgtgagcaagggcgagg
ADA	100	ATTCACCGTACTGTCCACGCGttttagagctagaaatagcaagttaaaataaggctagtccgttatcaacttgaaaaagtggcaccgagtcggtgcttttttgccaccATGGATTCACCGTACTGTCCACGCCGgtgagcaagggcgagg
ADA	100	AGGGGACCTCACCCCAGACGGttttagagctagaaatagcaagttaaaataaggctagtccgttatcaacttgaaaaagtggcaccgagtcggtgcttttttgccaccATGGAGGGGACCTCACCCCAGACGAGgtgagcaagggcgagg
ADA	100	GCTGCCGGGAGGCTATCAAAGttttagagctagaaatagcaagttaaaataaggctagtccgttatcaacttgaaaaagtggcaccgagtcggtgcttttttgccaccATGGGCTGCCGGGAGGCTATCAAAAGgtgagcaagggcgagg
CDH2	1000	AGCACAGTGGCCACCTACAAGttttagagctagaaatagcaagttaaaataaggctagtccgttatcaacttgaaaaagtggcaccgagtcggtgcttttttgccaccATGGAGCACAGTGGCCACCTACAAAGgtgagcaagggcgagg
CDH2	1000	GTCATGGCAGTAAACTCTGGGttttagagctagaaatagcaagttaaaataaggctagtccgttatcaacttgaaaaagtggcaccgagtcggtgcttttttgccaccATGGGTCATGGCAGTAAACTCTGGAGgtgagcaagggcgagg
CDH2	1000	ACCGACCCAAACAGCAACGAGttttagagctagaaatagcaagttaaaataaggctagtccgttatcaacttgaaaaagtggcaccgagtcggtgcttttttgccaccATGGACCGACCCAAACAGCAACGACGgtgagcaagggcgagg
CDH2	1000	AGACAATTCAGTAAGCACAGGttttagagctagaaatagcaagttaaaataaggctagtccgttatcaacttgaaaaagtggcaccgagtcggtgcttttttgccaccATGGGAGACAATTCAGTAAGCACAGTGGgtgagcaagggcgagg
AKT3	10000	GCCACTGAAAAGTTGTTGAGGttttagagctagaaatagcaagttaaaataaggctagtccgttatcaacttgaaaaagtggcaccgagtcggtgcttttttgccaccATGGCCACTGAAAAGTTGTTGAGGGgtgagcaagggcgagg
AKT3	10000	ACAAATTGATAATATAGGAGGttttagagctagaaatagcaagttaaaataaggctagtccgttatcaacttgaaaaagtggcaccgagtcggtgcttttttgccaccATGGGACAAATTGATAATATAGGAGAGGgtgagcaagggcgagg
AKT3	10000	GGAATATGTTAATGGGGGCGGttttagagctagaaatagcaagttaaaataaggctagtccgttatcaacttgaaaaagtggcaccgagtcggtgcttttttgccaccATGGGGAATATGTTAATGGGGGCGAGgtgagcaagggcgagg
AKT3	10000	GCCACAGAATGTCTTCATGGGttttagagctagaaatagcaagttaaaataaggctagtccgttatcaacttgaaaaagtggcaccgagtcggtgcttttttgccaccATGGGCCACAGAATGTCTTCATGGTGGGgtgagcaagggcgagg
MED6	10001	ATCCTTCCAAAGGGTATTGGGttttagagctagaaatagcaagttaaaataaggctagtccgttatcaacttgaaaaagtggcaccgagtcggtgcttttttgccaccATGGATCCTTCCAAAGGGTATTGGTGgtgagcaagggcgagg
MED6	10001	ATCTATCAGGCACCAGACTTGttttagagctagaaatagcaagttaaaataaggctagtccgttatcaacttgaaaaagtggcaccgagtcggtgcttttttgccaccATGGATCTATCAGGCACCAGACTTGGgtgagcaagggcgagg
MED6	10001	ATCAGTTATAAACTCTAGAGGttttagagctagaaatagcaagttaaaataaggctagtccgttatcaacttgaaaaagtggcaccgagtcggtgcttttttgccaccATGGGATCAGTTATAAACTCTAGAGTGGgtgagcaagggcgagg
MED6	10001	ATGAAGTGGTCAAAATGCAGGttttagagctagaaatagcaagttaaaataaggctagtccgttatcaacttgaaaaagtggcaccgagtcggtgcttttttgccaccATGGATGAAGTGGTCAAAATGCAGAGgtgagcaagggcgagg
NR2E3	10002	GAGACCACTGGATGGCCCCGGttttagagctagaaatagcaagttaaaataaggctagtccgttatcaacttgaaaaagtggcaccgagtcggtgcttttttgccaccATGGGAGACCACTGGATGGCCCCGAGgtgagcaagggcgagg
NR2E3	10002	GCTTCTTCAAGAGGAGCGTAGttttagagctagaaatagcaagttaaaataaggctagtccgttatcaacttgaaaaagtggcaccgagtcggtgcttttttgccaccATGGGCTTCTTCAAGAGGAGCGTACGgtgagcaagggcgagg
NR2E3	10002	GTAGGTACCTGATCCCGGAAGttttagagctagaaatagcaagttaaaataaggctagtccgttatcaacttgaaaaagtggcaccgagtcggtgcttttttgccaccATGGGTAGGTACCTGATCCCGGAAGGgtgagcaagggcgagg
NR2E3	10002	GGGGGCAGGGATGTGCCCCGGttttagagctagaaatagcaagttaaaataaggctagtccgttatcaacttgaaaaagtggcaccgagtcggtgcttttttgccaccATGGGGGGGCAGGGATGTGCCCCGTGGGgtgagcaagggcgagg
NAALAD2	10003	GTCAATAGCTCCAAATACCCGttttagagctagaaatagcaagttaaaataaggctagtccgttatcaacttgaaaaagtggcaccgagtcggtgcttttttgccaccATGGTCAATAGCTCCAAATACCCAGgtgagcaagggcgagg
NAALAD2	10003	GTGAGTTATAGTATCGGACCGttttagagctagaaatagcaagttaaaataaggctagtccgttatcaacttgaaaaagtggcaccgagtcggtgcttttttgccaccATGGTGAGTTATAGTATCGGACCTGgtgagcaagggcgagg
NAALAD2	10003	GCTATCATCAAAGTATACGGGttttagagctagaaatagcaagttaaaataaggctagtccgttatcaacttgaaaaagtggcaccgagtcggtgcttttttgccaccATGGGCTATCATCAAAGTATACGGTGgtgagcaagggcgagg
NAALAD2	10003	GAGGTACAGCCATATCCCAAGttttagagctagaaatagcaagttaaaataaggctagtccgttatcaacttgaaaaagtggcaccgagtcggtgcttttttgccaccATGGGAGGTACAGCCATATCCCAAAGgtgagcaagggcgagg
MIR675	100033819	AGCCAGCCCCAGGGGCTGAGgttttagagctagaaatagcaagttaaaataaggctagtccgttatcaacttgaaaaagtggcaccgagtcggtgcttttttgccaccATGGAGCCAGCCCCAGGGGCTGAGCGgtgagcaagggcgagg
MIR675	100033819	AGCGTCACCAAGTCCACTGTgttttagagctagaaatagcaagttaaaataaggctagtccgttatcaacttgaaaaagtggcaccgagtcggtgcttttttgccaccATGGAGCGTCACCAAGTCCACTGTGGgtgagcaagggcgagg
MIR675	100033819	GAGAGGGCCCACAGTGGACTgttttagagctagaaatagcaagttaaaataaggctagtccgttatcaacttgaaaaagtggcaccgagtcggtgcttttttgccaccATGGAGAGGGCCCACAGTGGACTTGgtgagcaagggcgagg
MIR675	100033819	GGTGCGGAGAGGGCCCACAGgttttagagctagaaatagcaagttaaaataaggctagtccgttatcaacttgaaaaagtggcaccgagtcggtgcttttttgccaccATGGGTGCGGAGAGGGCCCACAGTGgtgagcaagggcgagg
DDTL	100037417	GAGATGGACAGCTGCGCGCAGttttagagctagaaatagcaagttaaaataaggctagtccgttatcaacttgaaaaagtggcaccgagtcggtgcttttttgccaccATGGGAGATGGACAGCTGCGCGCAGGgtgagcaagggcgagg
DDTL	100037417	ACCGTCACGTTCACGCGCTGGttttagagctagaaatagcaagttaaaataaggctagtccgttatcaacttgaaaaagtggcaccgagtcggtgcttttttgccaccATGGACCGTCACGTTCACGCGCTGAGgtgagcaagggcgagg
DDTL	100037417	GGTGGACCCGCTCAGCGCCAGttttagagctagaaatagcaagttaaaataaggctagtccgttatcaacttgaaaaagtggcaccgagtcggtgcttttttgccaccATGGGGTGGACCCGCTCAGCGCCATGGGgtgagcaagggcgagg
DDTL	100037417	AGCGCGTGAACGTGACGGTAGttttagagctagaaatagcaagttaaaataaggctagtccgttatcaacttgaaaaagtggcaccgagtcggtgcttttttgccaccATGGAGCGCGTGAACGTGACGGTACGgtgagcaagggcgagg
NAALADL1	10004	GGACAGCAGCACTTCGTACGGttttagagctagaaatagcaagttaaaataaggctagtccgttatcaacttgaaaaagtggcaccgagtcggtgcttttttgccaccATGGGGACAGCAGCACTTCGTACGTGgtgagcaagggcgagg
NAALADL1	10004	ACGCTACCCTTAGGGTGCAGGttttagagctagaaatagcaagttaaaataaggctagtccgttatcaacttgaaaaagtggcaccgagtcggtgcttttttgccaccATGGACGCTACCCTTAGGGTGCAGGGgtgagcaagggcgagg
NAALADL1	10004	GCAAACACGATTGATCTGCGGttttagagctagaaatagcaagttaaaataaggctagtccgttatcaacttgaaaaagtggcaccgagtcggtgcttttttgccaccATGGCAAACACGATTGATCTGCGAGgtgagcaagggcgagg
NAALADL1	10004	GAAATCCGGAGACATTGGCAGttttagagctagaaatagcaagttaaaataaggctagtccgttatcaacttgaaaaagtggcaccgagtcggtgcttttttgccaccATGGGAAATCCGGAGACATTGGCAAGgtgagcaagggcgagg
SIGLEC14	100049587	GGGAAGCTATTTCTTCCGCGGttttagagctagaaatagcaagttaaaataaggctagtccgttatcaacttgaaaaagtggcaccgagtcggtgcttttttgccaccATGGGGGAAGCTATTTCTTCCGCGTGgtgagcaagggcgagg
SIGLEC14	100049587	GGAGATCCCATACTACGCTGGttttagagctagaaatagcaagttaaaataaggctagtccgttatcaacttgaaaaagtggcaccgagtcggtgcttttttgccaccATGGGGAGATCCCATACTACGCTGAGgtgagcaagggcgagg
SIGLEC14	100049587	GCTTCTCTTTCCCAGCCCTGGttttagagctagaaatagcaagttaaaataaggctagtccgttatcaacttgaaaaagtggcaccgagtcggtgcttttttgccaccATGGGCTTCTCTTTCCCAGCCCTGCGgtgagcaagggcgagg
SIGLEC14	100049587	ACCTGTCAGGTGAAACGCCAGttttagagctagaaatagcaagttaaaataaggctagtccgttatcaacttgaaaaagtggcaccgagtcggtgcttttttgccaccATGGACCTGTCAGGTGAAACGCCAAGgtgagcaagggcgagg
SIGLEC14	100049587	ATTTCTGAAGAAGATGCTGAGttttagagctagaaatagcaagttaaaataaggctagtccgttatcaacttgaaaaagtggcaccgagtcggtgcttttttgccaccATGGGATTTCTGAAGAAGATGCTGATGGgtgagcaagggcgagg
ACOT8	10005	ATTACTGGGTACCGGCCAAGGttttagagctagaaatagcaagttaaaataaggctagtccgttatcaacttgaaaaagtggcaccgagtcggtgcttttttgccaccATGGATTACTGGGTACCGGCCAAGAGgtgagcaagggcgagg
ACOT8	10005	GCTGTTTGGTGGTCAGATCGGttttagagctagaaatagcaagttaaaataaggctagtccgttatcaacttgaaaaagtggcaccgagtcggtgcttttttgccaccATGGGCTGTTTGGTGGTCAGATCGTGgtgagcaagggcgagg
ACOT8	10005	GCTGCCAGTACTGTACCAAGGttttagagctagaaatagcaagttaaaataaggctagtccgttatcaacttgaaaaagtggcaccgagtcggtgcttttttgccaccATGGGCTGCCAGTACTGTACCAAGTGgtgagcaagggcgagg
ACOT8	10005	ACCTTAAATACTGGTCAATGGttttagagctagaaatagcaagttaaaataaggctagtccgttatcaacttgaaaaagtggcaccgagtcggtgcttttttgccaccATGGACCTTAAATACTGGTCAATGAGgtgagcaagggcgagg
ABI1	10006	GTTGTGTCGAGATATCTGCCGttttagagctagaaatagcaagttaaaataaggctagtccgttatcaacttgaaaaagtggcaccgagtcggtgcttttttgccaccATGGGTTGTGTCGAGATATCTGCCTGgtgagcaagggcgagg
ABI1	10006	GTTTCCGAATATACCTTACAGttttagagctagaaatagcaagttaaaataaggctagtccgttatcaacttgaaaaagtggcaccgagtcggtgcttttttgccaccATGGGTTTCCGAATATACCTTACAGGgtgagcaagggcgagg
ABI1	10006	AACACACCTGGTCCAATAGTGttttagagctagaaatagcaagttaaaataaggctagtccgttatcaacttgaaaaagtggcaccgagtcggtgcttttttgccaccATGGAACACACCTGGTCCAATAGTGGgtgagcaagggcgagg
ABI1	10006	GAGTTACCAGAACCTGACTCGttttagagctagaaatagcaagttaaaataaggctagtccgttatcaacttgaaaaagtggcaccgagtcggtgcttttttgccaccATGGAGTTACCAGAACCTGACTCGGgtgagcaagggcgagg
GNPDA1	10007	GATTGAATACTATAAGAATGGttttagagctagaaatagcaagttaaaataaggctagtccgttatcaacttgaaaaagtggcaccgagtcggtgcttttttgccaccATGGGATTGAATACTATAAGAATGGGgtgagcaagggcgagg
GNPDA1	10007	GCCAATGCTAGGTTCTTCGAGttttagagctagaaatagcaagttaaaataaggctagtccgttatcaacttgaaaaagtggcaccgagtcggtgcttttttgccaccATGGCCAATGCTAGGTTCTTCGATGGgtgagcaagggcgagg
GNPDA1	10007	GGGATCGAGCTATTTGTTGGGttttagagctagaaatagcaagttaaaataaggctagtccgttatcaacttgaaaaagtggcaccgagtcggtgcttttttgccaccATGGGGGATCGAGCTATTTGTTGGAGgtgagcaagggcgagg
GNPDA1	10007	GCATCATCCAGTTTAACCCAGttttagagctagaaatagcaagttaaaataaggctagtccgttatcaacttgaaaaagtggcaccgagtcggtgcttttttgccaccATGGGCATCATCCAGTTTAACCCAGGgtgagcaagggcgagg
KCNE3	10008	GCAATTTGCTCTGCCGGCCAGttttagagctagaaatagcaagttaaaataaggctagtccgttatcaacttgaaaaagtggcaccgagtcggtgcttttttgccaccATGGGCAATTTGCTCTGCCGGCCAGGgtgagcaagggcgagg
KCNE3	10008	GGCATTTAGAGCCTTCAGCAGttttagagctagaaatagcaagttaaaataaggctagtccgttatcaacttgaaaaagtggcaccgagtcggtgcttttttgccaccATGGGGCATTTAGAGCCTTCAGCACGgtgagcaagggcgagg
KCNE3	10008	GGCATGCAGGCTCTCATACCGttttagagctagaaatagcaagttaaaataaggctagtccgttatcaacttgaaaaagtggcaccgagtcggtgcttttttgccaccATGGGGCATGCAGGCTCTCATACCAGgtgagcaagggcgagg
KCNE3	10008	ACAACCAGACTGAAGAGAGGGttttagagctagaaatagcaagttaaaataaggctagtccgttatcaacttgaaaaagtggcaccgagtcggtgcttttttgccaccATGGACAACCAGACTGAAGAGAGGCGgtgagcaagggcgagg
ZBTB33	10009	GTTGCCTGATTCACAGGAGTGttttagagctagaaatagcaagttaaaataaggctagtccgttatcaacttgaaaaagtggcaccgagtcggtgcttttttgccaccATGGGTTGCCTGATTCACAGGAGTAGGGgtgagcaagggcgagg
ZBTB33	10009	AAGCATCTCAGGTACAGCGCGttttagagctagaaatagcaagttaaaataaggctagtccgttatcaacttgaaaaagtggcaccgagtcggtgcttttttgccaccATGGAAGCATCTCAGGTACAGCGCAGgtgagcaagggcgagg
ZBTB33	10009	GGCGAGTTATTGCTAGCACTGttttagagctagaaatagcaagttaaaataaggctagtccgttatcaacttgaaaaagtggcaccgagtcggtgcttttttgccaccATGGGGCGAGTTATTGCTAGCACTAGGGgtgagcaagggcgagg
ZBTB33	10009	GGATCAAAACATCTAATGGAGttttagagctagaaatagcaagttaaaataaggctagtccgttatcaacttgaaaaagtggcaccgagtcggtgcttttttgccaccATGGGGATCAAAACATCTAATGGAGGgtgagcaagggcgagg
CDH3	1001	ATTCTGGTCGGTCACGATGAGttttagagctagaaatagcaagttaaaataaggctagtccgttatcaacttgaaaaagtggcaccgagtcggtgcttttttgccaccATGGGATTCTGGTCGGTCACGATGATGGgtgagcaagggcgagg
CDH3	1001	GAATAAGCCACTGGACCGGGGttttagagctagaaatagcaagttaaaataaggctagtccgttatcaacttgaaaaagtggcaccgagtcggtgcttttttgccaccATGGGAATAAGCCACTGGACCGGGAGgtgagcaagggcgagg
CDH3	1001	AGAAGGAGGAGAGACGCGAGGttttagagctagaaatagcaagttaaaataaggctagtccgttatcaacttgaaaaagtggcaccgagtcggtgcttttttgccaccATGGAGAAGGAGGAGAGACGCGAGAGgtgagcaagggcgagg
CDH3	1001	AAGACACAAGAGAGATTGGGGttttagagctagaaatagcaagttaaaataaggctagtccgttatcaacttgaaaaagtggcaccgagtcggtgcttttttgccaccATGGAAGACACAAGAGAGATTGGGTGgtgagcaagggcgagg
TANK	10010	GTTGAGTCATTGTCCATAGGGttttagagctagaaatagcaagttaaaataaggctagtccgttatcaacttgaaaaagtggcaccgagtcggtgcttttttgccaccATGGTTGAGTCATTGTCCATAGGTGgtgagcaagggcgagg
TANK	10010	AATATACCAGACACTGCAACGttttagagctagaaatagcaagttaaaataaggctagtccgttatcaacttgaaaaagtggcaccgagtcggtgcttttttgccaccATGGAATATACCAGACACTGCAACTGgtgagcaagggcgagg
TANK	10010	AACTACCTTTCATGGAGCAAGttttagagctagaaatagcaagttaaaataaggctagtccgttatcaacttgaaaaagtggcaccgagtcggtgcttttttgccaccATGGAACTACCTTTCATGGAGCAAAGgtgagcaagggcgagg
TANK	10010	GCAGAGAATACGTGAACAACGttttagagctagaaatagcaagttaaaataaggctagtccgttatcaacttgaaaaagtggcaccgagtcggtgcttttttgccaccATGGGCAGAGAATACGTGAACAACAGgtgagcaagggcgagg
POM121C	100101267	GCTGAGACTGAAGGGCCAGGGttttagagctagaaatagcaagttaaaataaggctagtccgttatcaacttgaaaaagtggcaccgagtcggtgcttttttgccaccATGGCTGAGACTGAAGGGCCAGGCGgtgagcaagggcgagg
POM121C	100101267	GCAGCAGACAAGGAGTCCCAGttttagagctagaaatagcaagttaaaataaggctagtccgttatcaacttgaaaaagtggcaccgagtcggtgcttttttgccaccATGGGCAGCAGACAAGGAGTCCCAGGgtgagcaagggcgagg
POM121C	100101267	ACTTGTGTAAGCGCCTGTCAGttttagagctagaaatagcaagttaaaataaggctagtccgttatcaacttgaaaaagtggcaccgagtcggtgcttttttgccaccATGGACTTGTGTAAGCGCCTGTCAAGgtgagcaagggcgagg
ZSCAN30	100101467	GGAAAACCCCTGGAGCCAAGGttttagagctagaaatagcaagttaaaataaggctagtccgttatcaacttgaaaaagtggcaccgagtcggtgcttttttgccaccATGGGGAAAACCCCTGGAGCCAAGAGgtgagcaagggcgagg
ZSCAN30	100101467	GGTTCTCTAAGGGCTGCACCGttttagagctagaaatagcaagttaaaataaggctagtccgttatcaacttgaaaaagtggcaccgagtcggtgcttttttgccaccATGGGGTTCTCTAAGGGCTGCACCGGgtgagcaagggcgagg
ZSCAN30	100101467	GGAAGCTGTGACTATGCTGGGttttagagctagaaatagcaagttaaaataaggctagtccgttatcaacttgaaaaagtggcaccgagtcggtgcttttttgccaccATGGGAAGCTGTGACTATGCTGGAGGgtgagcaagggcgagg
SRA1	10011	GCGCTCGCTGCTTACCAAGAGttttagagctagaaatagcaagttaaaataaggctagtccgttatcaacttgaaaaagtggcaccgagtcggtgcttttttgccaccATGGGCGCTCGCTGCTTACCAAGAGGgtgagcaagggcgagg
SRA1	10011	AGACTGCCGTGGCCACACAAGttttagagctagaaatagcaagttaaaataaggctagtccgttatcaacttgaaaaagtggcaccgagtcggtgcttttttgccaccATGGAGACTGCCGTGGCCACACAAGGgtgagcaagggcgagg
SRA1	10011	AGGAGGTGGAGGCCCCATTGGttttagagctagaaatagcaagttaaaataaggctagtccgttatcaacttgaaaaagtggcaccgagtcggtgcttttttgccaccATGGAGGAGGTGGAGGCCCCATTGGGgtgagcaagggcgagg
SRA1	10011	AGCCCGTATGAGAACTGCGGGttttagagctagaaatagcaagttaaaataaggctagtccgttatcaacttgaaaaagtggcaccgagtcggtgcttttttgccaccATGGGAGCCCGTATGAGAACTGCGGCGGgtgagcaagggcgagg
TMEM170B	100113407	GTTCCTCAGCACCGTCCCGTGttttagagctagaaatagcaagttaaaataaggctagtccgttatcaacttgaaaaagtggcaccgagtcggtgcttttttgccaccATGGGTTCCTCAGCACCGTCCCGTGGgtgagcaagggcgagg
TMEM170B	100113407	GATCAACCTGTCGGTGCAGCGttttagagctagaaatagcaagttaaaataaggctagtccgttatcaacttgaaaaagtggcaccgagtcggtgcttttttgccaccATGGGATCAACCTGTCGGTGCAGCAGgtgagcaagggcgagg
TMEM170B	100113407	ATGCTGCAGAGGCATAGGCAGttttagagctagaaatagcaagttaaaataaggctagtccgttatcaacttgaaaaagtggcaccgagtcggtgcttttttgccaccATGGGATGCTGCAGAGGCATAGGCAGGGgtgagcaagggcgagg
TMEM170B	100113407	AGGCGCGTCAATTACCCGTGGttttagagctagaaatagcaagttaaaataaggctagtccgttatcaacttgaaaaagtggcaccgagtcggtgcttttttgccaccATGGAGGCGCGTCAATTACCCGTGAGgtgagcaagggcgagg
ZGLP1	100125288	GCCGGCCCCTACCTGTACGTGttttagagctagaaatagcaagttaaaataaggctagtccgttatcaacttgaaaaagtggcaccgagtcggtgcttttttgccaccATGGGCCGGCCCCTACCTGTACGTGGgtgagcaagggcgagg
ZGLP1	100125288	GAGTCACCCCCTCGAACCCAGttttagagctagaaatagcaagttaaaataaggctagtccgttatcaacttgaaaaagtggcaccgagtcggtgcttttttgccaccATGGGAGTCACCCCCTCGAACCCAGGgtgagcaagggcgagg
ZGLP1	100125288	GTGACCGACTCCTGGCATGCGttttagagctagaaatagcaagttaaaataaggctagtccgttatcaacttgaaaaagtggcaccgagtcggtgcttttttgccaccATGGGTGACCGACTCCTGGCATGCAGGGgtgagcaagggcgagg
ZGLP1	100125288	ATTCCAAGGACACACAGACCGttttagagctagaaatagcaagttaaaataaggctagtccgttatcaacttgaaaaagtggcaccgagtcggtgcttttttgccaccATGGATTCCAAGGACACACAGACCAGgtgagcaagggcgagg
MIR298	100126296	AAGCAGGGAGGTTCTCCCAGgttttagagctagaaatagcaagttaaaataaggctagtccgttatcaacttgaaaaagtggcaccgagtcggtgcttttttgccaccATGGAAGCAGGGAGGTTCTCCCAGTGgtgagcaagggcgagg
MIR298	100126296	AGGCTAGTTCCTCACAGTCAgttttagagctagaaatagcaagttaaaataaggctagtccgttatcaacttgaaaaagtggcaccgagtcggtgcttttttgccaccATGGAGGCTAGTTCCTCACAGTCAAGgtgagcaagggcgagg
MIR298	100126296	ACTAGCCTGCTGCTTTGCTCgttttagagctagaaatagcaagttaaaataaggctagtccgttatcaacttgaaaaagtggcaccgagtcggtgcttttttgccaccATGGGACTAGCCTGCTGCTTTGCTCAGGgtgagcaagggcgagg
MIR298	100126296	GGTCTTCAGCAGAAGCAGGGgttttagagctagaaatagcaagttaaaataaggctagtccgttatcaacttgaaaaagtggcaccgagtcggtgcttttttgccaccATGGGTCTTCAGCAGAAGCAGGGAGgtgagcaagggcgagg
MIR300	100126297	ACAAGGGCAGACTCTCTCTGgttttagagctagaaatagcaagttaaaataaggctagtccgttatcaacttgaaaaagtggcaccgagtcggtgcttttttgccaccATGGACAAGGGCAGACTCTCTCTGGGgtgagcaagggcgagg
MIR300	100126297	ATACAAGGGCAGACTCTCTCgttttagagctagaaatagcaagttaaaataaggctagtccgttatcaacttgaaaaagtggcaccgagtcggtgcttttttgccaccATGGATACAAGGGCAGACTCTCTCTGgtgagcaagggcgagg
MIR300	100126297	ATCATTTGCTACTTGAAGAGgttttagagctagaaatagcaagttaaaataaggctagtccgttatcaacttgaaaaagtggcaccgagtcggtgcttttttgccaccATGGATCATTTGCTACTTGAAGAGAGgtgagcaagggcgagg
MIR509-2	100126301	ATCCTCAGACATGCTGTGTGgttttagagctagaaatagcaagttaaaataaggctagtccgttatcaacttgaaaaagtggcaccgagtcggtgcttttttgccaccATGGGATCCTCAGACATGCTGTGTGTGGgtgagcaagggcgagg
MIR509-2	100126301	GATTGCCACTGTCTGCAGTAgttttagagctagaaatagcaagttaaaataaggctagtccgttatcaacttgaaaaagtggcaccgagtcggtgcttttttgccaccATGGGATTGCCACTGTCTGCAGTAGGgtgagcaagggcgagg
MIR450B	100126302	AATATGTAATATAAGTGTATgttttagagctagaaatagcaagttaaaataaggctagtccgttatcaacttgaaaaagtggcaccgagtcggtgcttttttgccaccATGGGAATATGTAATATAAGTGTATTGGgtgagcaagggcgagg
MIR450B	100126302	ATATGTAATATAAGTGTATTgttttagagctagaaatagcaagttaaaataaggctagtccgttatcaacttgaaaaagtggcaccgagtcggtgcttttttgccaccATGGGGATATGTAATATAAGTGTATTGGgtgagcaagggcgagg
MIR890	100126303	GCTGTGGGAAGTGCCCTACTgttttagagctagaaatagcaagttaaaataaggctagtccgttatcaacttgaaaaagtggcaccgagtcggtgcttttttgccaccATGGCTGTGGGAAGTGCCCTACTTGgtgagcaagggcgagg
MIR890	100126303	AAGACTTACTCTACTCAGAAgttttagagctagaaatagcaagttaaaataaggctagtccgttatcaacttgaaaaagtggcaccgagtcggtgcttttttgccaccATGGAAGACTTACTCTACTCAGAAAGgtgagcaagggcgagg
MIR890	100126303	GGGAAGTGCCCTACTTGGAAgttttagagctagaaatagcaagttaaaataaggctagtccgttatcaacttgaaaaagtggcaccgagtcggtgcttttttgccaccATGGGGAAGTGCCCTACTTGGAAAGgtgagcaagggcgagg
MIR890	100126303	AACTGATGCCTTTCCAAGTAgttttagagctagaaatagcaagttaaaataaggctagtccgttatcaacttgaaaaagtggcaccgagtcggtgcttttttgccaccATGGAACTGATGCCTTTCCAAGTAGGgtgagcaagggcgagg
MIR891B	100126304	AATGGCACATGTTTGTTGTTgttttagagctagaaatagcaagttaaaataaggctagtccgttatcaacttgaaaaagtggcaccgagtcggtgcttttttgccaccATGGAATGGCACATGTTTGTTGTTAGGGgtgagcaagggcgagg
MIR891B	100126304	ATGGCACATGTTTGTTGTTAgttttagagctagaaatagcaagttaaaataaggctagtccgttatcaacttgaaaaagtggcaccgagtcggtgcttttttgccaccATGGGATGGCACATGTTTGTTGTTAGGGgtgagcaagggcgagg
MIR891B	100126304	AATGACTCAGGTAAGTTGCAgttttagagctagaaatagcaagttaaaataaggctagtccgttatcaacttgaaaaagtggcaccgagtcggtgcttttttgccaccATGGGAATGACTCAGGTAAGTTGCAAGGgtgagcaagggcgagg
MIR888	100126306	ACATGTGACTGACACCTCTTgttttagagctagaaatagcaagttaaaataaggctagtccgttatcaacttgaaaaagtggcaccgagtcggtgcttttttgccaccATGGGACATGTGACTGACACCTCTTTGGGgtgagcaagggcgagg
MIR888	100126306	ACACCTCTTTGGGTGAAGGAgttttagagctagaaatagcaagttaaaataaggctagtccgttatcaacttgaaaaagtggcaccgagtcggtgcttttttgccaccATGGACACCTCTTTGGGTGAAGGAAGgtgagcaagggcgagg
MIR888	100126306	ACTGACACCTCTTTGGGTGAgttttagagctagaaatagcaagttaaaataaggctagtccgttatcaacttgaaaaagtggcaccgagtcggtgcttttttgccaccATGGGACTGACACCTCTTTGGGTGAAGGgtgagcaagggcgagg
MIR888	100126306	GAGCCTTCCTTCACCCAAAGgttttagagctagaaatagcaagttaaaataaggctagtccgttatcaacttgaaaaagtggcaccgagtcggtgcttttttgccaccATGGAGCCTTCCTTCACCCAAAGAGgtgagcaagggcgagg
MIR892B	100126307	GCTCCTTTCTGGGTAGAGCAgttttagagctagaaatagcaagttaaaataaggctagtccgttatcaacttgaaaaagtggcaccgagtcggtgcttttttgccaccATGGCTCCTTTCTGGGTAGAGCAAGgtgagcaagggcgagg
MIR892B	100126307	AAATGGCACCTTTCTGAGTAgttttagagctagaaatagcaagttaaaataaggctagtccgttatcaacttgaaaaagtggcaccgagtcggtgcttttttgccaccATGGGAAATGGCACCTTTCTGAGTAGGGGgtgagcaagggcgagg
MIR892B	100126307	GAGCCTTGCTCTACCCAGAAgttttagagctagaaatagcaagttaaaataaggctagtccgttatcaacttgaaaaagtggcaccgagtcggtgcttttttgccaccATGGAGCCTTGCTCTACCCAGAAAGgtgagcaagggcgagg
MIR541	100126308	ACCACCCATTCTGTGAACTTgttttagagctagaaatagcaagttaaaataaggctagtccgttatcaacttgaaaaagtggcaccgagtcggtgcttttttgccaccATGGACCACCCATTCTGTGAACTTTGgtgagcaagggcgagg
MIR541	100126308	AAAGTTCACAGAATGGGTGGgttttagagctagaaatagcaagttaaaataaggctagtccgttatcaacttgaaaaagtggcaccgagtcggtgcttttttgccaccATGGAAAGTTCACAGAATGGGTGGTGgtgagcaagggcgagg
MIR541	100126308	AAGTTCACAGAATGGGTGGTgttttagagctagaaatagcaagttaaaataaggctagtccgttatcaacttgaaaaagtggcaccgagtcggtgcttttttgccaccATGGAAGTTCACAGAATGGGTGGTGGgtgagcaagggcgagg
MIR875	100126309	GACACAACCTCAGTGTTTCCgttttagagctagaaatagcaagttaaaataaggctagtccgttatcaacttgaaaaagtggcaccgagtcggtgcttttttgccaccATGGACACAACCTCAGTGTTTCCAGgtgagcaagggcgagg
MIR875	100126309	AAAATCACCTGGAAACACTGgttttagagctagaaatagcaagttaaaataaggctagtccgttatcaacttgaaaaagtggcaccgagtcggtgcttttttgccaccATGGAAAATCACCTGGAAACACTGAGgtgagcaagggcgagg
MIR875	100126309	AAGAACACCTGATAAAACTGgttttagagctagaaatagcaagttaaaataaggctagtccgttatcaacttgaaaaagtggcaccgagtcggtgcttttttgccaccATGGAAGAACACCTGATAAAACTGAGgtgagcaagggcgagg
MIR147B	100126311	AGATTCTGGACACCAGTGTGgttttagagctagaaatagcaagttaaaataaggctagtccgttatcaacttgaaaaagtggcaccgagtcggtgcttttttgccaccATGGAGATTCTGGACACCAGTGTGCGgtgagcaagggcgagg
MIR147B	100126311	GCAGAAGCATTTCCGCACACgttttagagctagaaatagcaagttaaaataaggctagtccgttatcaacttgaaaaagtggcaccgagtcggtgcttttttgccaccATGGCAGAAGCATTTCCGCACACTGgtgagcaagggcgagg
MIR147B	100126311	AGAGTACTCTATAAATCTAGgttttagagctagaaatagcaagttaaaataaggctagtccgttatcaacttgaaaaagtggcaccgagtcggtgcttttttgccaccATGGGAGAGTACTCTATAAATCTAGTGGgtgagcaagggcgagg
MIR744	100126313	GCTAACAGCAGTCTTACTGAgttttagagctagaaatagcaagttaaaataaggctagtccgttatcaacttgaaaaagtggcaccgagtcggtgcttttttgccaccATGGCTAACAGCAGTCTTACTGAAGgtgagcaagggcgagg
MIR744	100126313	GCAGCACACTGGGTTGGGCAgttttagagctagaaatagcaagttaaaataaggctagtccgttatcaacttgaaaaagtggcaccgagtcggtgcttttttgccaccATGGCAGCACACTGGGTTGGGCAAGgtgagcaagggcgagg
MIR744	100126313	ACACTGGGTTGGGCAAGGTGgttttagagctagaaatagcaagttaaaataaggctagtccgttatcaacttgaaaaagtggcaccgagtcggtgcttttttgccaccATGGACACTGGGTTGGGCAAGGTGCGgtgagcaagggcgagg
MIR744	100126313	ACAGCATGTGCGTGGTTTCCgttttagagctagaaatagcaagttaaaataaggctagtccgttatcaacttgaaaaagtggcaccgagtcggtgcttttttgccaccATGGACAGCATGTGCGTGGTTTCCAGgtgagcaagggcgagg
MIR877	100126314	GCAAAGACTTGGGGGTTCCTgttttagagctagaaatagcaagttaaaataaggctagtccgttatcaacttgaaaaagtggcaccgagtcggtgcttttttgccaccATGGCAAAGACTTGGGGGTTCCTGGgtgagcaagggcgagg
MIR877	100126314	GACACACGTCTGAGGGTCCCgttttagagctagaaatagcaagttaaaataaggctagtccgttatcaacttgaaaaagtggcaccgagtcggtgcttttttgccaccATGGACACACGTCTGAGGGTCCCAGgtgagcaagggcgagg
MIR877	100126314	AGAAGAGGACACACGTCTGAgttttagagctagaaatagcaagttaaaataaggctagtccgttatcaacttgaaaaagtggcaccgagtcggtgcttttttgccaccATGGGAGAAGAGGACACACGTCTGAGGGgtgagcaagggcgagg
MIR877	100126314	GAGAAGAGGACACACGTCTGgttttagagctagaaatagcaagttaaaataaggctagtccgttatcaacttgaaaaagtggcaccgagtcggtgcttttttgccaccATGGGAGAAGAGGACACACGTCTGAGgtgagcaagggcgagg
MIR665	100126315	AGGGGTCTCTGCCTCTACCCgttttagagctagaaatagcaagttaaaataaggctagtccgttatcaacttgaaaaagtggcaccgagtcggtgcttttttgccaccATGGAGGGGTCTCTGCCTCTACCCAGgtgagcaagggcgagg
MIR665	100126315	AGGACTCTTTCATGACCAGGgttttagagctagaaatagcaagttaaaataaggctagtccgttatcaacttgaaaaagtggcaccgagtcggtgcttttttgccaccATGGAGGACTCTTTCATGACCAGGAGgtgagcaagggcgagg
MIR665	100126315	GTAGAGGCAGAGACCCCTCGgttttagagctagaaatagcaagttaaaataaggctagtccgttatcaacttgaaaaagtggcaccgagtcggtgcttttttgccaccATGGTAGAGGCAGAGACCCCTCGAGgtgagcaagggcgagg
MIR665	100126315	AGGAGGCTGAGGCCCCTCACgttttagagctagaaatagcaagttaaaataaggctagtccgttatcaacttgaaaaagtggcaccgagtcggtgcttttttgccaccATGGAGGAGGCTGAGGCCCCTCACAGgtgagcaagggcgagg
MIR873	100126316	GGAAGATTTGTGGGTGTTCCgttttagagctagaaatagcaagttaaaataaggctagtccgttatcaacttgaaaaagtggcaccgagtcggtgcttttttgccaccATGGGAAGATTTGTGGGTGTTCCCGgtgagcaagggcgagg
MIR873	100126316	ACAGGAGACTGATGAGTTCCgttttagagctagaaatagcaagttaaaataaggctagtccgttatcaacttgaaaaagtggcaccgagtcggtgcttttttgccaccATGGACAGGAGACTGATGAGTTCCCGgtgagcaagggcgagg
MIR873	100126316	GTCTCCTATTGAAAATGAACgttttagagctagaaatagcaagttaaaataaggctagtccgttatcaacttgaaaaagtggcaccgagtcggtgcttttttgccaccATGGGTCTCCTATTGAAAATGAACAGgtgagcaagggcgagg
MIR301B	100126318	AATGATATTGTCAAAGCATCgttttagagctagaaatagcaagttaaaataaggctagtccgttatcaacttgaaaaagtggcaccgagtcggtgcttttttgccaccATGGGAATGATATTGTCAAAGCATCTGGgtgagcaagggcgagg
MIR301B	100126318	AAAGCATCTGGGACCAGCCTgttttagagctagaaatagcaagttaaaataaggctagtccgttatcaacttgaaaaagtggcaccgagtcggtgcttttttgccaccATGGAAAGCATCTGGGACCAGCCTTGgtgagcaagggcgagg
MIR301B	100126318	ATGATATTGTCAAAGCATCTgttttagagctagaaatagcaagttaaaataaggctagtccgttatcaacttgaaaaagtggcaccgagtcggtgcttttttgccaccATGGATGATATTGTCAAAGCATCTGGgtgagcaagggcgagg
MIR216B	100126319	GTCAGACTGTAGAATCTCTAgttttagagctagaaatagcaagttaaaataaggctagtccgttatcaacttgaaaaagtggcaccgagtcggtgcttttttgccaccATGGGTCAGACTGTAGAATCTCTACGgtgagcaagggcgagg
MIR216B	100126319	AGGCAAATGTGATGTCACTGgttttagagctagaaatagcaagttaaaataaggctagtccgttatcaacttgaaaaagtggcaccgagtcggtgcttttttgccaccATGGAGGCAAATGTGATGTCACTGAGgtgagcaagggcgagg
MIR216B	100126319	ACAACTTCAAAGTGGCAGACgttttagagctagaaatagcaagttaaaataaggctagtccgttatcaacttgaaaaagtggcaccgagtcggtgcttttttgccaccATGGACAACTTCAAAGTGGCAGACTGgtgagcaagggcgagg
MIR216B	100126319	GCAGACTGGAAAATCTCTGCgttttagagctagaaatagcaagttaaaataaggctagtccgttatcaacttgaaaaagtggcaccgagtcggtgcttttttgccaccATGGCAGACTGGAAAATCTCTGCAGgtgagcaagggcgagg
MIR920	100126320	GGAGCTAAGACACACTCCAGgttttagagctagaaatagcaagttaaaataaggctagtccgttatcaacttgaaaaagtggcaccgagtcggtgcttttttgccaccATGGGAGCTAAGACACACTCCAGGGgtgagcaagggcgagg
MIR920	100126320	GTCTTAGCTCCTACACATCCgttttagagctagaaatagcaagttaaaataaggctagtccgttatcaacttgaaaaagtggcaccgagtcggtgcttttttgccaccATGGTCTTAGCTCCTACACATCCAGgtgagcaagggcgagg
MIR920	100126320	AGGAGCTAAGACACACTCCAgttttagagctagaaatagcaagttaaaataaggctagtccgttatcaacttgaaaaagtggcaccgagtcggtgcttttttgccaccATGGAGGAGCTAAGACACACTCCAGGgtgagcaagggcgagg
MIR920	100126320	GACACACTCCAGGGGAGCTGgttttagagctagaaatagcaagttaaaataaggctagtccgttatcaacttgaaaaagtggcaccgagtcggtgcttttttgccaccATGGACACACTCCAGGGGAGCTGTGgtgagcaagggcgagg
MIR922	100126321	GCACAGTCTGACCCCAGTCCgttttagagctagaaatagcaagttaaaataaggctagtccgttatcaacttgaaaaagtggcaccgagtcggtgcttttttgccaccATGGCACAGTCTGACCCCAGTCCAGgtgagcaagggcgagg
MIR922	100126321	ATTCTCTGCTGCTTCTCCTCgttttagagctagaaatagcaagttaaaataaggctagtccgttatcaacttgaaaaagtggcaccgagtcggtgcttttttgccaccATGGATTCTCTGCTGCTTCTCCTCGGgtgagcaagggcgagg
MIR922	100126321	GAGGAGAAGCAGCAGAGAATgttttagagctagaaatagcaagttaaaataaggctagtccgttatcaacttgaaaaagtggcaccgagtcggtgcttttttgccaccATGGAGGAGAAGCAGCAGAGAATAGGgtgagcaagggcgagg
MIR922	100126321	GTCTGACCCCAGTCCAGGACgttttagagctagaaatagcaagttaaaataaggctagtccgttatcaacttgaaaaagtggcaccgagtcggtgcttttttgccaccATGGGTCTGACCCCAGTCCAGGACAGgtgagcaagggcgagg
MIR924	100126323	GTTGTAGACTCTAGGTTGGAgttttagagctagaaatagcaagttaaaataaggctagtccgttatcaacttgaaaaagtggcaccgagtcggtgcttttttgccaccATGGTTGTAGACTCTAGGTTGGATGGgtgagcaagggcgagg
MIR924	100126323	GTCTTGTGATGTCTTGCTTAgttttagagctagaaatagcaagttaaaataaggctagtccgttatcaacttgaaaaagtggcaccgagtcggtgcttttttgccaccATGGGTCTTGTGATGTCTTGCTTAAGgtgagcaagggcgagg
MIR924	100126323	GGGAATCAGTTGTAGACTCTgttttagagctagaaatagcaagttaaaataaggctagtccgttatcaacttgaaaaagtggcaccgagtcggtgcttttttgccaccATGGGGGAATCAGTTGTAGACTCTAGGGgtgagcaagggcgagg
MIR924	100126323	ATCAGTTGTAGACTCTAGGTgttttagagctagaaatagcaagttaaaataaggctagtccgttatcaacttgaaaaagtggcaccgagtcggtgcttttttgccaccATGGGATCAGTTGTAGACTCTAGGTTGGgtgagcaagggcgagg
MIR934	100126324	GAGAACGAACTTGAGAAATAgttttagagctagaaatagcaagttaaaataaggctagtccgttatcaacttgaaaaagtggcaccgagtcggtgcttttttgccaccATGGGGAGAACGAACTTGAGAAATAAGGgtgagcaagggcgagg
MIR934	100126324	AAACCCAGAGTCTCCAGTAAgttttagagctagaaatagcaagttaaaataaggctagtccgttatcaacttgaaaaagtggcaccgagtcggtgcttttttgccaccATGGGAAACCCAGAGTCTCCAGTAATGGgtgagcaagggcgagg
MIR934	100126324	ATAAGGCTTCTGTCTACTACgttttagagctagaaatagcaagttaaaataaggctagtccgttatcaacttgaaaaagtggcaccgagtcggtgcttttttgccaccATGGATAAGGCTTCTGTCTACTACTGgtgagcaagggcgagg
MIR934	100126324	ATAAGGCTCCCGTCCATTACgttttagagctagaaatagcaagttaaaataaggctagtccgttatcaacttgaaaaagtggcaccgagtcggtgcttttttgccaccATGGATAAGGCTCCCGTCCATTACTGgtgagcaagggcgagg
MIR935	100126325	GGCAGACGGAGGATGGCCGAgttttagagctagaaatagcaagttaaaataaggctagtccgttatcaacttgaaaaagtggcaccgagtcggtgcttttttgccaccATGGGCAGACGGAGGATGGCCGAGGgtgagcaagggcgagg
MIR935	100126325	AGCGGTAACTGGGCAGACGGgttttagagctagaaatagcaagttaaaataaggctagtccgttatcaacttgaaaaagtggcaccgagtcggtgcttttttgccaccATGGGAGCGGTAACTGGGCAGACGGAGGgtgagcaagggcgagg
MIR935	100126325	GGAAGCGGTAACTGGGCAGAgttttagagctagaaatagcaagttaaaataaggctagtccgttatcaacttgaaaaagtggcaccgagtcggtgcttttttgccaccATGGGAAGCGGTAACTGGGCAGACGgtgagcaagggcgagg
MIR935	100126325	GCAGACGGAGGATGGCCGAGgttttagagctagaaatagcaagttaaaataaggctagtccgttatcaacttgaaaaagtggcaccgagtcggtgcttttttgccaccATGGCAGACGGAGGATGGCCGAGGGgtgagcaagggcgagg
MIR936	100126326	GCCACTGGGACAGTAGAGGGgttttagagctagaaatagcaagttaaaataaggctagtccgttatcaacttgaaaaagtggcaccgagtcggtgcttttttgccaccATGGCCACTGGGACAGTAGAGGGAGgtgagcaagggcgagg
MIR936	100126326	GACCTGGTAAAGTAGAAGCAgttttagagctagaaatagcaagttaaaataaggctagtccgttatcaacttgaaaaagtggcaccgagtcggtgcttttttgccaccATGGGACCTGGTAAAGTAGAAGCAAGgtgagcaagggcgagg
MIR936	100126326	GACCTTGCTTCTACTTTACCgttttagagctagaaatagcaagttaaaataaggctagtccgttatcaacttgaaaaagtggcaccgagtcggtgcttttttgccaccATGGACCTTGCTTCTACTTTACCAGgtgagcaagggcgagg
MIR936	100126326	GGAATCGCAGAAATCACTCCgttttagagctagaaatagcaagttaaaataaggctagtccgttatcaacttgaaaaagtggcaccgagtcggtgcttttttgccaccATGGGAATCGCAGAAATCACTCCAGgtgagcaagggcgagg
MIR938	100126327	AGGTGTACCACGGTTCATGAgttttagagctagaaatagcaagttaaaataaggctagtccgttatcaacttgaaaaagtggcaccgagtcggtgcttttttgccaccATGGGAGGTGTACCACGGTTCATGAAGGgtgagcaagggcgagg
MIR938	100126327	GGTTCACCTTTAAGGGCACAgttttagagctagaaatagcaagttaaaataaggctagtccgttatcaacttgaaaaagtggcaccgagtcggtgcttttttgccaccATGGGTTCACCTTTAAGGGCACATGGgtgagcaagggcgagg
MIR938	100126327	GTGGTACACCTTTAAGAACTgttttagagctagaaatagcaagttaaaataaggctagtccgttatcaacttgaaaaagtggcaccgagtcggtgcttttttgccaccATGGGTGGTACACCTTTAAGAACTTGgtgagcaagggcgagg
MIR938	100126327	AAGTTCTTAAAGGTGTACCAgttttagagctagaaatagcaagttaaaataaggctagtccgttatcaacttgaaaaagtggcaccgagtcggtgcttttttgccaccATGGAAGTTCTTAAAGGTGTACCACGgtgagcaagggcgagg
MIR940	100126328	GCAGCCCCGTGTGTTGAGGAgttttagagctagaaatagcaagttaaaataaggctagtccgttatcaacttgaaaaagtggcaccgagtcggtgcttttttgccaccATGGCAGCCCCGTGTGTTGAGGAAGgtgagcaagggcgagg
MIR940	100126328	GCCTTCCTTCCTCAACACACgttttagagctagaaatagcaagttaaaataaggctagtccgttatcaacttgaaaaagtggcaccgagtcggtgcttttttgccaccATGGCCTTCCTTCCTCAACACACGGgtgagcaagggcgagg
MIR940	100126328	GCTGCCCAGGCCCCGCTCCTgttttagagctagaaatagcaagttaaaataaggctagtccgttatcaacttgaaaaagtggcaccgagtcggtgcttttttgccaccATGGCTGCCCAGGCCCCGCTCCTGGgtgagcaagggcgagg
MIR940	100126328	GTGTGTTGAGGAAGGAAGGCgttttagagctagaaatagcaagttaaaataaggctagtccgttatcaacttgaaaaagtggcaccgagtcggtgcttttttgccaccATGGGTGTGTTGAGGAAGGAAGGCAGgtgagcaagggcgagg
MIR941-1	100126329	GGCTGTGTGGACATGTGCCCgttttagagctagaaatagcaagttaaaataaggctagtccgttatcaacttgaaaaagtggcaccgagtcggtgcttttttgccaccATGGGCTGTGTGGACATGTGCCCAGgtgagcaagggcgagg
MIR942	100126331	GGAGAGTATCTTCTCTGTTTgttttagagctagaaatagcaagttaaaataaggctagtccgttatcaacttgaaaaagtggcaccgagtcggtgcttttttgccaccATGGGAGAGTATCTTCTCTGTTTTGgtgagcaagggcgagg
MIR942	100126331	AGGGGCTGTGAGTACACACAgttttagagctagaaatagcaagttaaaataaggctagtccgttatcaacttgaaaaagtggcaccgagtcggtgcttttttgccaccATGGGAGGGGCTGTGAGTACACACATGGgtgagcaagggcgagg
MIR942	100126331	GGAAAGTAACTTCTCTGTTTgttttagagctagaaatagcaagttaaaataaggctagtccgttatcaacttgaaaaagtggcaccgagtcggtgcttttttgccaccATGGGGAAAGTAACTTCTCTGTTTCGgtgagcaagggcgagg
MIR943	100126332	AGGGCGCCAGCAGCAGTGACgttttagagctagaaatagcaagttaaaataaggctagtccgttatcaacttgaaaaagtggcaccgagtcggtgcttttttgccaccATGGAGGGCGCCAGCAGCAGTGACCGgtgagcaagggcgagg
MIR943	100126332	GCTGGAGGACGGCAACAGTCgttttagagctagaaatagcaagttaaaataaggctagtccgttatcaacttgaaaaagtggcaccgagtcggtgcttttttgccaccATGGCTGGAGGACGGCAACAGTCAGgtgagcaagggcgagg
MIR943	100126332	GGGATGCCTTTGAGTGGGGCgttttagagctagaaatagcaagttaaaataaggctagtccgttatcaacttgaaaaagtggcaccgagtcggtgcttttttgccaccATGGGGATGCCTTTGAGTGGGGCTGgtgagcaagggcgagg
MIR708	100126333	GGAGCTTACAATCTAGCTGGgttttagagctagaaatagcaagttaaaataaggctagtccgttatcaacttgaaaaagtggcaccgagtcggtgcttttttgccaccATGGGAGCTTACAATCTAGCTGGGGgtgagcaagggcgagg
MIR708	100126333	ACTAGACTGTGAGCTTCTAGgttttagagctagaaatagcaagttaaaataaggctagtccgttatcaacttgaaaaagtggcaccgagtcggtgcttttttgccaccATGGGACTAGACTGTGAGCTTCTAGAGGgtgagcaagggcgagg
MIR708	100126333	AAGGAGCTTACAATCTAGCTgttttagagctagaaatagcaagttaaaataaggctagtccgttatcaacttgaaaaagtggcaccgagtcggtgcttttttgccaccATGGAAGGAGCTTACAATCTAGCTGGgtgagcaagggcgagg
MIR708	100126333	AGGAGCTTACAATCTAGCTGgttttagagctagaaatagcaagttaaaataaggctagtccgttatcaacttgaaaaagtggcaccgagtcggtgcttttttgccaccATGGGAGGAGCTTACAATCTAGCTGGGGgtgagcaagggcgagg
MIR885	100126334	GCCTCTCATGGAGAAGAGGCgttttagagctagaaatagcaagttaaaataaggctagtccgttatcaacttgaaaaagtggcaccgagtcggtgcttttttgccaccATGGCCTCTCATGGAGAAGAGGCAGGgtgagcaagggcgagg
MIR885	100126334	GTAGTGTAATGGAGAGAGTGgttttagagctagaaatagcaagttaaaataaggctagtccgttatcaacttgaaaaagtggcaccgagtcggtgcttttttgccaccATGGGTAGTGTAATGGAGAGAGTGCGgtgagcaagggcgagg
MIR885	100126334	GAAGAGGCAGGGTAGTGTAAgttttagagctagaaatagcaagttaaaataaggctagtccgttatcaacttgaaaaagtggcaccgagtcggtgcttttttgccaccATGGGGAAGAGGCAGGGTAGTGTAATGGgtgagcaagggcgagg
MIR543	100126335	AAATAAAGCGAAAAAAACACgttttagagctagaaatagcaagttaaaataaggctagtccgttatcaacttgaaaaagtggcaccgagtcggtgcttttttgccaccATGGAAATAAAGCGAAAAAAACACGGgtgagcaagggcgagg
MIR208B	100126336	GAGCAAAAAGCTTCCCTGAGgttttagagctagaaatagcaagttaaaataaggctagtccgttatcaacttgaaaaagtggcaccgagtcggtgcttttttgccaccATGGAGCAAAAAGCTTCCCTGAGAGgtgagcaagggcgagg
MIR208B	100126336	ACGAACAAAAGGTTTGTCTGgttttagagctagaaatagcaagttaaaataaggctagtccgttatcaacttgaaaaagtggcaccgagtcggtgcttttttgccaccATGGACGAACAAAAGGTTTGTCTGAGgtgagcaagggcgagg
MIR509-3	100126337	AAAATGATTGGTACGTCTGTgttttagagctagaaatagcaagttaaaataaggctagtccgttatcaacttgaaaaagtggcaccgagtcggtgcttttttgccaccATGGAAAATGATTGGTACGTCTGTGGgtgagcaagggcgagg
MIR509-3	100126337	AAAAATGATTGGTACGTCTGgttttagagctagaaatagcaagttaaaataaggctagtccgttatcaacttgaaaaagtggcaccgagtcggtgcttttttgccaccATGGGAAAAATGATTGGTACGTCTGTGGgtgagcaagggcgagg
MIR509-3	100126337	ATGATTGCCACGTCTGCAGTgttttagagctagaaatagcaagttaaaataaggctagtccgttatcaacttgaaaaagtggcaccgagtcggtgcttttttgccaccATGGGGATGATTGCCACGTCTGCAGTAGGgtgagcaagggcgagg
MIR509-3	100126337	GTGGTACCCTACTGCAGACGgttttagagctagaaatagcaagttaaaataaggctagtccgttatcaacttgaaaaagtggcaccgagtcggtgcttttttgccaccATGGTGGTACCCTACTGCAGACGTGgtgagcaagggcgagg
MIR937	100126338	GCGGATGGGCACGAAGCAGGgttttagagctagaaatagcaagttaaaataaggctagtccgttatcaacttgaaaaagtggcaccgagtcggtgcttttttgccaccATGGCGGATGGGCACGAAGCAGGGGGgtgagcaagggcgagg
MIR937	100126338	GCCCCACCCTGACTCACCGGgttttagagctagaaatagcaagttaaaataaggctagtccgttatcaacttgaaaaagtggcaccgagtcggtgcttttttgccaccATGGGCCCCACCCTGACTCACCGGGGgtgagcaagggcgagg
MIR937	100126338	GTGGGCAGAGAGTCAGAGCGgttttagagctagaaatagcaagttaaaataaggctagtccgttatcaacttgaaaaagtggcaccgagtcggtgcttttttgccaccATGGTGGGCAGAGAGTCAGAGCGCGgtgagcaagggcgagg
MIR937	100126338	GCAGAGAGTCAGAGCGCGGAgttttagagctagaaatagcaagttaaaataaggctagtccgttatcaacttgaaaaagtggcaccgagtcggtgcttttttgccaccATGGCAGAGAGTCAGAGCGCGGATGGgtgagcaagggcgagg
MIR944	100126340	AAAGAGAAATTATTGTACATgttttagagctagaaatagcaagttaaaataaggctagtccgttatcaacttgaaaaagtggcaccgagtcggtgcttttttgccaccATGGAAAGAGAAATTATTGTACATCGgtgagcaagggcgagg
MIR891A	100126341	AGTGGCTCAGGTTCGTTGCAgttttagagctagaaatagcaagttaaaataaggctagtccgttatcaacttgaaaaagtggcaccgagtcggtgcttttttgccaccATGGAGTGGCTCAGGTTCGTTGCAAGgtgagcaagggcgagg
MIR891A	100126341	GTGGCACATGTTTGTTGTGAgttttagagctagaaatagcaagttaaaataaggctagtccgttatcaacttgaaaaagtggcaccgagtcggtgcttttttgccaccATGGTGGCACATGTTTGTTGTGAGGGgtgagcaagggcgagg
MIR891A	100126341	AGTGGCACATGTTTGTTGTGgttttagagctagaaatagcaagttaaaataaggctagtccgttatcaacttgaaaaagtggcaccgagtcggtgcttttttgccaccATGGAGTGGCACATGTTTGTTGTGAGgtgagcaagggcgagg
MIR892A	100126342	GGGCAGTGCCTTACTCAGAAgttttagagctagaaatagcaagttaaaataaggctagtccgttatcaacttgaaaaagtggcaccgagtcggtgcttttttgccaccATGGGGCAGTGCCTTACTCAGAAAGgtgagcaagggcgagg
MIR892A	100126342	GACTGGCACCTTTCTGAGTAgttttagagctagaaatagcaagttaaaataaggctagtccgttatcaacttgaaaaagtggcaccgagtcggtgcttttttgccaccATGGGGACTGGCACCTTTCTGAGTAAGGgtgagcaagggcgagg
MIR874	100126343	GAGACTCTCGCTTCCTGCCCgttttagagctagaaatagcaagttaaaataaggctagtccgttatcaacttgaaaaagtggcaccgagtcggtgcttttttgccaccATGGAGACTCTCGCTTCCTGCCCTGgtgagcaagggcgagg
MIR874	100126343	GTCTCTCTTACCCTGGTGCGgttttagagctagaaatagcaagttaaaataaggctagtccgttatcaacttgaaaaagtggcaccgagtcggtgcttttttgccaccATGGTCTCTCTTACCCTGGTGCGTGgtgagcaagggcgagg
MIR874	100126343	GCCAGTCGGTCCCTCGGGCCgttttagagctagaaatagcaagttaaaataaggctagtccgttatcaacttgaaaaagtggcaccgagtcggtgcttttttgccaccATGGCCAGTCGGTCCCTCGGGCCAGgtgagcaagggcgagg
MIR874	100126343	AGCGAGAGTCTCTCTTACCCgttttagagctagaaatagcaagttaaaataaggctagtccgttatcaacttgaaaaagtggcaccgagtcggtgcttttttgccaccATGGAGCGAGAGTCTCTCTTACCCTGgtgagcaagggcgagg
MIR889	100126345	AAGAATGGCTGTCCGTAGTAgttttagagctagaaatagcaagttaaaataaggctagtccgttatcaacttgaaaaagtggcaccgagtcggtgcttttttgccaccATGGGAAGAATGGCTGTCCGTAGTATGGgtgagcaagggcgagg
MIR889	100126345	GTTCTTTGGTGCTTAAAGAAgttttagagctagaaatagcaagttaaaataaggctagtccgttatcaacttgaaaaagtggcaccgagtcggtgcttttttgccaccATGGTTCTTTGGTGCTTAAAGAATGGgtgagcaagggcgagg
MIR889	100126345	ATATTTATGATGATTAATATgttttagagctagaaatagcaagttaaaataaggctagtccgttatcaacttgaaaaagtggcaccgagtcggtgcttttttgccaccATGGGGATATTTATGATGATTAATATCGgtgagcaagggcgagg
MIR190B	100126346	GAATATGTTTGACATTTAGTgttttagagctagaaatagcaagttaaaataaggctagtccgttatcaacttgaaaaagtggcaccgagtcggtgcttttttgccaccATGGGAATATGTTTGACATTTAGTTGGGgtgagcaagggcgagg
MIR190B	100126346	AAACATATTCTTACAGCAGCgttttagagctagaaatagcaagttaaaataaggctagtccgttatcaacttgaaaaagtggcaccgagtcggtgcttttttgccaccATGGAAACATATTCTTACAGCAGCAGgtgagcaagggcgagg
MIR887	100126347	AGTGAACGGGCGCCATCCCGgttttagagctagaaatagcaagttaaaataaggctagtccgttatcaacttgaaaaagtggcaccgagtcggtgcttttttgccaccATGGGAGTGAACGGGCGCCATCCCGAGGgtgagcaagggcgagg
MIR887	100126347	GTAAAATCCAGAGTCTAACAgttttagagctagaaatagcaagttaaaataaggctagtccgttatcaacttgaaaaagtggcaccgagtcggtgcttttttgccaccATGGGTAAAATCCAGAGTCTAACAGGgtgagcaagggcgagg
MIR887	100126347	GCCATCCCGAGGCTTTGCACgttttagagctagaaatagcaagttaaaataaggctagtccgttatcaacttgaaaaagtggcaccgagtcggtgcttttttgccaccATGGCCATCCCGAGGCTTTGCACAGgtgagcaagggcgagg
MIR887	100126347	AGAGTCTAACAGGGCTCCCAgttttagagctagaaatagcaagttaaaataaggctagtccgttatcaacttgaaaaagtggcaccgagtcggtgcttttttgccaccATGGAGAGTCTAACAGGGCTCCCAAGgtgagcaagggcgagg
MIR760	100126348	ATACCTCAGAAATTCGGCTCgttttagagctagaaatagcaagttaaaataaggctagtccgttatcaacttgaaaaagtggcaccgagtcggtgcttttttgccaccATGGATACCTCAGAAATTCGGCTCTGgtgagcaagggcgagg
MIR760	100126348	AGCCGAATTTCTGAGGTATCgttttagagctagaaatagcaagttaaaataaggctagtccgttatcaacttgaaaaagtggcaccgagtcggtgcttttttgccaccATGGGAGCCGAATTTCTGAGGTATCCGGgtgagcaagggcgagg
MIR760	100126348	GACCCAGAGCCGAATTTCTGgttttagagctagaaatagcaagttaaaataaggctagtccgttatcaacttgaaaaagtggcaccgagtcggtgcttttttgccaccATGGGACCCAGAGCCGAATTTCTGAGgtgagcaagggcgagg
MIR760	100126348	GCCGAATTTCTGAGGTATCCgttttagagctagaaatagcaagttaaaataaggctagtccgttatcaacttgaaaaagtggcaccgagtcggtgcttttttgccaccATGGCCGAATTTCTGAGGTATCCGGgtgagcaagggcgagg
MIR921	100126349	GGATTCAGACTCAGGTCCATgttttagagctagaaatagcaagttaaaataaggctagtccgttatcaacttgaaaaagtggcaccgagtcggtgcttttttgccaccATGGGATTCAGACTCAGGTCCATGGgtgagcaagggcgagg
MIR921	100126349	ACAGAATTAGCCAGTGATCCgttttagagctagaaatagcaagttaaaataaggctagtccgttatcaacttgaaaaagtggcaccgagtcggtgcttttttgccaccATGGGGACAGAATTAGCCAGTGATCCAGgtgagcaagggcgagg
MIR921	100126349	ATGGACCTGAGTCTGAATCCgttttagagctagaaatagcaagttaaaataaggctagtccgttatcaacttgaaaaagtggcaccgagtcggtgcttttttgccaccATGGATGGACCTGAGTCTGAATCCTGgtgagcaagggcgagg
MIR921	100126349	AGGATTCAGACTCAGGTCCAgttttagagctagaaatagcaagttaaaataaggctagtccgttatcaacttgaaaaagtggcaccgagtcggtgcttttttgccaccATGGGAGGATTCAGACTCAGGTCCATGGgtgagcaagggcgagg
MIR933	100126350	GTCGAGTCAGCCGTGTGCGCgttttagagctagaaatagcaagttaaaataaggctagtccgttatcaacttgaaaaagtggcaccgagtcggtgcttttttgccaccATGGTCGAGTCAGCCGTGTGCGCAGgtgagcaagggcgagg
MIR933	100126350	GGGTCAGTTCAGAGGTCCTCgttttagagctagaaatagcaagttaaaataaggctagtccgttatcaacttgaaaaagtggcaccgagtcggtgcttttttgccaccATGGGGTCAGTTCAGAGGTCCTCGGgtgagcaagggcgagg
MIR933	100126350	GGTCAGTTCAGAGGTCCTCGgttttagagctagaaatagcaagttaaaataaggctagtccgttatcaacttgaaaaagtggcaccgagtcggtgcttttttgccaccATGGGTCAGTTCAGAGGTCCTCGGGgtgagcaagggcgagg
MIR933	100126350	GAGAGGTCTCCCTGCGCACAgttttagagctagaaatagcaagttaaaataaggctagtccgttatcaacttgaaaaagtggcaccgagtcggtgcttttttgccaccATGGAGAGGTCTCCCTGCGCACACGgtgagcaagggcgagg
MIR939	100126351	GCTGAGGCTCTGGGGGTGGCgttttagagctagaaatagcaagttaaaataaggctagtccgttatcaacttgaaaaagtggcaccgagtcggtgcttttttgccaccATGGCTGAGGCTCTGGGGGTGGCCGgtgagcaagggcgagg
MIR939	100126351	GGGTGGCCGGGGCTGACCCTgttttagagctagaaatagcaagttaaaataaggctagtccgttatcaacttgaaaaagtggcaccgagtcggtgcttttttgccaccATGGGGTGGCCGGGGCTGACCCTGGgtgagcaagggcgagg
MIR939	100126351	GGGAGCTGAGGCTCTGGGGGgttttagagctagaaatagcaagttaaaataaggctagtccgttatcaacttgaaaaagtggcaccgagtcggtgcttttttgccaccATGGGGGAGCTGAGGCTCTGGGGGTGgtgagcaagggcgagg
MIR939	100126351	GGCAGGGCCCTGGGGAGCTGgttttagagctagaaatagcaagttaaaataaggctagtccgttatcaacttgaaaaagtggcaccgagtcggtgcttttttgccaccATGGGGCAGGGCCCTGGGGAGCTGAGgtgagcaagggcgagg
MIR941-3	100126352	GCCGGGTGCGTCCTCTTCCGgttttagagctagaaatagcaagttaaaataaggctagtccgttatcaacttgaaaaagtggcaccgagtcggtgcttttttgccaccATGGCCGGGTGCGTCCTCTTCCGTGgtgagcaagggcgagg
MIR941-3	100126352	GCCACGGAAGAGGACGCACCgttttagagctagaaatagcaagttaaaataaggctagtccgttatcaacttgaaaaagtggcaccgagtcggtgcttttttgccaccATGGCCACGGAAGAGGACGCACCCGgtgagcaagggcgagg
MIR941-3	100126352	GTGGCGCTGTCCCGGGCCCTgttttagagctagaaatagcaagttaaaataaggctagtccgttatcaacttgaaaaagtggcaccgagtcggtgcttttttgccaccATGGTGGCGCTGTCCCGGGCCCTGGgtgagcaagggcgagg
MIR941-3	100126352	GGCTGTGTGCACATGTGCCCgttttagagctagaaatagcaagttaaaataaggctagtccgttatcaacttgaaaaagtggcaccgagtcggtgcttttttgccaccATGGGCTGTGTGCACATGTGCCCAGgtgagcaagggcgagg
MIR365A	100126355	GGGGCATTATGATAGTGGAAgttttagagctagaaatagcaagttaaaataaggctagtccgttatcaacttgaaaaagtggcaccgagtcggtgcttttttgccaccATGGGGGGCATTATGATAGTGGAATGGGgtgagcaagggcgagg
MIR365B	100126356	GAAAAATGAGGGACTTTCAGgttttagagctagaaatagcaagttaaaataaggctagtccgttatcaacttgaaaaagtggcaccgagtcggtgcttttttgccaccATGGGAAAAATGAGGGACTTTCAGGGgtgagcaagggcgagg
MIR365B	100126356	AAGAAAAATGAGGGACTTTCgttttagagctagaaatagcaagttaaaataaggctagtccgttatcaacttgaaaaagtggcaccgagtcggtgcttttttgccaccATGGGAAGAAAAATGAGGGACTTTCAGGgtgagcaagggcgagg
MIR365B	100126356	AAGGACAGCAAGAAAAATGAgttttagagctagaaatagcaagttaaaataaggctagtccgttatcaacttgaaaaagtggcaccgagtcggtgcttttttgccaccATGGGAAGGACAGCAAGAAAAATGAGGGgtgagcaagggcgagg
MIR365B	100126356	AGAAAAATGAGGGACTTTCAgttttagagctagaaatagcaagttaaaataaggctagtccgttatcaacttgaaaaagtggcaccgagtcggtgcttttttgccaccATGGAGAAAAATGAGGGACTTTCAGGgtgagcaagggcgagg
KIAA1024L	100127206	AACTTAGGTCACCATAGAGTGttttagagctagaaatagcaagttaaaataaggctagtccgttatcaacttgaaaaagtggcaccgagtcggtgcttttttgccaccATGGGGAACTTAGGTCACCATAGAGTGGgtgagcaagggcgagg
KIAA1024L	100127206	GCAAAACCTTGTCTACTCACGttttagagctagaaatagcaagttaaaataaggctagtccgttatcaacttgaaaaagtggcaccgagtcggtgcttttttgccaccATGGGCAAAACCTTGTCTACTCACAGgtgagcaagggcgagg
KIAA1024L	100127206	ATTGCTGCTCAACGAATTAGGttttagagctagaaatagcaagttaaaataaggctagtccgttatcaacttgaaaaagtggcaccgagtcggtgcttttttgccaccATGGGATTGCTGCTCAACGAATTAGGGGgtgagcaagggcgagg
KIAA1024L	100127206	GAACCCCTCATGGACCATTGGttttagagctagaaatagcaagttaaaataaggctagtccgttatcaacttgaaaaagtggcaccgagtcggtgcttttttgccaccATGGGAACCCCTCATGGACCATTGAGgtgagcaagggcgagg
C8orf88	100127983	GTTTAACAGTGTAAGACGAAGttttagagctagaaatagcaagttaaaataaggctagtccgttatcaacttgaaaaagtggcaccgagtcggtgcttttttgccaccATGGGGTTTAACAGTGTAAGACGAATGGgtgagcaagggcgagg
C8orf88	100127983	AACACTCAGTGCATACAAAGGttttagagctagaaatagcaagttaaaataaggctagtccgttatcaacttgaaaaagtggcaccgagtcggtgcttttttgccaccATGGAACACTCAGTGCATACAAAGTGgtgagcaagggcgagg
C8orf88	100127983	ACAATCTATTACTCACCTGGGttttagagctagaaatagcaagttaaaataaggctagtccgttatcaacttgaaaaagtggcaccgagtcggtgcttttttgccaccATGGACAATCTATTACTCACCTGGGGgtgagcaagggcgagg
C8orf88	100127983	AGATGACGAACAGGTCTTGCGttttagagctagaaatagcaagttaaaataaggctagtccgttatcaacttgaaaaagtggcaccgagtcggtgcttttttgccaccATGGAGATGACGAACAGGTCTTGCTGgtgagcaagggcgagg
FAM229A	100128071	GACCGGTCTCAACCGCCGGGGttttagagctagaaatagcaagttaaaataaggctagtccgttatcaacttgaaaaagtggcaccgagtcggtgcttttttgccaccATGGGACCGGTCTCAACCGCCGGGAGgtgagcaagggcgagg
FAM229A	100128071	GGGTCGGAGATTCCCCATTGGttttagagctagaaatagcaagttaaaataaggctagtccgttatcaacttgaaaaagtggcaccgagtcggtgcttttttgccaccATGGGGGTCGGAGATTCCCCATTGAGgtgagcaagggcgagg
FAM229A	100128071	GGGCTTGGACATGAGCGCCCGttttagagctagaaatagcaagttaaaataaggctagtccgttatcaacttgaaaaagtggcaccgagtcggtgcttttttgccaccATGGGGCTTGGACATGAGCGCCCAGGgtgagcaagggcgagg
FAM229A	100128071	GGAGAACGCTCCGGTCCAGGGttttagagctagaaatagcaagttaaaataaggctagtccgttatcaacttgaaaaagtggcaccgagtcggtgcttttttgccaccATGGGGAGAACGCTCCGGTCCAGGCGgtgagcaagggcgagg
FAM229A	100128071	GCACGCCACAGAGACCTGCCGttttagagctagaaatagcaagttaaaataaggctagtccgttatcaacttgaaaaagtggcaccgagtcggtgcttttttgccaccATGGGCACGCCACAGAGACCTGCCCGgtgagcaagggcgagg
HGC6.3	100128124	GTTGGGAGGAGAAGACAGTGGttttagagctagaaatagcaagttaaaataaggctagtccgttatcaacttgaaaaagtggcaccgagtcggtgcttttttgccaccATGGGTTGGGAGGAGAAGACAGTGGGgtgagcaagggcgagg
HGC6.3	100128124	GGGTCATTCCCCCTGCAGTGGttttagagctagaaatagcaagttaaaataaggctagtccgttatcaacttgaaaaagtggcaccgagtcggtgcttttttgccaccATGGGGGTCATTCCCCCTGCAGTGTGgtgagcaagggcgagg
HGC6.3	100128124	GTGGGGAGGAGAAGACAGTGGttttagagctagaaatagcaagttaaaataaggctagtccgttatcaacttgaaaaagtggcaccgagtcggtgcttttttgccaccATGGGTGGGGAGGAGAAGACAGTGGGgtgagcaagggcgagg
TRAPPC3L	100128327	GATTCTAGAGAAGAATCCCCGttttagagctagaaatagcaagttaaaataaggctagtccgttatcaacttgaaaaagtggcaccgagtcggtgcttttttgccaccATGGATTCTAGAGAAGAATCCCCTGgtgagcaagggcgagg
TRAPPC3L	100128327	GAATTGTTACAGGTCACACTGttttagagctagaaatagcaagttaaaataaggctagtccgttatcaacttgaaaaagtggcaccgagtcggtgcttttttgccaccATGGGAATTGTTACAGGTCACACTTGgtgagcaagggcgagg
TRAPPC3L	100128327	GGGGTTACGGCATTGGAACGGttttagagctagaaatagcaagttaaaataaggctagtccgttatcaacttgaaaaagtggcaccgagtcggtgcttttttgccaccATGGGGGGTTACGGCATTGGAACGCGgtgagcaagggcgagg
TRAPPC3L	100128327	ACTATGGCATCTTCCCACGCGttttagagctagaaatagcaagttaaaataaggctagtccgttatcaacttgaaaaagtggcaccgagtcggtgcttttttgccaccATGGACTATGGCATCTTCCCACGCAGgtgagcaagggcgagg
C20orf78	100128496	GTGGGACCCCTCCACAACGTGttttagagctagaaatagcaagttaaaataaggctagtccgttatcaacttgaaaaagtggcaccgagtcggtgcttttttgccaccATGGGTGGGACCCCTCCACAACGTAGGGgtgagcaagggcgagg
C20orf78	100128496	GTCCTTGCCAGTGAGACCAGGttttagagctagaaatagcaagttaaaataaggctagtccgttatcaacttgaaaaagtggcaccgagtcggtgcttttttgccaccATGGTCCTTGCCAGTGAGACCAGTGgtgagcaagggcgagg
C20orf78	100128496	GGACAAAAAAGACCTCTCCTGttttagagctagaaatagcaagttaaaataaggctagtccgttatcaacttgaaaaagtggcaccgagtcggtgcttttttgccaccATGGGGACAAAAAAGACCTCTCCTTGgtgagcaagggcgagg
C20orf78	100128496	AGACAGCAGCCCAAGCCAAAGttttagagctagaaatagcaagttaaaataaggctagtccgttatcaacttgaaaaagtggcaccgagtcggtgcttttttgccaccATGGAGACAGCAGCCCAAGCCAAAGGgtgagcaagggcgagg
CTAGE4	100128553	AGATCAGCCGTGCCACTGAAGttttagagctagaaatagcaagttaaaataaggctagtccgttatcaacttgaaaaagtggcaccgagtcggtgcttttttgccaccATGGAGATCAGCCGTGCCACTGAAGGgtgagcaagggcgagg
CTAGE4	100128553	GCACATACCACCAGTTCCGAGttttagagctagaaatagcaagttaaaataaggctagtccgttatcaacttgaaaaagtggcaccgagtcggtgcttttttgccaccATGGGCACATACCACCAGTTCCGATGGGgtgagcaagggcgagg
CTAGE4	100128553	AACTTGTTCTGCGTGCACTTGttttagagctagaaatagcaagttaaaataaggctagtccgttatcaacttgaaaaagtggcaccgagtcggtgcttttttgccaccATGGAACTTGTTCTGCGTGCACTTTGgtgagcaagggcgagg
C19orf71	100128569	GCATGCTGCACTCACGGTGTGttttagagctagaaatagcaagttaaaataaggctagtccgttatcaacttgaaaaagtggcaccgagtcggtgcttttttgccaccATGGGCATGCTGCACTCACGGTGTTGgtgagcaagggcgagg
C19orf71	100128569	GGGACAGGTAGTCATCGCTGGttttagagctagaaatagcaagttaaaataaggctagtccgttatcaacttgaaaaagtggcaccgagtcggtgcttttttgccaccATGGGGGGACAGGTAGTCATCGCTGAGGgtgagcaagggcgagg
C19orf71	100128569	GGAGGGGCTCACCTGTACAGGttttagagctagaaatagcaagttaaaataaggctagtccgttatcaacttgaaaaagtggcaccgagtcggtgcttttttgccaccATGGGGAGGGGCTCACCTGTACAGCGgtgagcaagggcgagg
C19orf71	100128569	AGCCTGGTACAACCTGCCACGttttagagctagaaatagcaagttaaaataaggctagtccgttatcaacttgaaaaagtggcaccgagtcggtgcttttttgccaccATGGAGCCTGGTACAACCTGCCACGGgtgagcaagggcgagg
OST4	100128731	GAGCGACACGCCCAGCATGTGttttagagctagaaatagcaagttaaaataaggctagtccgttatcaacttgaaaaagtggcaccgagtcggtgcttttttgccaccATGGGAGCGACACGCCCAGCATGTTGGGgtgagcaagggcgagg
OST4	100128731	GCCCAGCATGTTGGCGAAGAGttttagagctagaaatagcaagttaaaataaggctagtccgttatcaacttgaaaaagtggcaccgagtcggtgcttttttgccaccATGGGCCCAGCATGTTGGCGAAGATGGGgtgagcaagggcgagg
OST4	100128731	GCCATCTTCGCCAACATGCTGttttagagctagaaatagcaagttaaaataaggctagtccgttatcaacttgaaaaagtggcaccgagtcggtgcttttttgccaccATGGGCCATCTTCGCCAACATGCTGGgtgagcaagggcgagg
LOC100129083	100129083	GAGCCCAGTGGGACAGTGAGGttttagagctagaaatagcaagttaaaataaggctagtccgttatcaacttgaaaaagtggcaccgagtcggtgcttttttgccaccATGGGAGCCCAGTGGGACAGTGAGCGgtgagcaagggcgagg
LOC100129083	100129083	GCTCAGGAGCATCCAGGGAGGttttagagctagaaatagcaagttaaaataaggctagtccgttatcaacttgaaaaagtggcaccgagtcggtgcttttttgccaccATGGGCTCAGGAGCATCCAGGGAGAGgtgagcaagggcgagg
LOC100129083	100129083	GGGTGTGCAGACAGCCCCGGGttttagagctagaaatagcaagttaaaataaggctagtccgttatcaacttgaaaaagtggcaccgagtcggtgcttttttgccaccATGGGGGTGTGCAGACAGCCCCGGTGgtgagcaagggcgagg
LOC100129083	100129083	ACAGGGTCTACCCCAGCTTAGttttagagctagaaatagcaagttaaaataaggctagtccgttatcaacttgaaaaagtggcaccgagtcggtgcttttttgccaccATGGACAGGGTCTACCCCAGCTTATGGGgtgagcaagggcgagg
BTNL10	100129094	GAAGTCTCTCCGTTCCACCCGttttagagctagaaatagcaagttaaaataaggctagtccgttatcaacttgaaaaagtggcaccgagtcggtgcttttttgccaccATGGGAAGTCTCTCCGTTCCACCCAGgtgagcaagggcgagg
BTNL10	100129094	GGATGGTGTAAAGTTCGGCGGttttagagctagaaatagcaagttaaaataaggctagtccgttatcaacttgaaaaagtggcaccgagtcggtgcttttttgccaccATGGGATGGTGTAAAGTTCGGCGAGgtgagcaagggcgagg
BTNL10	100129094	GGCCATGGTGAGGAGTCACAGttttagagctagaaatagcaagttaaaataaggctagtccgttatcaacttgaaaaagtggcaccgagtcggtgcttttttgccaccATGGGCCATGGTGAGGAGTCACAGGGgtgagcaagggcgagg
KHDC1L	100129128	GTTCCACATGGAAGAGGACCGttttagagctagaaatagcaagttaaaataaggctagtccgttatcaacttgaaaaagtggcaccgagtcggtgcttttttgccaccATGGGTTCCACATGGAAGAGGACCAGGGgtgagcaagggcgagg
KHDC1L	100129128	ACACCCTTATTCAGCTGGAGGttttagagctagaaatagcaagttaaaataaggctagtccgttatcaacttgaaaaagtggcaccgagtcggtgcttttttgccaccATGGACACCCTTATTCAGCTGGAGAGgtgagcaagggcgagg
KHDC1L	100129128	GACCACCAATGGCAAAGCAGGttttagagctagaaatagcaagttaaaataaggctagtccgttatcaacttgaaaaagtggcaccgagtcggtgcttttttgccaccATGGGACCACCAATGGCAAAGCAGTGgtgagcaagggcgagg
KHDC1L	100129128	GGGAACGAGTGCTCTCAGCAGttttagagctagaaatagcaagttaaaataaggctagtccgttatcaacttgaaaaagtggcaccgagtcggtgcttttttgccaccATGGGGGAACGAGTGCTCTCAGCAAGgtgagcaagggcgagg
CXorf51A	100129239	GGTGAAACTAACACCCCTGCGttttagagctagaaatagcaagttaaaataaggctagtccgttatcaacttgaaaaagtggcaccgagtcggtgcttttttgccaccATGGGTGAAACTAACACCCCTGCAGgtgagcaagggcgagg
CXorf51A	100129239	GGGCCTAAAGACCACCAGGAGttttagagctagaaatagcaagttaaaataaggctagtccgttatcaacttgaaaaagtggcaccgagtcggtgcttttttgccaccATGGGGCCTAAAGACCACCAGGAAGgtgagcaagggcgagg
CXorf51A	100129239	GGGAGCTCGAGCCAAAAAGCGttttagagctagaaatagcaagttaaaataaggctagtccgttatcaacttgaaaaagtggcaccgagtcggtgcttttttgccaccATGGGGGAGCTCGAGCCAAAAAGCCGgtgagcaagggcgagg
CXorf51A	100129239	ACCACTGGGACAATTCAGTAGttttagagctagaaatagcaagttaaaataaggctagtccgttatcaacttgaaaaagtggcaccgagtcggtgcttttttgccaccATGGACCACTGGGACAATTCAGTATGGGgtgagcaagggcgagg
C1orf68	100129271	GAGCTTGAACATAATAGCTCGttttagagctagaaatagcaagttaaaataaggctagtccgttatcaacttgaaaaagtggcaccgagtcggtgcttttttgccaccATGGAGCTTGAACATAATAGCTCTGgtgagcaagggcgagg
C1orf68	100129271	GGGAGCTGGGCACTTCACATGttttagagctagaaatagcaagttaaaataaggctagtccgttatcaacttgaaaaagtggcaccgagtcggtgcttttttgccaccATGGGGGAGCTGGGCACTTCACATAGGGgtgagcaagggcgagg
C1orf68	100129271	GGGAGCTGGGCACTTCACGTGttttagagctagaaatagcaagttaaaataaggctagtccgttatcaacttgaaaaagtggcaccgagtcggtgcttttttgccaccATGGGGGAGCTGGGCACTTCACGTAGGGgtgagcaagggcgagg
C1orf68	100129271	ACTTCACATAAGTTTGAGTAGttttagagctagaaatagcaagttaaaataaggctagtccgttatcaacttgaaaaagtggcaccgagtcggtgcttttttgccaccATGGGACTTCACATAAGTTTGAGTAGGGgtgagcaagggcgagg
SMIM10L1	100129361	GCAGAAGACGCCGTACGAGGGttttagagctagaaatagcaagttaaaataaggctagtccgttatcaacttgaaaaagtggcaccgagtcggtgcttttttgccaccATGGGCAGAAGACGCCGTACGAGGTGgtgagcaagggcgagg
SMIM10L1	100129361	ACGAGGTGGGTGTCGCGGCGGttttagagctagaaatagcaagttaaaataaggctagtccgttatcaacttgaaaaagtggcaccgagtcggtgcttttttgccaccATGGACGAGGTGGGTGTCGCGGCGGGgtgagcaagggcgagg
SMIM10L1	100129361	GCCCTGACGGCCAAGGAGGAGttttagagctagaaatagcaagttaaaataaggctagtccgttatcaacttgaaaaagtggcaccgagtcggtgcttttttgccaccATGGGCCCTGACGGCCAAGGAGGACGgtgagcaagggcgagg
SMIM10L1	100129361	GGGTGTCGCGGCGGGGCTTGGttttagagctagaaatagcaagttaaaataaggctagtccgttatcaacttgaaaaagtggcaccgagtcggtgcttttttgccaccATGGGGGTGTCGCGGCGGGGCTTGAGgtgagcaagggcgagg
C9orf92	100129385	GCAACCATCCCCAACAGGGAGttttagagctagaaatagcaagttaaaataaggctagtccgttatcaacttgaaaaagtggcaccgagtcggtgcttttttgccaccATGGGCAACCATCCCCAACAGGGAAGgtgagcaagggcgagg
C9orf92	100129385	GCCATCTCGCGTCTAGCTGGGttttagagctagaaatagcaagttaaaataaggctagtccgttatcaacttgaaaaagtggcaccgagtcggtgcttttttgccaccATGGGCCATCTCGCGTCTAGCTGGGGgtgagcaagggcgagg
C9orf92	100129385	ATTAAAAGTAAAAAGGGGTTGttttagagctagaaatagcaagttaaaataaggctagtccgttatcaacttgaaaaagtggcaccgagtcggtgcttttttgccaccATGGGATTAAAAGTAAAAAGGGGTTGGGgtgagcaagggcgagg
MKRN2OS	100129480	ATGTCCCCTGAGTTGGTCTGGttttagagctagaaatagcaagttaaaataaggctagtccgttatcaacttgaaaaagtggcaccgagtcggtgcttttttgccaccATGGGATGTCCCCTGAGTTGGTCTGAGGgtgagcaagggcgagg
MKRN2OS	100129480	ACATGTTGGGCTGCAGTAATGttttagagctagaaatagcaagttaaaataaggctagtccgttatcaacttgaaaaagtggcaccgagtcggtgcttttttgccaccATGGACATGTTGGGCTGCAGTAATGGgtgagcaagggcgagg
MKRN2OS	100129480	GGAAGACTTCTCCACCTCGGGttttagagctagaaatagcaagttaaaataaggctagtccgttatcaacttgaaaaagtggcaccgagtcggtgcttttttgccaccATGGGGAAGACTTCTCCACCTCGGGGgtgagcaagggcgagg
MKRN2OS	100129480	GTGTATAATTACAGTGCACAGttttagagctagaaatagcaagttaaaataaggctagtccgttatcaacttgaaaaagtggcaccgagtcggtgcttttttgccaccATGGTGTATAATTACAGTGCACATGGgtgagcaagggcgagg
MKRN2OS	100129480	GTTGGAATAACTAACACAAAGttttagagctagaaatagcaagttaaaataaggctagtccgttatcaacttgaaaaagtggcaccgagtcggtgcttttttgccaccATGGTTGGAATAACTAACACAAATGGgtgagcaagggcgagg
TEX13C	100129520	AGGCATCGGATAGACCTGCAGttttagagctagaaatagcaagttaaaataaggctagtccgttatcaacttgaaaaagtggcaccgagtcggtgcttttttgccaccATGGAGGCATCGGATAGACCTGCATGGGgtgagcaagggcgagg
TEX13C	100129520	GAAAGATCTAGTTGTGCCCAGttttagagctagaaatagcaagttaaaataaggctagtccgttatcaacttgaaaaagtggcaccgagtcggtgcttttttgccaccATGGAAAGATCTAGTTGTGCCCAAGgtgagcaagggcgagg
TEX13C	100129520	GGACCGGCTTCGGGCCATTGGttttagagctagaaatagcaagttaaaataaggctagtccgttatcaacttgaaaaagtggcaccgagtcggtgcttttttgccaccATGGGGACCGGCTTCGGGCCATTGTGgtgagcaagggcgagg
TEX13C	100129520	AAAGATCCAGTGGTGGCCCAGttttagagctagaaatagcaagttaaaataaggctagtccgttatcaacttgaaaaagtggcaccgagtcggtgcttttttgccaccATGGAAAGATCCAGTGGTGGCCCAGGgtgagcaagggcgagg
ZNF730	100129543	GTGTAGTAAGGTTTGTGGATGttttagagctagaaatagcaagttaaaataaggctagtccgttatcaacttgaaaaagtggcaccgagtcggtgcttttttgccaccATGGGTGTAGTAAGGTTTGTGGATTGgtgagcaagggcgagg
ZNF730	100129543	ATTTGCCACATTTCTCACATGttttagagctagaaatagcaagttaaaataaggctagtccgttatcaacttgaaaaagtggcaccgagtcggtgcttttttgccaccATGGATTTGCCACATTTCTCACATTGgtgagcaagggcgagg
ZNF730	100129543	AAGAAAAGGCTGTAAAAATGGttttagagctagaaatagcaagttaaaataaggctagtccgttatcaacttgaaaaagtggcaccgagtcggtgcttttttgccaccATGGAAGAAAAGGCTGTAAAAATGTGgtgagcaagggcgagg
FAM47E	100129583	GGAAGAAGCTATGCCCATAGGttttagagctagaaatagcaagttaaaataaggctagtccgttatcaacttgaaaaagtggcaccgagtcggtgcttttttgccaccATGGGAAGAAGCTATGCCCATAGAGGgtgagcaagggcgagg
FAM47E	100129583	AGATTCAGGTAGAGCGCTAAGttttagagctagaaatagcaagttaaaataaggctagtccgttatcaacttgaaaaagtggcaccgagtcggtgcttttttgccaccATGGGAGATTCAGGTAGAGCGCTAAGGGgtgagcaagggcgagg
FAM47E	100129583	GGAGCTCTGTGATAAATCTGGttttagagctagaaatagcaagttaaaataaggctagtccgttatcaacttgaaaaagtggcaccgagtcggtgcttttttgccaccATGGGGAGCTCTGTGATAAATCTGGGgtgagcaagggcgagg
FAM47E	100129583	AAGACGTCTGTGTCAAACGCGttttagagctagaaatagcaagttaaaataaggctagtccgttatcaacttgaaaaagtggcaccgagtcggtgcttttttgccaccATGGAAGACGTCTGTGTCAAACGCAGgtgagcaagggcgagg
TCF24	100129654	AGCTTGGACAGCTTGGTGTCGttttagagctagaaatagcaagttaaaataaggctagtccgttatcaacttgaaaaagtggcaccgagtcggtgcttttttgccaccATGGAGCTTGGACAGCTTGGTGTCGGgtgagcaagggcgagg
TCF24	100129654	GGGACGCGAGTCGCGGATGGGttttagagctagaaatagcaagttaaaataaggctagtccgttatcaacttgaaaaagtggcaccgagtcggtgcttttttgccaccATGGGGGACGCGAGTCGCGGATGGCGGGgtgagcaagggcgagg
TCF24	100129654	GGTGAGATGCGCGATGTAGGGttttagagctagaaatagcaagttaaaataaggctagtccgttatcaacttgaaaaagtggcaccgagtcggtgcttttttgccaccATGGGTGAGATGCGCGATGTAGGTGGgtgagcaagggcgagg
TCF24	100129654	GGCTCGGCGCTGGCGCTGAGGttttagagctagaaatagcaagttaaaataaggctagtccgttatcaacttgaaaaagtggcaccgagtcggtgcttttttgccaccATGGGGCTCGGCGCTGGCGCTGAGGGgtgagcaagggcgagg
IZUMO3	100129669	ATGTGACCCCAAATTTATAGGttttagagctagaaatagcaagttaaaataaggctagtccgttatcaacttgaaaaagtggcaccgagtcggtgcttttttgccaccATGGGATGTGACCCCAAATTTATAGAGGgtgagcaagggcgagg
IZUMO3	100129669	ACACGTCCAACAATCAAGAAGttttagagctagaaatagcaagttaaaataaggctagtccgttatcaacttgaaaaagtggcaccgagtcggtgcttttttgccaccATGGACACGTCCAACAATCAAGAATGGGgtgagcaagggcgagg
IZUMO3	100129669	GCCGTTCAAGCAGCTGAGTTGttttagagctagaaatagcaagttaaaataaggctagtccgttatcaacttgaaaaagtggcaccgagtcggtgcttttttgccaccATGGCCGTTCAAGCAGCTGAGTTCGgtgagcaagggcgagg
IZUMO3	100129669	AGGTATCAGATTTCCCAGCAGttttagagctagaaatagcaagttaaaataaggctagtccgttatcaacttgaaaaagtggcaccgagtcggtgcttttttgccaccATGGAGGTATCAGATTTCCCAGCAAGgtgagcaagggcgagg
LOC100129697	100129697	GCAGTGTGTTCGGAGCCCAGGttttagagctagaaatagcaagttaaaataaggctagtccgttatcaacttgaaaaagtggcaccgagtcggtgcttttttgccaccATGGGCAGTGTGTTCGGAGCCCAGCGgtgagcaagggcgagg
LOC100129697	100129697	ACACTCCTGACCCTCTGTGGGttttagagctagaaatagcaagttaaaataaggctagtccgttatcaacttgaaaaagtggcaccgagtcggtgcttttttgccaccATGGACACTCCTGACCCTCTGTGGCGgtgagcaagggcgagg
LOC100129697	100129697	AGGGGACGGGTGAACAGACCGttttagagctagaaatagcaagttaaaataaggctagtccgttatcaacttgaaaaagtggcaccgagtcggtgcttttttgccaccATGGAGGGGACGGGTGAACAGACCTGgtgagcaagggcgagg
CCDC152	100129792	AAAAGTAATGCAAGCAAAGGGttttagagctagaaatagcaagttaaaataaggctagtccgttatcaacttgaaaaagtggcaccgagtcggtgcttttttgccaccATGGGAAAAGTAATGCAAGCAAAGGAGGgtgagcaagggcgagg
CCDC152	100129792	AAGTGAAATGAAAATCAAAGGttttagagctagaaatagcaagttaaaataaggctagtccgttatcaacttgaaaaagtggcaccgagtcggtgcttttttgccaccATGGGAAGTGAAATGAAAATCAAAGAGGgtgagcaagggcgagg
CCDC152	100129792	GAATATCAACAGAATTTGAAGttttagagctagaaatagcaagttaaaataaggctagtccgttatcaacttgaaaaagtggcaccgagtcggtgcttttttgccaccATGGGAATATCAACAGAATTTGAAAGgtgagcaagggcgagg
CCDC152	100129792	AGAAATAAGCAAACTTTATCGttttagagctagaaatagcaagttaaaataaggctagtccgttatcaacttgaaaaagtggcaccgagtcggtgcttttttgccaccATGGGAGAAATAAGCAAACTTTATCAGGgtgagcaagggcgagg
ZNF737	100129842	ACATAAGAAAATTCATACTGGttttagagctagaaatagcaagttaaaataaggctagtccgttatcaacttgaaaaagtggcaccgagtcggtgcttttttgccaccATGGACATAAGAAAATTCATACTGGGgtgagcaagggcgagg
ZNF737	100129842	GAGTGTAAGGTGCACAAAAGGttttagagctagaaatagcaagttaaaataaggctagtccgttatcaacttgaaaaagtggcaccgagtcggtgcttttttgccaccATGGAGTGTAAGGTGCACAAAAGAGgtgagcaagggcgagg
ZNF737	100129842	GCGCATAAGATAATTCATAGGttttagagctagaaatagcaagttaaaataaggctagtccgttatcaacttgaaaaagtggcaccgagtcggtgcttttttgccaccATGGCGCATAAGATAATTCATAGCGgtgagcaagggcgagg
ZNF737	100129842	GCACATAAGATAATTCATAGGttttagagctagaaatagcaagttaaaataaggctagtccgttatcaacttgaaaaagtggcaccgagtcggtgcttttttgccaccATGGCACATAAGATAATTCATAGTGgtgagcaagggcgagg
TMEM269	100129924	GCTGACCAGGAGCATCCGGGGttttagagctagaaatagcaagttaaaataaggctagtccgttatcaacttgaaaaagtggcaccgagtcggtgcttttttgccaccATGGCTGACCAGGAGCATCCGGGAGgtgagcaagggcgagg
TMEM269	100129924	GACGGCAAAGTCATTCAGCTGttttagagctagaaatagcaagttaaaataaggctagtccgttatcaacttgaaaaagtggcaccgagtcggtgcttttttgccaccATGGGACGGCAAAGTCATTCAGCTCGgtgagcaagggcgagg
TMEM269	100129924	GGAGTCCCCTCCACATACAAGttttagagctagaaatagcaagttaaaataaggctagtccgttatcaacttgaaaaagtggcaccgagtcggtgcttttttgccaccATGGGGAGTCCCCTCCACATACAAGGgtgagcaagggcgagg
TMEM269	100129924	GGGTAGACCCTTGTATGTGGGttttagagctagaaatagcaagttaaaataaggctagtccgttatcaacttgaaaaagtggcaccgagtcggtgcttttttgccaccATGGGGGTAGACCCTTGTATGTGGAGgtgagcaagggcgagg
LOC100129940	100129940	GAACTGGCCTTGCGCGCAAGGttttagagctagaaatagcaagttaaaataaggctagtccgttatcaacttgaaaaagtggcaccgagtcggtgcttttttgccaccATGGGAACTGGCCTTGCGCGCAAGTGgtgagcaagggcgagg
LOC100129940	100129940	GCTCTTCATTAGCAACCACTGttttagagctagaaatagcaagttaaaataaggctagtccgttatcaacttgaaaaagtggcaccgagtcggtgcttttttgccaccATGGGCTCTTCATTAGCAACCACTGGgtgagcaagggcgagg
LOC100129940	100129940	GCAGCATGGAAACATACTCCGttttagagctagaaatagcaagttaaaataaggctagtccgttatcaacttgaaaaagtggcaccgagtcggtgcttttttgccaccATGGGCAGCATGGAAACATACTCCGGgtgagcaagggcgagg
LOC100129940	100129940	ATGGAGAGATTCCAATTGCGGttttagagctagaaatagcaagttaaaataaggctagtccgttatcaacttgaaaaagtggcaccgagtcggtgcttttttgccaccATGGATGGAGAGATTCCAATTGCGGGgtgagcaagggcgagg
HDAC6	10013	AATGGAAGAAGACCTAATCGGttttagagctagaaatagcaagttaaaataaggctagtccgttatcaacttgaaaaagtggcaccgagtcggtgcttttttgccaccATGGGAATGGAAGAAGACCTAATCGTGGgtgagcaagggcgagg
HDAC6	10013	AGGACACGCAGCGATCTAGGGttttagagctagaaatagcaagttaaaataaggctagtccgttatcaacttgaaaaagtggcaccgagtcggtgcttttttgccaccATGGAGGACACGCAGCGATCTAGGAGgtgagcaagggcgagg
HDAC6	10013	AGTCAAAGTTGGAACTCTCAGttttagagctagaaatagcaagttaaaataaggctagtccgttatcaacttgaaaaagtggcaccgagtcggtgcttttttgccaccATGGAGTCAAAGTTGGAACTCTCACGgtgagcaagggcgagg
HDAC6	10013	GCTTCCAGTGCTGAGTACGTGttttagagctagaaatagcaagttaaaataaggctagtccgttatcaacttgaaaaagtggcaccgagtcggtgcttttttgccaccATGGCTTCCAGTGCTGAGTACGTGGgtgagcaagggcgagg
HSFX2	100130086	GTCTCCGAATGAGAATGACCGttttagagctagaaatagcaagttaaaataaggctagtccgttatcaacttgaaaaagtggcaccgagtcggtgcttttttgccaccATGGGTCTCCGAATGAGAATGACCAGgtgagcaagggcgagg
HSFX2	100130086	GAAGCTCTTTATCGAAGTTGGttttagagctagaaatagcaagttaaaataaggctagtccgttatcaacttgaaaaagtggcaccgagtcggtgcttttttgccaccATGGGAAGCTCTTTATCGAAGTTGTGgtgagcaagggcgagg
HSFX2	100130086	GAGGGGACAGGATCATGGCTGttttagagctagaaatagcaagttaaaataaggctagtccgttatcaacttgaaaaagtggcaccgagtcggtgcttttttgccaccATGGGAGGGGACAGGATCATGGCTTGgtgagcaagggcgagg
CCDC166	100130274	AAGCGGACAACGGACGCCTGGttttagagctagaaatagcaagttaaaataaggctagtccgttatcaacttgaaaaagtggcaccgagtcggtgcttttttgccaccATGGAAGCGGACAACGGACGCCTGCGgtgagcaagggcgagg
CCDC166	100130274	GCTGGACGAGCAGAACCGCGGttttagagctagaaatagcaagttaaaataaggctagtccgttatcaacttgaaaaagtggcaccgagtcggtgcttttttgccaccATGGGCTGGACGAGCAGAACCGCGTGgtgagcaagggcgagg
CCDC166	100130274	GGAAGCGCCGCTTCACGCGGGttttagagctagaaatagcaagttaaaataaggctagtccgttatcaacttgaaaaagtggcaccgagtcggtgcttttttgccaccATGGGGAAGCGCCGCTTCACGCGGTGgtgagcaagggcgagg
CCDC166	100130274	ACCGCGAGCACGAGGACACGGttttagagctagaaatagcaagttaaaataaggctagtccgttatcaacttgaaaaagtggcaccgagtcggtgcttttttgccaccATGGACCGCGAGCACGAGGACACGCGgtgagcaagggcgagg
C8orf89	100130301	GAAACACAAAAGATTAAGAAGttttagagctagaaatagcaagttaaaataaggctagtccgttatcaacttgaaaaagtggcaccgagtcggtgcttttttgccaccATGGAAACACAAAAGATTAAGAAAGgtgagcaagggcgagg
C8orf89	100130301	ATTTGGTCTAGAAGAGCTCAGttttagagctagaaatagcaagttaaaataaggctagtccgttatcaacttgaaaaagtggcaccgagtcggtgcttttttgccaccATGGGATTTGGTCTAGAAGAGCTCAAGGgtgagcaagggcgagg
C8orf89	100130301	AAAAATCAAACAACTGCCAAGttttagagctagaaatagcaagttaaaataaggctagtccgttatcaacttgaaaaagtggcaccgagtcggtgcttttttgccaccATGGAAAAATCAAACAACTGCCAAAGgtgagcaagggcgagg
C8orf89	100130301	GACACCTCGGCATCAGCACGGttttagagctagaaatagcaagttaaaataaggctagtccgttatcaacttgaaaaagtggcaccgagtcggtgcttttttgccaccATGGGACACCTCGGCATCAGCACGTGgtgagcaagggcgagg
C8orf89	100130301	ATCAAAATGCCATATTTACCGttttagagctagaaatagcaagttaaaataaggctagtccgttatcaacttgaaaaagtggcaccgagtcggtgcttttttgccaccATGGATCAAAATGCCATATTTACCAGgtgagcaagggcgagg
SUPT20HL1	100130302	GAGGCACCGTTTCATCGGGTGttttagagctagaaatagcaagttaaaataaggctagtccgttatcaacttgaaaaagtggcaccgagtcggtgcttttttgccaccATGGGAGGCACCGTTTCATCGGGTCGgtgagcaagggcgagg
SUPT20HL1	100130302	GAGCTGAACATTGCTAAAGCGttttagagctagaaatagcaagttaaaataaggctagtccgttatcaacttgaaaaagtggcaccgagtcggtgcttttttgccaccATGGAGCTGAACATTGCTAAAGCAGgtgagcaagggcgagg
SUPT20HL1	100130302	GGGTCCAGTCTTCAGTATCGGttttagagctagaaatagcaagttaaaataaggctagtccgttatcaacttgaaaaagtggcaccgagtcggtgcttttttgccaccATGGGGGTCCAGTCTTCAGTATCGGGgtgagcaagggcgagg
SUPT20HL1	100130302	GGCCTGCTAGCTTGAATGAGGttttagagctagaaatagcaagttaaaataaggctagtccgttatcaacttgaaaaagtggcaccgagtcggtgcttttttgccaccATGGGGCCTGCTAGCTTGAATGAGAGgtgagcaagggcgagg
C17orf107	100130311	AGTTCCAGGGAAGACAGAAGGttttagagctagaaatagcaagttaaaataaggctagtccgttatcaacttgaaaaagtggcaccgagtcggtgcttttttgccaccATGGAGTTCCAGGGAAGACAGAAGCGgtgagcaagggcgagg
C17orf107	100130311	GTACCCCACCTCTAACAAGGGttttagagctagaaatagcaagttaaaataaggctagtccgttatcaacttgaaaaagtggcaccgagtcggtgcttttttgccaccATGGGTACCCCACCTCTAACAAGGTGgtgagcaagggcgagg
C17orf107	100130311	GCGGCGACTAGACGGCAGCGGttttagagctagaaatagcaagttaaaataaggctagtccgttatcaacttgaaaaagtggcaccgagtcggtgcttttttgccaccATGGCGGCGACTAGACGGCAGCGCGgtgagcaagggcgagg
TMEM262	100130348	GGAAGAAGAACGTGGCGATGGttttagagctagaaatagcaagttaaaataaggctagtccgttatcaacttgaaaaagtggcaccgagtcggtgcttttttgccaccATGGGGAAGAAGAACGTGGCGATGCGgtgagcaagggcgagg
TMEM262	100130348	AAAAGGCATGATGCTCACCAGttttagagctagaaatagcaagttaaaataaggctagtccgttatcaacttgaaaaagtggcaccgagtcggtgcttttttgccaccATGGGAAAAGGCATGATGCTCACCACGGgtgagcaagggcgagg
TMEM262	100130348	GATGGGCCTACAGTTCTCCCGttttagagctagaaatagcaagttaaaataaggctagtccgttatcaacttgaaaaagtggcaccgagtcggtgcttttttgccaccATGGGATGGGCCTACAGTTCTCCCAGGGgtgagcaagggcgagg
LOC100130357	100130357	AGTTCTGGAATTCTGGCTCAGttttagagctagaaatagcaagttaaaataaggctagtccgttatcaacttgaaaaagtggcaccgagtcggtgcttttttgccaccATGGAGTTCTGGAATTCTGGCTCAGGgtgagcaagggcgagg
LOC100130357	100130357	GAGAGTTACTTGCACCCAAGGttttagagctagaaatagcaagttaaaataaggctagtccgttatcaacttgaaaaagtggcaccgagtcggtgcttttttgccaccATGGGAGAGTTACTTGCACCCAAGAGgtgagcaagggcgagg
LOC100130357	100130357	GAGATGTGGCGCCTTCCGGCGttttagagctagaaatagcaagttaaaataaggctagtccgttatcaacttgaaaaagtggcaccgagtcggtgcttttttgccaccATGGGAGATGTGGCGCCTTCCGGCAGgtgagcaagggcgagg
LOC100130357	100130357	GACTGTCAAATGCTTGTGGGGttttagagctagaaatagcaagttaaaataaggctagtccgttatcaacttgaaaaagtggcaccgagtcggtgcttttttgccaccATGGGACTGTCAAATGCTTGTGGGAGgtgagcaagggcgagg
CXorf49	100130361	GTCCCCTTGGTCATCCACCGGttttagagctagaaatagcaagttaaaataaggctagtccgttatcaacttgaaaaagtggcaccgagtcggtgcttttttgccaccATGGGTCCCCTTGGTCATCCACCGGGgtgagcaagggcgagg
CXorf49	100130361	GCGGAATCAGAGTCGTGGGTGttttagagctagaaatagcaagttaaaataaggctagtccgttatcaacttgaaaaagtggcaccgagtcggtgcttttttgccaccATGGGCGGAATCAGAGTCGTGGGTAGGGgtgagcaagggcgagg
CXorf49	100130361	GACTCACTCCAGTCGCAGAGGttttagagctagaaatagcaagttaaaataaggctagtccgttatcaacttgaaaaagtggcaccgagtcggtgcttttttgccaccATGGGACTCACTCCAGTCGCAGAGAGgtgagcaagggcgagg
CXorf49	100130361	AACACTCACTTCAAAGGTCCGttttagagctagaaatagcaagttaaaataaggctagtccgttatcaacttgaaaaagtggcaccgagtcggtgcttttttgccaccATGGAACACTCACTTCAAAGGTCCTGgtgagcaagggcgagg
LOC100130370	100130370	GACATGCTCCTAGAGATGGGGttttagagctagaaatagcaagttaaaataaggctagtccgttatcaacttgaaaaagtggcaccgagtcggtgcttttttgccaccATGGGACATGCTCCTAGAGATGGGAGgtgagcaagggcgagg
LOC100130370	100130370	GAGTCACCTCATTTAAAGGTGttttagagctagaaatagcaagttaaaataaggctagtccgttatcaacttgaaaaagtggcaccgagtcggtgcttttttgccaccATGGGAGTCACCTCATTTAAAGGTGGgtgagcaagggcgagg
LOC100130370	100130370	GCGGCGTATGGCTGGATAGGGttttagagctagaaatagcaagttaaaataaggctagtccgttatcaacttgaaaaagtggcaccgagtcggtgcttttttgccaccATGGGCGGCGTATGGCTGGATAGGAGGGgtgagcaagggcgagg
LOC100130451	100130451	GCAGGGTACAATCTCCCTCCGttttagagctagaaatagcaagttaaaataaggctagtccgttatcaacttgaaaaagtggcaccgagtcggtgcttttttgccaccATGGGCAGGGTACAATCTCCCTCCTGgtgagcaagggcgagg
LOC100130451	100130451	GTAGATCCCCAAGTGTTCCCGttttagagctagaaatagcaagttaaaataaggctagtccgttatcaacttgaaaaagtggcaccgagtcggtgcttttttgccaccATGGGTAGATCCCCAAGTGTTCCCAGgtgagcaagggcgagg
LOC100130451	100130451	ACGGCAGCCCTTCTCATCACGttttagagctagaaatagcaagttaaaataaggctagtccgttatcaacttgaaaaagtggcaccgagtcggtgcttttttgccaccATGGACGGCAGCCCTTCTCATCACAGgtgagcaagggcgagg
LOC100130451	100130451	AGGTGCACAGTGCAAGCTATGttttagagctagaaatagcaagttaaaataaggctagtccgttatcaacttgaaaaagtggcaccgagtcggtgcttttttgccaccATGGAGGTGCACAGTGCAAGCTATCGgtgagcaagggcgagg
LOC100130451	100130451	AGACCTCTCACATGCCCTGGGttttagagctagaaatagcaagttaaaataaggctagtccgttatcaacttgaaaaagtggcaccgagtcggtgcttttttgccaccATGGAGACCTCTCACATGCCCTGGAGgtgagcaagggcgagg
TMEM221	100130519	GGCCAAGGGCCACATGTCTGGttttagagctagaaatagcaagttaaaataaggctagtccgttatcaacttgaaaaagtggcaccgagtcggtgcttttttgccaccATGGGGCCAAGGGCCACATGTCTGAGGGgtgagcaagggcgagg
TMEM221	100130519	AGGTCGTCTTCAAAGGATGGGttttagagctagaaatagcaagttaaaataaggctagtccgttatcaacttgaaaaagtggcaccgagtcggtgcttttttgccaccATGGAGGTCGTCTTCAAAGGATGGCGGGgtgagcaagggcgagg
TMEM221	100130519	GCGAGGTCGTCTTCAAAGGAGttttagagctagaaatagcaagttaaaataaggctagtccgttatcaacttgaaaaagtggcaccgagtcggtgcttttttgccaccATGGGCGAGGTCGTCTTCAAAGGATGGGgtgagcaagggcgagg
C10orf142	100130539	GGACTCGGCCGCAGGCAACTGttttagagctagaaatagcaagttaaaataaggctagtccgttatcaacttgaaaaagtggcaccgagtcggtgcttttttgccaccATGGGGACTCGGCCGCAGGCAACTCGgtgagcaagggcgagg
C10orf142	100130539	AAGCGCCCTACAGTTTGCATGttttagagctagaaatagcaagttaaaataaggctagtccgttatcaacttgaaaaagtggcaccgagtcggtgcttttttgccaccATGGAAGCGCCCTACAGTTTGCATGGgtgagcaagggcgagg
C10orf142	100130539	GTAGGGCGCTTACAGCTGCTGttttagagctagaaatagcaagttaaaataaggctagtccgttatcaacttgaaaaagtggcaccgagtcggtgcttttttgccaccATGGGTAGGGCGCTTACAGCTGCTGGgtgagcaagggcgagg
C10orf142	100130539	ACTCCTCAGATGCTCACGAAGttttagagctagaaatagcaagttaaaataaggctagtccgttatcaacttgaaaaagtggcaccgagtcggtgcttttttgccaccATGGACTCCTCAGATGCTCACGAAAGgtgagcaagggcgagg
PRR32	100130613	GAGCTCATAGACACCCCTACGttttagagctagaaatagcaagttaaaataaggctagtccgttatcaacttgaaaaagtggcaccgagtcggtgcttttttgccaccATGGGAGCTCATAGACACCCCTACGGgtgagcaagggcgagg
PRR32	100130613	AGAGAGGCAGTAATAACGCAGttttagagctagaaatagcaagttaaaataaggctagtccgttatcaacttgaaaaagtggcaccgagtcggtgcttttttgccaccATGGAGAGAGGCAGTAATAACGCAAGgtgagcaagggcgagg
PRR32	100130613	ATATTCCCACCCTTAGATCAGttttagagctagaaatagcaagttaaaataaggctagtccgttatcaacttgaaaaagtggcaccgagtcggtgcttttttgccaccATGGATATTCCCACCCTTAGATCAGGgtgagcaagggcgagg
PRR32	100130613	ACATTGACGGAAGGTCTCAGGttttagagctagaaatagcaagttaaaataaggctagtccgttatcaacttgaaaaagtggcaccgagtcggtgcttttttgccaccATGGACATTGACGGAAGGTCTCAGCGgtgagcaagggcgagg
LOC100130705	100130705	GTTACGGCAGAACTTCTGGAGttttagagctagaaatagcaagttaaaataaggctagtccgttatcaacttgaaaaagtggcaccgagtcggtgcttttttgccaccATGGGTTACGGCAGAACTTCTGGAAGgtgagcaagggcgagg
LOC100130705	100130705	GTACCGCCCCTGGAAGTCGTGttttagagctagaaatagcaagttaaaataaggctagtccgttatcaacttgaaaaagtggcaccgagtcggtgcttttttgccaccATGGGTACCGCCCCTGGAAGTCGTGGgtgagcaagggcgagg
LOC100130705	100130705	AGCAGGGCTCGGGTGATAGGGttttagagctagaaatagcaagttaaaataaggctagtccgttatcaacttgaaaaagtggcaccgagtcggtgcttttttgccaccATGGAGCAGGGCTCGGGTGATAGGTGgtgagcaagggcgagg
LOC100130705	100130705	AAAAGATGTTGCGCTGTGAAGttttagagctagaaatagcaagttaaaataaggctagtccgttatcaacttgaaaaagtggcaccgagtcggtgcttttttgccaccATGGAAAAGATGTTGCGCTGTGAATGGGgtgagcaagggcgagg
LOC100130705	100130705	GTACCGCAAGTATGGGTCGAGttttagagctagaaatagcaagttaaaataaggctagtccgttatcaacttgaaaaagtggcaccgagtcggtgcttttttgccaccATGGGTACCGCAAGTATGGGTCGATGGGgtgagcaagggcgagg
LRRC70	100130733	ACGTAATGCTCTGCCACGCAGttttagagctagaaatagcaagttaaaataaggctagtccgttatcaacttgaaaaagtggcaccgagtcggtgcttttttgccaccATGGACGTAATGCTCTGCCACGCATGGGgtgagcaagggcgagg
LRRC70	100130733	AGATCATTAAATACTCCTCTGttttagagctagaaatagcaagttaaaataaggctagtccgttatcaacttgaaaaagtggcaccgagtcggtgcttttttgccaccATGGAGATCATTAAATACTCCTCTCGgtgagcaagggcgagg
LRRC70	100130733	GACAACGGCTTAAGGACCCTGttttagagctagaaatagcaagttaaaataaggctagtccgttatcaacttgaaaaagtggcaccgagtcggtgcttttttgccaccATGGGACAACGGCTTAAGGACCCTTGgtgagcaagggcgagg
LRRC69	100130742	AGAGTTATGCAACTTGACCCGttttagagctagaaatagcaagttaaaataaggctagtccgttatcaacttgaaaaagtggcaccgagtcggtgcttttttgccaccATGGGAGAGTTATGCAACTTGACCCAGGgtgagcaagggcgagg
LRRC69	100130742	AGGATCTGTAGATTTGCACCGttttagagctagaaatagcaagttaaaataaggctagtccgttatcaacttgaaaaagtggcaccgagtcggtgcttttttgccaccATGGGAGGATCTGTAGATTTGCACCTGGgtgagcaagggcgagg
LRRC69	100130742	GTTTCAGGATCTGAAGCTGAGttttagagctagaaatagcaagttaaaataaggctagtccgttatcaacttgaaaaagtggcaccgagtcggtgcttttttgccaccATGGTTTCAGGATCTGAAGCTGAGGgtgagcaagggcgagg
LRRC69	100130742	GATTGTTGTTCAGATTAAGCGttttagagctagaaatagcaagttaaaataaggctagtccgttatcaacttgaaaaagtggcaccgagtcggtgcttttttgccaccATGGGATTGTTGTTCAGATTAAGCAGgtgagcaagggcgagg
SBK3	100130827	GCTTCACCAGCAGTTCTGGGGttttagagctagaaatagcaagttaaaataaggctagtccgttatcaacttgaaaaagtggcaccgagtcggtgcttttttgccaccATGGGCTTCACCAGCAGTTCTGGGAGgtgagcaagggcgagg
SBK3	100130827	GTCCCGAAGGCTCCTCACCGGttttagagctagaaatagcaagttaaaataaggctagtccgttatcaacttgaaaaagtggcaccgagtcggtgcttttttgccaccATGGGTCCCGAAGGCTCCTCACCGGGgtgagcaagggcgagg
SBK3	100130827	GGCAAGGAGCACGCGGCCGTGttttagagctagaaatagcaagttaaaataaggctagtccgttatcaacttgaaaaagtggcaccgagtcggtgcttttttgccaccATGGGGCAAGGAGCACGCGGCCGTAGGGgtgagcaagggcgagg
SBK3	100130827	GCCCAGGAGTACGCGCCCTGGttttagagctagaaatagcaagttaaaataaggctagtccgttatcaacttgaaaaagtggcaccgagtcggtgcttttttgccaccATGGGCCCAGGAGTACGCGCCCTGTGgtgagcaagggcgagg
SBK3	100130827	GGGCGAAGGCAAAATAGCGGGttttagagctagaaatagcaagttaaaataaggctagtccgttatcaacttgaaaaagtggcaccgagtcggtgcttttttgccaccATGGGGCGAAGGCAAAATAGCGGGGgtgagcaagggcgagg
LOC100130880	100130880	GGTCCTGGCAATCCTTCACAGttttagagctagaaatagcaagttaaaataaggctagtccgttatcaacttgaaaaagtggcaccgagtcggtgcttttttgccaccATGGGGTCCTGGCAATCCTTCACACGgtgagcaagggcgagg
LOC100130880	100130880	AAGCCCTGGTGGATTGAAGCGttttagagctagaaatagcaagttaaaataaggctagtccgttatcaacttgaaaaagtggcaccgagtcggtgcttttttgccaccATGGGAAGCCCTGGTGGATTGAAGCTGGgtgagcaagggcgagg
LOC100130880	100130880	GGAGAGTCGTGTGTTGGGGAGttttagagctagaaatagcaagttaaaataaggctagtccgttatcaacttgaaaaagtggcaccgagtcggtgcttttttgccaccATGGGGAGAGTCGTGTGTTGGGGATGGGgtgagcaagggcgagg
TSTD3	100130890	AAATAGCAGTATAAAAATTGGttttagagctagaaatagcaagttaaaataaggctagtccgttatcaacttgaaaaagtggcaccgagtcggtgcttttttgccaccATGGGAAATAGCAGTATAAAAATTGTGGgtgagcaagggcgagg
TSTD3	100130890	GAAAAGTGTGGCTGGTCTGAGttttagagctagaaatagcaagttaaaataaggctagtccgttatcaacttgaaaaagtggcaccgagtcggtgcttttttgccaccATGGAAAAGTGTGGCTGGTCTGAAGgtgagcaagggcgagg
TSTD3	100130890	ATGGTACATTGATAGACTCAGttttagagctagaaatagcaagttaaaataaggctagtccgttatcaacttgaaaaagtggcaccgagtcggtgcttttttgccaccATGGATGGTACATTGATAGACTCAGGgtgagcaagggcgagg
TSTD3	100130890	AATTGATGTTAGAGAGATATGttttagagctagaaatagcaagttaaaataaggctagtccgttatcaacttgaaaaagtggcaccgagtcggtgcttttttgccaccATGGAATTGATGTTAGAGAGATATGGgtgagcaagggcgagg
SMIM6	100130933	AGTGAGTAAACCAAACACGAGttttagagctagaaatagcaagttaaaataaggctagtccgttatcaacttgaaaaagtggcaccgagtcggtgcttttttgccaccATGGGAGTGAGTAAACCAAACACGATGGgtgagcaagggcgagg
SMIM6	100130933	AGAAAACACTCAGTGTGAAGGttttagagctagaaatagcaagttaaaataaggctagtccgttatcaacttgaaaaagtggcaccgagtcggtgcttttttgccaccATGGAGAAAACACTCAGTGTGAAGCGgtgagcaagggcgagg
SMIM6	100130933	ATCTTATTTGCCATCGTGTTGttttagagctagaaatagcaagttaaaataaggctagtccgttatcaacttgaaaaagtggcaccgagtcggtgcttttttgccaccATGGATCTTATTTGCCATCGTGTTTGgtgagcaagggcgagg
SMIM6	100130933	ATGCGTTCTGGCAGAACCCCGttttagagctagaaatagcaagttaaaataaggctagtccgttatcaacttgaaaaagtggcaccgagtcggtgcttttttgccaccATGGATGCGTTCTGGCAGAACCCCTGgtgagcaagggcgagg
SYCE1L	100130958	GGCTCACGTGGAATTCCCAGGttttagagctagaaatagcaagttaaaataaggctagtccgttatcaacttgaaaaagtggcaccgagtcggtgcttttttgccaccATGGGGCTCACGTGGAATTCCCAGAGgtgagcaagggcgagg
SYCE1L	100130958	AGAGAAAGTGCACCTAGAGGGttttagagctagaaatagcaagttaaaataaggctagtccgttatcaacttgaaaaagtggcaccgagtcggtgcttttttgccaccATGGGAGAGAAAGTGCACCTAGAGGAGGgtgagcaagggcgagg
SYCE1L	100130958	AGCAAAGAAGAAATCCAGTGGttttagagctagaaatagcaagttaaaataaggctagtccgttatcaacttgaaaaagtggcaccgagtcggtgcttttttgccaccATGGAGCAAAGAAGAAATCCAGTGAGgtgagcaagggcgagg
SYCE1L	100130958	GGAGTCTAATTCCCTATGCAGttttagagctagaaatagcaagttaaaataaggctagtccgttatcaacttgaaaaagtggcaccgagtcggtgcttttttgccaccATGGGGAGTCTAATTCCCTATGCAGGgtgagcaagggcgagg
C6orf99	100130967	AGTGCTGAAATCCTGGATGTGttttagagctagaaatagcaagttaaaataaggctagtccgttatcaacttgaaaaagtggcaccgagtcggtgcttttttgccaccATGGGAGTGCTGAAATCCTGGATGTTGGgtgagcaagggcgagg
C6orf99	100130967	AGAACGAGGAACACTGCCCGGttttagagctagaaatagcaagttaaaataaggctagtccgttatcaacttgaaaaagtggcaccgagtcggtgcttttttgccaccATGGAGAACGAGGAACACTGCCCGGGgtgagcaagggcgagg
C6orf99	100130967	GATAAGAAACCACTCGAAGCGttttagagctagaaatagcaagttaaaataaggctagtccgttatcaacttgaaaaagtggcaccgagtcggtgcttttttgccaccATGGATAAGAAACCACTCGAAGCCGgtgagcaagggcgagg
C6orf99	100130967	AGCACTACCTGCAGAGTAGTGttttagagctagaaatagcaagttaaaataaggctagtccgttatcaacttgaaaaagtggcaccgagtcggtgcttttttgccaccATGGAGCACTACCTGCAGAGTAGTGGgtgagcaagggcgagg
SPATA48	100130988	GAGTAAAACACTGTGAGATGGttttagagctagaaatagcaagttaaaataaggctagtccgttatcaacttgaaaaagtggcaccgagtcggtgcttttttgccaccATGGGAGTAAAACACTGTGAGATGGGgtgagcaagggcgagg
SPATA48	100130988	AAACAAGAAATGTAATGCAAGttttagagctagaaatagcaagttaaaataaggctagtccgttatcaacttgaaaaagtggcaccgagtcggtgcttttttgccaccATGGAAACAAGAAATGTAATGCAAAGgtgagcaagggcgagg
SPATA48	100130988	AAAATCCACTAGGGTTGGTAGttttagagctagaaatagcaagttaaaataaggctagtccgttatcaacttgaaaaagtggcaccgagtcggtgcttttttgccaccATGGAAAATCCACTAGGGTTGGTATGGGgtgagcaagggcgagg
SPATA48	100130988	AAGGTCACATCATCCCGAAGGttttagagctagaaatagcaagttaaaataaggctagtccgttatcaacttgaaaaagtggcaccgagtcggtgcttttttgccaccATGGAAGGTCACATCATCCCGAAGTGgtgagcaagggcgagg
ZNF316	100131017	GCCGCTCTCGGAAGTCGGGTGttttagagctagaaatagcaagttaaaataaggctagtccgttatcaacttgaaaaagtggcaccgagtcggtgcttttttgccaccATGGGCCGCTCTCGGAAGTCGGGTAGGGgtgagcaagggcgagg
ZNF316	100131017	GAGACCACGTGCGACGTGTGGttttagagctagaaatagcaagttaaaataaggctagtccgttatcaacttgaaaaagtggcaccgagtcggtgcttttttgccaccATGGGAGACCACGTGCGACGTGTGCGgtgagcaagggcgagg
ZNF316	100131017	AGGCTTCGCTTCAGAGCCGTGttttagagctagaaatagcaagttaaaataaggctagtccgttatcaacttgaaaaagtggcaccgagtcggtgcttttttgccaccATGGAGGCTTCGCTTCAGAGCCGTCGgtgagcaagggcgagg
ZNF316	100131017	AGGCTGGAAGCAGACCAGCGGttttagagctagaaatagcaagttaaaataaggctagtccgttatcaacttgaaaaagtggcaccgagtcggtgcttttttgccaccATGGAGGCTGGAAGCAGACCAGCGGGgtgagcaagggcgagg
ZNF316	100131017	GGATTCGGCGCAGACTCCAGGttttagagctagaaatagcaagttaaaataaggctagtccgttatcaacttgaaaaagtggcaccgagtcggtgcttttttgccaccATGGGGATTCGGCGCAGACTCCAGAGgtgagcaagggcgagg
DPP9-AS1	100131094	GAGGAGCGCTCATGCACATGGttttagagctagaaatagcaagttaaaataaggctagtccgttatcaacttgaaaaagtggcaccgagtcggtgcttttttgccaccATGGGAGGAGCGCTCATGCACATGGGgtgagcaagggcgagg
DPP9-AS1	100131094	GTGGACGGTGCGTGGCATGGGttttagagctagaaatagcaagttaaaataaggctagtccgttatcaacttgaaaaagtggcaccgagtcggtgcttttttgccaccATGGGTGGACGGTGCGTGGCATGGGGGGgtgagcaagggcgagg
DPP9-AS1	100131094	GGATGCCATCCTGCGGTCGGGttttagagctagaaatagcaagttaaaataaggctagtccgttatcaacttgaaaaagtggcaccgagtcggtgcttttttgccaccATGGGGATGCCATCCTGCGGTCGGCGgtgagcaagggcgagg
BSPH1	100131137	AAGAAATACTTAAAATAACAGttttagagctagaaatagcaagttaaaataaggctagtccgttatcaacttgaaaaagtggcaccgagtcggtgcttttttgccaccATGGAAGAAATACTTAAAATAACAGGgtgagcaagggcgagg
BSPH1	100131137	GATGAATTATCATCAACTGTGttttagagctagaaatagcaagttaaaataaggctagtccgttatcaacttgaaaaagtggcaccgagtcggtgcttttttgccaccATGGATGAATTATCATCAACTGTGGGgtgagcaagggcgagg
BSPH1	100131137	ATCGACTTACCTGTAACTTCGttttagagctagaaatagcaagttaaaataaggctagtccgttatcaacttgaaaaagtggcaccgagtcggtgcttttttgccaccATGGATCGACTTACCTGTAACTTCTGgtgagcaagggcgagg
BSPH1	100131137	AAACTTCCAGTATCCTTCGTGttttagagctagaaatagcaagttaaaataaggctagtccgttatcaacttgaaaaagtggcaccgagtcggtgcttttttgccaccATGGAAACTTCCAGTATCCTTCGTAGGGgtgagcaagggcgagg
BSPH1	100131137	AGTCCAAGGCAAGACACAAGGttttagagctagaaatagcaagttaaaataaggctagtccgttatcaacttgaaaaagtggcaccgagtcggtgcttttttgccaccATGGAGTCCAAGGCAAGACACAAGTGgtgagcaagggcgagg
TSTD1	100131187	GAGTTCAGGAAGCGAGACCGGttttagagctagaaatagcaagttaaaataaggctagtccgttatcaacttgaaaaagtggcaccgagtcggtgcttttttgccaccATGGGAGTTCAGGAAGCGAGACCGTGgtgagcaagggcgagg
TSTD1	100131187	GGCAGCTGGGACCATCCCAGGttttagagctagaaatagcaagttaaaataaggctagtccgttatcaacttgaaaaagtggcaccgagtcggtgcttttttgccaccATGGGGCAGCTGGGACCATCCCAGGGgtgagcaagggcgagg
TSTD1	100131187	GTCCGGAGGCTAGGAGTGAAGttttagagctagaaatagcaagttaaaataaggctagtccgttatcaacttgaaaaagtggcaccgagtcggtgcttttttgccaccATGGGTCCGGAGGCTAGGAGTGAACGgtgagcaagggcgagg
NEMP2	100131211	AAGAGTTTGAAATCCATGACGttttagagctagaaatagcaagttaaaataaggctagtccgttatcaacttgaaaaagtggcaccgagtcggtgcttttttgccaccATGGAAGAGTTTGAAATCCATGACTGgtgagcaagggcgagg
NEMP2	100131211	AAGGAATACTTACTGACTCAGttttagagctagaaatagcaagttaaaataaggctagtccgttatcaacttgaaaaagtggcaccgagtcggtgcttttttgccaccATGGAAGGAATACTTACTGACTCAGGgtgagcaagggcgagg
NEMP2	100131211	AAACTCCTGCCACAAACACAGttttagagctagaaatagcaagttaaaataaggctagtccgttatcaacttgaaaaagtggcaccgagtcggtgcttttttgccaccATGGAAACTCCTGCCACAAACACAAGgtgagcaagggcgagg
NEMP2	100131211	GGCCACACTGCCCGTGCGCGGttttagagctagaaatagcaagttaaaataaggctagtccgttatcaacttgaaaaagtggcaccgagtcggtgcttttttgccaccATGGGGCCACACTGCCCGTGCGCGGGgtgagcaagggcgagg
NEMP2	100131211	AAAAGATTCATTCCGAAGGTGttttagagctagaaatagcaagttaaaataaggctagtccgttatcaacttgaaaaagtggcaccgagtcggtgcttttttgccaccATGGAAAAGATTCATTCCGAAGGTAGGGgtgagcaagggcgagg
ANKRD63	100131244	GCACTTGGCCCGCTTCGTGTGttttagagctagaaatagcaagttaaaataaggctagtccgttatcaacttgaaaaagtggcaccgagtcggtgcttttttgccaccATGGGCACTTGGCCCGCTTCGTGTTGgtgagcaagggcgagg
ANKRD63	100131244	GCAGGGCCGTACGCCGCTCAGttttagagctagaaatagcaagttaaaataaggctagtccgttatcaacttgaaaaagtggcaccgagtcggtgcttttttgccaccATGGGCAGGGCCGTACGCCGCTCATGGGgtgagcaagggcgagg
ANKRD63	100131244	AGGTGCGGTAACCGAGGAGGGttttagagctagaaatagcaagttaaaataaggctagtccgttatcaacttgaaaaagtggcaccgagtcggtgcttttttgccaccATGGGAGGTGCGGTAACCGAGGAGGAGGgtgagcaagggcgagg
LOC100131303	100131303	GGACCCGGTAGCCACCAACCGttttagagctagaaatagcaagttaaaataaggctagtccgttatcaacttgaaaaagtggcaccgagtcggtgcttttttgccaccATGGGACCCGGTAGCCACCAACCAGgtgagcaagggcgagg
LOC100131303	100131303	GGGTGTGGAGAAACTCAGGTGttttagagctagaaatagcaagttaaaataaggctagtccgttatcaacttgaaaaagtggcaccgagtcggtgcttttttgccaccATGGGGGTGTGGAGAAACTCAGGTAGGGgtgagcaagggcgagg
LOC100131303	100131303	ACTACCATGTTCTCTACCGAGttttagagctagaaatagcaagttaaaataaggctagtccgttatcaacttgaaaaagtggcaccgagtcggtgcttttttgccaccATGGACTACCATGTTCTCTACCGAGGgtgagcaagggcgagg
LOC100131303	100131303	GGGAGGGCAGCGCAGCAGGTGttttagagctagaaatagcaagttaaaataaggctagtccgttatcaacttgaaaaagtggcaccgagtcggtgcttttttgccaccATGGGGGAGGGCAGCGCAGCAGGTAGGGgtgagcaagggcgagg
C11orf91	100131378	ACAGCCCCACCATGAGCCAGGttttagagctagaaatagcaagttaaaataaggctagtccgttatcaacttgaaaaagtggcaccgagtcggtgcttttttgccaccATGGACAGCCCCACCATGAGCCAGCGgtgagcaagggcgagg
C11orf91	100131378	ATGCCGCGGTCGTACAGGGAGttttagagctagaaatagcaagttaaaataaggctagtccgttatcaacttgaaaaagtggcaccgagtcggtgcttttttgccaccATGGATGCCGCGGTCGTACAGGGACGgtgagcaagggcgagg
C11orf91	100131378	GATGTTGAAGTCGCTGAGCGGttttagagctagaaatagcaagttaaaataaggctagtccgttatcaacttgaaaaagtggcaccgagtcggtgcttttttgccaccATGGATGTTGAAGTCGCTGAGCGGGGgtgagcaagggcgagg
C11orf91	100131378	GAAGCTCTTCGTGCCGCTGAGttttagagctagaaatagcaagttaaaataaggctagtccgttatcaacttgaaaaagtggcaccgagtcggtgcttttttgccaccATGGAAGCTCTTCGTGCCGCTGAAGgtgagcaagggcgagg
C11orf91	100131378	AGAAGCGCAGAGGCTCGTAGGttttagagctagaaatagcaagttaaaataaggctagtccgttatcaacttgaaaaagtggcaccgagtcggtgcttttttgccaccATGGGAGAAGCGCAGAGGCTCGTAGGGGgtgagcaagggcgagg
SP9	100131390	GTCGGGCTTCCATTCGACGCGttttagagctagaaatagcaagttaaaataaggctagtccgttatcaacttgaaaaagtggcaccgagtcggtgcttttttgccaccATGGGTCGGGCTTCCATTCGACGCTGgtgagcaagggcgagg
SP9	100131390	GCTGCTGAAGGCGGACGACGGttttagagctagaaatagcaagttaaaataaggctagtccgttatcaacttgaaaaagtggcaccgagtcggtgcttttttgccaccATGGCTGCTGAAGGCGGACGACGTGgtgagcaagggcgagg
SP9	100131390	GGGTGCGCCATGCCCACGCGGttttagagctagaaatagcaagttaaaataaggctagtccgttatcaacttgaaaaagtggcaccgagtcggtgcttttttgccaccATGGGGGTGCGCCATGCCCACGCGCGgtgagcaagggcgagg
CD300LD	100131439	GTTCAAGTGACCATTAACCCGttttagagctagaaatagcaagttaaaataaggctagtccgttatcaacttgaaaaagtggcaccgagtcggtgcttttttgccaccATGGTTCAAGTGACCATTAACCCAGgtgagcaagggcgagg
CD300LD	100131439	GAGACCTGGAATTGATCTTGGttttagagctagaaatagcaagttaaaataaggctagtccgttatcaacttgaaaaagtggcaccgagtcggtgcttttttgccaccATGGGAGACCTGGAATTGATCTTGGGgtgagcaagggcgagg
CD300LD	100131439	GAAGAATCGAGTTTCCATCAGttttagagctagaaatagcaagttaaaataaggctagtccgttatcaacttgaaaaagtggcaccgagtcggtgcttttttgccaccATGGGAAGAATCGAGTTTCCATCAGGgtgagcaagggcgagg
CD300LD	100131439	GATGCTGACAGTTATTGGTGGttttagagctagaaatagcaagttaaaataaggctagtccgttatcaacttgaaaaagtggcaccgagtcggtgcttttttgccaccATGGATGCTGACAGTTATTGGTGTGGgtgagcaagggcgagg
ZNF705E	100131539	AGGGGACAAAAGATTACTAAGttttagagctagaaatagcaagttaaaataaggctagtccgttatcaacttgaaaaagtggcaccgagtcggtgcttttttgccaccATGGGAGGGGACAAAAGATTACTAAGGGgtgagcaagggcgagg
ZNF705E	100131539	GGAAAAGAGCTGTGGCAGGAGttttagagctagaaatagcaagttaaaataaggctagtccgttatcaacttgaaaaagtggcaccgagtcggtgcttttttgccaccATGGGGAAAAGAGCTGTGGCAGGAAGgtgagcaagggcgagg
ZNF705E	100131539	GAACTCACCTTGGAGAAAAGgttttagagctagaaatagcaagttaaaataaggctagtccgttatcaacttgaaaaagtggcaccgagtcggtgcttttttgccaccATGGGAACTCACCTTGGAGAAAAGTGgtgagcaagggcgagg
ZNF705E	100131539	GAGTCATCTTGGGCCGTCTAGttttagagctagaaatagcaagttaaaataaggctagtccgttatcaacttgaaaaagtggcaccgagtcggtgcttttttgccaccATGGGAGTCATCTTGGGCCGTCTAAGgtgagcaagggcgagg
PRR23D1	100131608	GAACCGCAGAATGACAATGAGttttagagctagaaatagcaagttaaaataaggctagtccgttatcaacttgaaaaagtggcaccgagtcggtgcttttttgccaccATGGAACCGCAGAATGACAATGAAGGgtgagcaagggcgagg
PRR23D1	100131608	GCAGGCCATCTTCTGACCTCGttttagagctagaaatagcaagttaaaataaggctagtccgttatcaacttgaaaaagtggcaccgagtcggtgcttttttgccaccATGGGCAGGCCATCTTCTGACCTCAGgtgagcaagggcgagg
PRR23D1	100131608	GATGTACTGGATCTGCACAGGttttagagctagaaatagcaagttaaaataaggctagtccgttatcaacttgaaaaagtggcaccgagtcggtgcttttttgccaccATGGGATGTACTGGATCTGCACAGGGGGgtgagcaagggcgagg
PRR23D1	100131608	AAGCTGAAGTCATCAACGGAgttttagagctagaaatagcaagttaaaataaggctagtccgttatcaacttgaaaaagtggcaccgagtcggtgcttttttgccaccATGGAAGCTGAAGTCATCAACGGAAGgtgagcaagggcgagg
ARMCX4	100131755	GATGCTAAGGTTAAGAACAGGttttagagctagaaatagcaagttaaaataaggctagtccgttatcaacttgaaaaagtggcaccgagtcggtgcttttttgccaccATGGATGCTAAGGTTAAGAACAGAGGgtgagcaagggcgagg
ARMCX4	100131755	GAAGCCTTACCTAATACTAGGttttagagctagaaatagcaagttaaaataaggctagtccgttatcaacttgaaaaagtggcaccgagtcggtgcttttttgccaccATGGAAGCCTTACCTAATACTAGAGgtgagcaagggcgagg
ARMCX4	100131755	GGGGCAAAGATTGATGCCGGGttttagagctagaaatagcaagttaaaataaggctagtccgttatcaacttgaaaaagtggcaccgagtcggtgcttttttgccaccATGGGGGCAAAGATTGATGCCGGGGGgtgagcaagggcgagg
PET100	100131801	AGATCACTTACCTTCTCAGGGttttagagctagaaatagcaagttaaaataaggctagtccgttatcaacttgaaaaagtggcaccgagtcggtgcttttttgccaccATGGAGATCACTTACCTTCTCAGGTGgtgagcaagggcgagg
PET100	100131801	GGACGATGTCATACAGCGCAGttttagagctagaaatagcaagttaaaataaggctagtccgttatcaacttgaaaaagtggcaccgagtcggtgcttttttgccaccATGGGGACGATGTCATACAGCGCAAGgtgagcaagggcgagg
PET100	100131801	AAGTGAGGTAGATTATCATCGttttagagctagaaatagcaagttaaaataaggctagtccgttatcaacttgaaaaagtggcaccgagtcggtgcttttttgccaccATGGGAAGTGAGGTAGATTATCATCTGGgtgagcaagggcgagg
PET100	100131801	AAACCCAGAACATAGCCACAGttttagagctagaaatagcaagttaaaataaggctagtccgttatcaacttgaaaaagtggcaccgagtcggtgcttttttgccaccATGGAAACCCAGAACATAGCCACAGGgtgagcaagggcgagg
ZNF717	100131827	GGAGTTGGTGTCCTTTGAGGGttttagagctagaaatagcaagttaaaataaggctagtccgttatcaacttgaaaaagtggcaccgagtcggtgcttttttgccaccATGGGGAGTTGGTGTCCTTTGAGGAGgtgagcaagggcgagg
ZNF717	100131827	AGGACCTGGATGATGCTCAGGttttagagctagaaatagcaagttaaaataaggctagtccgttatcaacttgaaaaagtggcaccgagtcggtgcttttttgccaccATGGAGGACCTGGATGATGCTCAGAGgtgagcaagggcgagg
ZNF717	100131827	GGTTTGGTAATGTAATGCCCGttttagagctagaaatagcaagttaaaataaggctagtccgttatcaacttgaaaaagtggcaccgagtcggtgcttttttgccaccATGGGGTTTGGTAATGTAATGCCCTGgtgagcaagggcgagg
ZNF717	100131827	GGTAGCTGTGCACTTCACCTGttttagagctagaaatagcaagttaaaataaggctagtccgttatcaacttgaaaaagtggcaccgagtcggtgcttttttgccaccATGGGTAGCTGTGCACTTCACCTGGgtgagcaagggcgagg
FAM196B	100131897	GACCCTTGGGAGGAATGCATGttttagagctagaaatagcaagttaaaataaggctagtccgttatcaacttgaaaaagtggcaccgagtcggtgcttttttgccaccATGGGACCCTTGGGAGGAATGCATGGgtgagcaagggcgagg
FAM196B	100131897	GAGCCAACCTTAAGTAGGCAGttttagagctagaaatagcaagttaaaataaggctagtccgttatcaacttgaaaaagtggcaccgagtcggtgcttttttgccaccATGGAGCCAACCTTAAGTAGGCAAGgtgagcaagggcgagg
FAM196B	100131897	GAATCCAACTGGCCTAGCTGGttttagagctagaaatagcaagttaaaataaggctagtccgttatcaacttgaaaaagtggcaccgagtcggtgcttttttgccaccATGGGGAATCCAACTGGCCTAGCTGAGGgtgagcaagggcgagg
KRTAP25-1	100131902	ATTGACAGCCATAAGAGACAGttttagagctagaaatagcaagttaaaataaggctagtccgttatcaacttgaaaaagtggcaccgagtcggtgcttttttgccaccATGGGATTGACAGCCATAAGAGACATGGgtgagcaagggcgagg
KRTAP25-1	100131902	GAAATAGCTCAAGGGATAGCGttttagagctagaaatagcaagttaaaataaggctagtccgttatcaacttgaaaaagtggcaccgagtcggtgcttttttgccaccATGGGAAATAGCTCAAGGGATAGCAGgtgagcaagggcgagg
KRTAP25-1	100131902	ACCATAGGAGAAATAGCTCAGttttagagctagaaatagcaagttaaaataaggctagtccgttatcaacttgaaaaagtggcaccgagtcggtgcttttttgccaccATGGACCATAGGAGAAATAGCTCAAGgtgagcaagggcgagg
KRTAP25-1	100131902	ACTATGAGACACATAATTCAGttttagagctagaaatagcaagttaaaataaggctagtccgttatcaacttgaaaaagtggcaccgagtcggtgcttttttgccaccATGGACTATGAGACACATAATTCAGGgtgagcaagggcgagg
ZNF705G	100131980	AATGTTCAGGGACTCACCGAGttttagagctagaaatagcaagttaaaataaggctagtccgttatcaacttgaaaaagtggcaccgagtcggtgcttttttgccaccATGGAATGTTCAGGGACTCACCGAGGGGgtgagcaagggcgagg
ZNF705G	100131980	AAGACACGAGAAAACTCACAgttttagagctagaaatagcaagttaaaataaggctagtccgttatcaacttgaaaaagtggcaccgagtcggtgcttttttgccaccATGGAAGACACGAGAAAACTCACACGgtgagcaagggcgagg
ZNF705G	100131980	GCAAGGAAAAGAGCTGTGGAGttttagagctagaaatagcaagttaaaataaggctagtccgttatcaacttgaaaaagtggcaccgagtcggtgcttttttgccaccATGGGCAAGGAAAAGAGCTGTGGAGGgtgagcaagggcgagg
ZNF705G	100131980	AATTTGTTTATGTGGTTCAGGttttagagctagaaatagcaagttaaaataaggctagtccgttatcaacttgaaaaagtggcaccgagtcggtgcttttttgccaccATGGAATTTGTTTATGTGGTTCAGTGgtgagcaagggcgagg
FOXO6	100132074	GACTTGGCCGGCGACGAGGAGttttagagctagaaatagcaagttaaaataaggctagtccgttatcaacttgaaaaagtggcaccgagtcggtgcttttttgccaccATGGGACTTGGCCGGCGACGAGGACGgtgagcaagggcgagg
FOXO6	100132074	AGAGCTCTCGGCGGAACGCGGttttagagctagaaatagcaagttaaaataaggctagtccgttatcaacttgaaaaagtggcaccgagtcggtgcttttttgccaccATGGAGAGCTCTCGGCGGAACGCGTGgtgagcaagggcgagg
FOXO6	100132074	GCTCTCGGCGGAACGCGTGGGttttagagctagaaatagcaagttaaaataaggctagtccgttatcaacttgaaaaagtggcaccgagtcggtgcttttttgccaccATGGGCTCTCGGCGGAACGCGTGGGGgtgagcaagggcgagg
FOXO6	100132074	GCCTGACTTGGCCGGCGACGGttttagagctagaaatagcaagttaaaataaggctagtccgttatcaacttgaaaaagtggcaccgagtcggtgcttttttgccaccATGGGCCTGACTTGGCCGGCGACGAGgtgagcaagggcgagg
FAM240A	100132146	ACAATAGTGTGAGAGCTGATGttttagagctagaaatagcaagttaaaataaggctagtccgttatcaacttgaaaaagtggcaccgagtcggtgcttttttgccaccATGGACAATAGTGTGAGAGCTGATTGgtgagcaagggcgagg
FAM240A	100132146	GACTTACTACCGAGAATCAGGttttagagctagaaatagcaagttaaaataaggctagtccgttatcaacttgaaaaagtggcaccgagtcggtgcttttttgccaccATGGGACTTACTACCGAGAATCAGAGgtgagcaagggcgagg
FAM240A	100132146	GAAATGCTTGAGATCATGGCGttttagagctagaaatagcaagttaaaataaggctagtccgttatcaacttgaaaaagtggcaccgagtcggtgcttttttgccaccATGGAAATGCTTGAGATCATGGCAGgtgagcaagggcgagg
FAM240A	100132146	GAACAATCAATACACCCGTCGttttagagctagaaatagcaagttaaaataaggctagtccgttatcaacttgaaaaagtggcaccgagtcggtgcttttttgccaccATGGGAACAATCAATACACCCGTCGGgtgagcaagggcgagg
NPIPB5	100132247	GGAGTGAGCAGACACTCAGGGttttagagctagaaatagcaagttaaaataaggctagtccgttatcaacttgaaaaagtggcaccgagtcggtgcttttttgccaccATGGGGAGTGAGCAGACACTCAGGAGgtgagcaagggcgagg
NPIPB5	100132247	GCAATAATGACATGTAACCAGttttagagctagaaatagcaagttaaaataaggctagtccgttatcaacttgaaaaagtggcaccgagtcggtgcttttttgccaccATGGCAATAATGACATGTAACCAAGgtgagcaagggcgagg
NPIPB5	100132247	GGAGTGAGCACACACTCGGGGttttagagctagaaatagcaagttaaaataaggctagtccgttatcaacttgaaaaagtggcaccgagtcggtgcttttttgccaccATGGGGAGTGAGCACACACTCGGGAGgtgagcaagggcgagg
NPIPB5	100132247	AGATTATCATCCGCTCAGGGGttttagagctagaaatagcaagttaaaataaggctagtccgttatcaacttgaaaaagtggcaccgagtcggtgcttttttgccaccATGGAGATTATCATCCGCTCAGGGTGgtgagcaagggcgagg
KRTAP4-9	100132386	GCAGCTGGGGCGACAGCAAGGttttagagctagaaatagcaagttaaaataaggctagtccgttatcaacttgaaaaagtggcaccgagtcggtgcttttttgccaccATGGGCAGCTGGGGCGACAGCAAGTGgtgagcaagggcgagg
KRTAP4-9	100132386	GCAGGTGGTCCTGCAACAGGGttttagagctagaaatagcaagttaaaataaggctagtccgttatcaacttgaaaaagtggcaccgagtcggtgcttttttgccaccATGGGCAGGTGGTCCTGCAACAGGTGgtgagcaagggcgagg
KRTAP4-9	100132386	AGCTGGATACACAACAGCTGGttttagagctagaaatagcaagttaaaataaggctagtccgttatcaacttgaaaaagtggcaccgagtcggtgcttttttgccaccATGGAGCTGGATACACAACAGCTGGGgtgagcaagggcgagg
KRTAP4-9	100132386	AGGTGGTCTCACAGCAGCTGGttttagagctagaaatagcaagttaaaataaggctagtccgttatcaacttgaaaaagtggcaccgagtcggtgcttttttgccaccATGGAGGTGGTCTCACAGCAGCTGGGgtgagcaagggcgagg
ZNF705B	100132396	GGGACTCACCGAGGGACACCGttttagagctagaaatagcaagttaaaataaggctagtccgttatcaacttgaaaaagtggcaccgagtcggtgcttttttgccaccATGGGGGACTCACCGAGGGACACCAGgtgagcaagggcgagg
ZNF705B	100132396	GCAAGGAAAAGAGCTGTGGTGttttagagctagaaatagcaagttaaaataaggctagtccgttatcaacttgaaaaagtggcaccgagtcggtgcttttttgccaccATGGGCAAGGAAAAGAGCTGTGGTGGgtgagcaagggcgagg
ZNF705B	100132396	GAATTTGTTTACGTGGTTTAGttttagagctagaaatagcaagttaaaataaggctagtccgttatcaacttgaaaaagtggcaccgagtcggtgcttttttgccaccATGGGAATTTGTTTACGTGGTTTAGGgtgagcaagggcgagg
ZNF705B	100132396	ATCTCTGTACAGCTTTCTTTGttttagagctagaaatagcaagttaaaataaggctagtccgttatcaacttgaaaaagtggcaccgagtcggtgcttttttgccaccATGGATCTCTGTACAGCTTTCTTTTGgtgagcaagggcgagg
FAM157B	100132403	AACTCGCTCCCCAAGCCCATGttttagagctagaaatagcaagttaaaataaggctagtccgttatcaacttgaaaaagtggcaccgagtcggtgcttttttgccaccATGGAACTCGCTCCCCAAGCCCATAGGGgtgagcaagggcgagg
FAM157B	100132403	ACATTTACAAGAACCGGCAGGttttagagctagaaatagcaagttaaaataaggctagtccgttatcaacttgaaaaagtggcaccgagtcggtgcttttttgccaccATGGACATTTACAAGAACCGGCAGCGgtgagcaagggcgagg
FAM157B	100132403	GCGCCGCTTGAGGTTCTGTGGttttagagctagaaatagcaagttaaaataaggctagtccgttatcaacttgaaaaagtggcaccgagtcggtgcttttttgccaccATGGGGCGCCGCTTGAGGTTCTGTGAGGgtgagcaagggcgagg
NBPF10	100132406	GAGGCTGGTTGGAGTCACAAGttttagagctagaaatagcaagttaaaataaggctagtccgttatcaacttgaaaaagtggcaccgagtcggtgcttttttgccaccATGGGAGGCTGGTTGGAGTCACAAGGgtgagcaagggcgagg
NBPF10	100132406	GTATTGGAGCAACAGCATGTGttttagagctagaaatagcaagttaaaataaggctagtccgttatcaacttgaaaaagtggcaccgagtcggtgcttttttgccaccATGGGTATTGGAGCAACAGCATGTTGGGgtgagcaagggcgagg
NBPF10	100132406	GCTGCTGTAAGACTGGTACGGttttagagctagaaatagcaagttaaaataaggctagtccgttatcaacttgaaaaagtggcaccgagtcggtgcttttttgccaccATGGGCTGCTGTAAGACTGGTACGAGgtgagcaagggcgagg
NBPF10	100132406	GAATGAGCGACAGTTCAAGGGttttagagctagaaatagcaagttaaaataaggctagtccgttatcaacttgaaaaagtggcaccgagtcggtgcttttttgccaccATGGGAATGAGCGACAGTTCAAGGAGgtgagcaagggcgagg
CLDN24	100132463	AACCAGGGCTGTGATTCCCGGttttagagctagaaatagcaagttaaaataaggctagtccgttatcaacttgaaaaagtggcaccgagtcggtgcttttttgccaccATGGGAACCAGGGCTGTGATTCCCGAGGgtgagcaagggcgagg
CLDN24	100132463	GAACTCCTGAACCGTCTTGTGttttagagctagaaatagcaagttaaaataaggctagtccgttatcaacttgaaaaagtggcaccgagtcggtgcttttttgccaccATGGGAACTCCTGAACCGTCTTGTGGgtgagcaagggcgagg
CLDN24	100132463	ACACTGGAAGAACCTCAACCGttttagagctagaaatagcaagttaaaataaggctagtccgttatcaacttgaaaaagtggcaccgagtcggtgcttttttgccaccATGGACACTGGAAGAACCTCAACCTGgtgagcaagggcgagg
CLDN24	100132463	AGGCGACTGCTCATTCTGGGGttttagagctagaaatagcaagttaaaataaggctagtccgttatcaacttgaaaaagtggcaccgagtcggtgcttttttgccaccATGGAGGCGACTGCTCATTCTGGGAGgtgagcaagggcgagg
KRTAP4-7	100132476	GGCAGCAGGTCTCCTGACAGGttttagagctagaaatagcaagttaaaataaggctagtccgttatcaacttgaaaaagtggcaccgagtcggtgcttttttgccaccATGGGCAGCAGGTCTCCTGACAGAGgtgagcaagggcgagg
KRTAP4-7	100132476	AGCTGGACATACAGCAGCTGGttttagagctagaaatagcaagttaaaataaggctagtccgttatcaacttgaaaaagtggcaccgagtcggtgcttttttgccaccATGGAGCTGGACATACAGCAGCTGGGgtgagcaagggcgagg
KRTAP4-7	100132476	ACAGCAGGTGGGGCGACAGCGttttagagctagaaatagcaagttaaaataaggctagtccgttatcaacttgaaaaagtggcaccgagtcggtgcttttttgccaccATGGACAGCAGGTGGGGCGACAGCAGgtgagcaagggcgagg
KRTAP4-7	100132476	AGCTGGACACACAACAGCTGGttttagagctagaaatagcaagttaaaataaggctagtccgttatcaacttgaaaaagtggcaccgagtcggtgcttttttgccaccATGGAGCTGGACACACAACAGCTGGGgtgagcaagggcgagg
MSC-AS1	100132891	GGTTGGTGCAAAAGTAATTGgttttagagctagaaatagcaagttaaaataaggctagtccgttatcaacttgaaaaagtggcaccgagtcggtgcttttttgccaccATGGGGGTTGGTGCAAAAGTAATTGAGGgtgagcaagggcgagg
DPH3P1	100132911	GAAGGTGTGGCAATGTGTCCGttttagagctagaaatagcaagttaaaataaggctagtccgttatcaacttgaaaaagtggcaccgagtcggtgcttttttgccaccATGGGAAGGTGTGGCAATGTGTCCAGgtgagcaagggcgagg
DPH3P1	100132911	GGCAGTATTTCATGACGAGGGttttagagctagaaatagcaagttaaaataaggctagtccgttatcaacttgaaaaagtggcaccgagtcggtgcttttttgccaccATGGGGCAGTATTTCATGACGAGGTGgtgagcaagggcgagg
DPH3P1	100132911	GCTGGAGAATGGGGAAGGTGGttttagagctagaaatagcaagttaaaataaggctagtccgttatcaacttgaaaaagtggcaccgagtcggtgcttttttgccaccATGGGCTGGAGAATGGGGAAGGTGTGgtgagcaagggcgagg
SHISAL2B	100132916	GCTGCAGCAGTACTTGAGGTGttttagagctagaaatagcaagttaaaataaggctagtccgttatcaacttgaaaaagtggcaccgagtcggtgcttttttgccaccATGGCTGCAGCAGTACTTGAGGTCGgtgagcaagggcgagg
SHISAL2B	100132916	AGCAATTCCTAGTCCAATCAGttttagagctagaaatagcaagttaaaataaggctagtccgttatcaacttgaaaaagtggcaccgagtcggtgcttttttgccaccATGGAGCAATTCCTAGTCCAATCAAGgtgagcaagggcgagg
SHISAL2B	100132916	AAACCTCAAAGATTAGACACGttttagagctagaaatagcaagttaaaataaggctagtccgttatcaacttgaaaaagtggcaccgagtcggtgcttttttgccaccATGGAAACCTCAAAGATTAGACACTGgtgagcaagggcgagg
SHISAL2B	100132916	GACAAAGGCGAGTAAAACAAGttttagagctagaaatagcaagttaaaataaggctagtccgttatcaacttgaaaaagtggcaccgagtcggtgcttttttgccaccATGGGACAAAGGCGAGTAAAACAAGGgtgagcaagggcgagg
SMIM9	100132963	AAGCTACTGTCTCCAACAAGGttttagagctagaaatagcaagttaaaataaggctagtccgttatcaacttgaaaaagtggcaccgagtcggtgcttttttgccaccATGGAAGCTACTGTCTCCAACAAGAGgtgagcaagggcgagg
SMIM9	100132963	AGGATCGAAACCACGCTCAGGttttagagctagaaatagcaagttaaaataaggctagtccgttatcaacttgaaaaagtggcaccgagtcggtgcttttttgccaccATGGAGGATCGAAACCACGCTCAGGGgtgagcaagggcgagg
SMIM9	100132963	GTCCTGGCTGAACAACTTCAGttttagagctagaaatagcaagttaaaataaggctagtccgttatcaacttgaaaaagtggcaccgagtcggtgcttttttgccaccATGGTCCTGGCTGAACAACTTCAGGgtgagcaagggcgagg
SMIM9	100132963	ACAACTTCAGGGATTACTTAGttttagagctagaaatagcaagttaaaataaggctagtccgttatcaacttgaaaaagtggcaccgagtcggtgcttttttgccaccATGGACAACTTCAGGGATTACTTATGGGgtgagcaagggcgagg
SMIM9	100132963	GGCAGACAAAGGCAAAGGAGGttttagagctagaaatagcaagttaaaataaggctagtccgttatcaacttgaaaaagtggcaccgagtcggtgcttttttgccaccATGGGGCAGACAAAGGCAAAGGAGAGgtgagcaagggcgagg
CXorf49B	100132994	GCACCCCGGTGGATGACCAAGttttagagctagaaatagcaagttaaaataaggctagtccgttatcaacttgaaaaagtggcaccgagtcggtgcttttttgccaccATGGGCACCCCGGTGGATGACCAAGGgtgagcaagggcgagg
CXorf49B	100132994	ATGCGGAGGTCGGTCCCAGTGttttagagctagaaatagcaagttaaaataaggctagtccgttatcaacttgaaaaagtggcaccgagtcggtgcttttttgccaccATGGATGCGGAGGTCGGTCCCAGTGGgtgagcaagggcgagg
CXorf49B	100132994	GCTGCTGGGGATCCACGCGGGttttagagctagaaatagcaagttaaaataaggctagtccgttatcaacttgaaaaagtggcaccgagtcggtgcttttttgccaccATGGGCTGCTGGGGATCCACGCGGAGgtgagcaagggcgagg
CXorf51B	100133053	AGGCGAAAAGACCCCTTCGAGttttagagctagaaatagcaagttaaaataaggctagtccgttatcaacttgaaaaagtggcaccgagtcggtgcttttttgccaccATGGAGGCGAAAAGACCCCTTCGAGGgtgagcaagggcgagg
CXorf51B	100133053	AAGGCGAAAAGACCCCTTCGGttttagagctagaaatagcaagttaaaataaggctagtccgttatcaacttgaaaaagtggcaccgagtcggtgcttttttgccaccATGGAAGGCGAAAAGACCCCTTCGAGgtgagcaagggcgagg
CXorf51B	100133053	GGAAGACACCCCGTCAACGAGttttagagctagaaatagcaagttaaaataaggctagtccgttatcaacttgaaaaagtggcaccgagtcggtgcttttttgccaccATGGGGAAGACACCCCGTCAACGAAGgtgagcaagggcgagg
CXorf51B	100133053	ACAGAAGCCTAATGAAGATGGttttagagctagaaatagcaagttaaaataaggctagtccgttatcaacttgaaaaagtggcaccgagtcggtgcttttttgccaccATGGACAGAAGCCTAATGAAGATGTGgtgagcaagggcgagg
FAM25G	100133093	AAAGAAAGCCCAGGAGTCAGGttttagagctagaaatagcaagttaaaataaggctagtccgttatcaacttgaaaaagtggcaccgagtcggtgcttttttgccaccATGGAAAGAAAGCCCAGGAGTCAGGGgtgagcaagggcgagg
FAM25G	100133093	ATAAAGAAAGCCCAGGAGTCGttttagagctagaaatagcaagttaaaataaggctagtccgttatcaacttgaaaaagtggcaccgagtcggtgcttttttgccaccATGGATAAAGAAAGCCCAGGAGTCAGgtgagcaagggcgagg
FAM25G	100133093	GTCCTCACTGGCTCCCTCGGGttttagagctagaaatagcaagttaaaataaggctagtccgttatcaacttgaaaaagtggcaccgagtcggtgcttttttgccaccATGGGTCCTCACTGGCTCCCTCGGTGgtgagcaagggcgagg
FAM25G	100133093	ACCTTTCTCTCCAGTCTCCTGttttagagctagaaatagcaagttaaaataaggctagtccgttatcaacttgaaaaagtggcaccgagtcggtgcttttttgccaccATGGACCTTTCTCTCCAGTCTCCTTGgtgagcaagggcgagg
PRR23D2	100133251	GACTGGTATGAATTCAGGTGGttttagagctagaaatagcaagttaaaataaggctagtccgttatcaacttgaaaaagtggcaccgagtcggtgcttttttgccaccATGGACTGGTATGAATTCAGGTGTGGgtgagcaagggcgagg
PRR23D2	100133251	AGGACACAGGAACTTACCTGGttttagagctagaaatagcaagttaaaataaggctagtccgttatcaacttgaaaaagtggcaccgagtcggtgcttttttgccaccATGGAGGACACAGGAACTTACCTGGGgtgagcaagggcgagg
PRR23D2	100133251	GAAAGTGCCTTACCTGTACTGttttagagctagaaatagcaagttaaaataaggctagtccgttatcaacttgaaaaagtggcaccgagtcggtgcttttttgccaccATGGGAAAGTGCCTTACCTGTACTGGgtgagcaagggcgagg
CD24	100133941	GGCACTGCTCCTACCCACGCGttttagagctagaaatagcaagttaaaataaggctagtccgttatcaacttgaaaaagtggcaccgagtcggtgcttttttgccaccATGGGGCACTGCTCCTACCCACGCAGgtgagcaagggcgagg
CD24	100133941	GAGTACTTCCAACTCTGGGTGttttagagctagaaatagcaagttaaaataaggctagtccgttatcaacttgaaaaagtggcaccgagtcggtgcttttttgccaccATGGGAGTACTTCCAACTCTGGGTTGgtgagcaagggcgagg
CD24	100133941	GAGCAATGGTGGCCAGGCTCGttttagagctagaaatagcaagttaaaataaggctagtccgttatcaacttgaaaaagtggcaccgagtcggtgcttttttgccaccATGGGAGCAATGGTGGCCAGGCTCGGgtgagcaagggcgagg
LOC100134391	100134391	AACACCCATGAGCACAGTCAGttttagagctagaaatagcaagttaaaataaggctagtccgttatcaacttgaaaaagtggcaccgagtcggtgcttttttgccaccATGGGAACACCCATGAGCACAGTCATGGgtgagcaagggcgagg
LOC100134391	100134391	AGGGCCGCTCACCTGCAGGTGttttagagctagaaatagcaagttaaaataaggctagtccgttatcaacttgaaaaagtggcaccgagtcggtgcttttttgccaccATGGAGGGCCGCTCACCTGCAGGTGGgtgagcaagggcgagg
LOC100134391	100134391	GAGGATTCCATGTTCAAGAAGttttagagctagaaatagcaagttaaaataaggctagtccgttatcaacttgaaaaagtggcaccgagtcggtgcttttttgccaccATGGGAGGATTCCATGTTCAAGAAAGgtgagcaagggcgagg
LOC100134391	100134391	AGCTTCAGCAATGTGTCCCGGttttagagctagaaatagcaagttaaaataaggctagtccgttatcaacttgaaaaagtggcaccgagtcggtgcttttttgccaccATGGAGCTTCAGCAATGTGTCCCGGGGGgtgagcaagggcgagg
KCNJ18	100134444	GCCGTGCACCTGCATCACACGttttagagctagaaatagcaagttaaaataaggctagtccgttatcaacttgaaaaagtggcaccgagtcggtgcttttttgccaccATGGGCCGTGCACCTGCATCACACAGgtgagcaagggcgagg
KCNJ18	100134444	GGTTGCCCACACGCCACATGGttttagagctagaaatagcaagttaaaataaggctagtccgttatcaacttgaaaaagtggcaccgagtcggtgcttttttgccaccATGGGGTTGCCCACACGCCACATGAGgtgagcaagggcgagg
KCNJ18	100134444	GCACATGGGCCTCCACAATGGttttagagctagaaatagcaagttaaaataaggctagtccgttatcaacttgaaaaagtggcaccgagtcggtgcttttttgccaccATGGGCACATGGGCCTCCACAATGTGGGgtgagcaagggcgagg
TEN1	100134934	GACCTATTACCTCCCCTGGGGttttagagctagaaatagcaagttaaaataaggctagtccgttatcaacttgaaaaagtggcaccgagtcggtgcttttttgccaccATGGGACCTATTACCTCCCCTGGGAGgtgagcaagggcgagg
TEN1	100134934	GTAACACTGATGGCTCAGCAGttttagagctagaaatagcaagttaaaataaggctagtccgttatcaacttgaaaaagtggcaccgagtcggtgcttttttgccaccATGGGTAACACTGATGGCTCAGCACGgtgagcaagggcgagg
TEN1	100134934	GTGGAAGGGCTCCACCAACTGttttagagctagaaatagcaagttaaaataaggctagtccgttatcaacttgaaaaagtggcaccgagtcggtgcttttttgccaccATGGGTGGAAGGGCTCCACCAACTTGgtgagcaagggcgagg
JMJD7	100137047	ACATCCAGCACGAAGCTCAGGttttagagctagaaatagcaagttaaaataaggctagtccgttatcaacttgaaaaagtggcaccgagtcggtgcttttttgccaccATGGACATCCAGCACGAAGCTCAGGGgtgagcaagggcgagg
JMJD7	100137047	GCTCCCACCTGAAATAGGGGGttttagagctagaaatagcaagttaaaataaggctagtccgttatcaacttgaaaaagtggcaccgagtcggtgcttttttgccaccATGGGGCTCCCACCTGAAATAGGGGAGGgtgagcaagggcgagg
JMJD7	100137047	AGAGCGTTGCGGATAATGCAGttttagagctagaaatagcaagttaaaataaggctagtccgttatcaacttgaaaaagtggcaccgagtcggtgcttttttgccaccATGGAGAGCGTTGCGGATAATGCACGgtgagcaagggcgagg
JMJD7	100137047	AACTCCGCTCCACTTCTACCGttttagagctagaaatagcaagttaaaataaggctagtccgttatcaacttgaaaaagtggcaccgagtcggtgcttttttgccaccATGGAACTCCGCTCCACTTCTACCGGgtgagcaagggcgagg
PLA2G4B	100137049	GTGCGAGTTCTCTCCCTACGGttttagagctagaaatagcaagttaaaataaggctagtccgttatcaacttgaaaaagtggcaccgagtcggtgcttttttgccaccATGGGTGCGAGTTCTCTCCCTACGAGgtgagcaagggcgagg
PLA2G4B	100137049	GGACCCAGAGTGGTCTCAGAGttttagagctagaaatagcaagttaaaataaggctagtccgttatcaacttgaaaaagtggcaccgagtcggtgcttttttgccaccATGGGGACCCAGAGTGGTCTCAGAAGgtgagcaagggcgagg
PLA2G4B	100137049	GTGGCCATAATAGCTACCACGttttagagctagaaatagcaagttaaaataaggctagtccgttatcaacttgaaaaagtggcaccgagtcggtgcttttttgccaccATGGGTGGCCATAATAGCTACCACTGgtgagcaagggcgagg
PLA2G4B	100137049	ATCACAAGCTCTCAGATCAAGttttagagctagaaatagcaagttaaaataaggctagtccgttatcaacttgaaaaagtggcaccgagtcggtgcttttttgccaccATGGATCACAAGCTCTCAGATCAACGgtgagcaagggcgagg
HDAC5	10014	AGTAAAGCCATTCTCAGCGAGttttagagctagaaatagcaagttaaaataaggctagtccgttatcaacttgaaaaagtggcaccgagtcggtgcttttttgccaccATGGGAGTAAAGCCATTCTCAGCGATGGgtgagcaagggcgagg
HDAC5	10014	AGGCCTGCTTAGCAAGTGCGGttttagagctagaaatagcaagttaaaataaggctagtccgttatcaacttgaaaaagtggcaccgagtcggtgcttttttgccaccATGGAGGCCTGCTTAGCAAGTGCGAGgtgagcaagggcgagg
HDAC5	10014	GCCGGGTGCGCTGTTACACAGttttagagctagaaatagcaagttaaaataaggctagtccgttatcaacttgaaaaagtggcaccgagtcggtgcttttttgccaccATGGGCCGGGTGCGCTGTTACACACGgtgagcaagggcgagg
HDAC5	10014	ACGTTCACCCGTCACTAGTGGttttagagctagaaatagcaagttaaaataaggctagtccgttatcaacttgaaaaagtggcaccgagtcggtgcttttttgccaccATGGACGTTCACCCGTCACTAGTGGGgtgagcaagggcgagg
C17orf99	100141515	ACAGCCTGATCGGGAAGGATGttttagagctagaaatagcaagttaaaataaggctagtccgttatcaacttgaaaaagtggcaccgagtcggtgcttttttgccaccATGGACAGCCTGATCGGGAAGGATGGgtgagcaagggcgagg
C17orf99	100141515	GTAGCCTGGCACTGTCCACAGttttagagctagaaatagcaagttaaaataaggctagtccgttatcaacttgaaaaagtggcaccgagtcggtgcttttttgccaccATGGGTAGCCTGGCACTGTCCACATGGGgtgagcaagggcgagg
C17orf99	100141515	AGCAGGTTATGAGCACCCAGGttttagagctagaaatagcaagttaaaataaggctagtccgttatcaacttgaaaaagtggcaccgagtcggtgcttttttgccaccATGGAGCAGGTTATGAGCACCCAGCGgtgagcaagggcgagg
C17orf99	100141515	GTAGGCAATGGAGACCACAGGttttagagctagaaatagcaagttaaaataaggctagtccgttatcaacttgaaaaagtggcaccgagtcggtgcttttttgccaccATGGGTAGGCAATGGAGACCACAGGGGGgtgagcaagggcgagg
C17orf99	100141515	GTTGAAGGAGGCCGGCTCGTGttttagagctagaaatagcaagttaaaataaggctagtccgttatcaacttgaaaaagtggcaccgagtcggtgcttttttgccaccATGGTTGAAGGAGGCCGGCTCGTGGgtgagcaagggcgagg
CTAGE8	100142659	AAGAGGACATGATAATTGGTGttttagagctagaaatagcaagttaaaataaggctagtccgttatcaacttgaaaaagtggcaccgagtcggtgcttttttgccaccATGGAAGAGGACATGATAATTGGTTGgtgagcaagggcgagg
CTAGE8	100142659	AGAAGAAGCACGAAGTTTGGGttttagagctagaaatagcaagttaaaataaggctagtccgttatcaacttgaaaaagtggcaccgagtcggtgcttttttgccaccATGGAGAAGAAGCACGAAGTTTGGAGgtgagcaagggcgagg
CTAGE8	100142659	GGATGCCAGCTTTGAGAAGGGttttagagctagaaatagcaagttaaaataaggctagtccgttatcaacttgaaaaagtggcaccgagtcggtgcttttttgccaccATGGGGATGCCAGCTTTGAGAAGGCGgtgagcaagggcgagg
LOC100144595	100144595	AAAACATTAGGCCGGCATGGGttttagagctagaaatagcaagttaaaataaggctagtccgttatcaacttgaaaaagtggcaccgagtcggtgcttttttgccaccATGGAAAACATTAGGCCGGCATGGTGGGgtgagcaagggcgagg
LOC100144595	100144595	GCCTGTAGTCCCAGCCACTCGttttagagctagaaatagcaagttaaaataaggctagtccgttatcaacttgaaaaagtggcaccgagtcggtgcttttttgccaccATGGCCTGTAGTCCCAGCCACTCGGgtgagcaagggcgagg
LOC100144595	100144595	GAGAATCGCTTGAATCCGGGGttttagagctagaaatagcaagttaaaataaggctagtccgttatcaacttgaaaaagtggcaccgagtcggtgcttttttgccaccATGGGAGAATCGCTTGAATCCGGGAGgtgagcaagggcgagg
LOC100144595	100144595	ACTTACTTAGTGTCTCCCAAGttttagagctagaaatagcaagttaaaataaggctagtccgttatcaacttgaaaaagtggcaccgagtcggtgcttttttgccaccATGGACTTACTTAGTGTCTCCCAAGGgtgagcaagggcgagg
KLLN	100144748	GTCACGTGTGTCCCTAGTTGGttttagagctagaaatagcaagttaaaataaggctagtccgttatcaacttgaaaaagtggcaccgagtcggtgcttttttgccaccATGGTCACGTGTGTCCCTAGTTGGGgtgagcaagggcgagg
KLLN	100144748	GGAAGAAGACGACTTGCCTCGttttagagctagaaatagcaagttaaaataaggctagtccgttatcaacttgaaaaagtggcaccgagtcggtgcttttttgccaccATGGGGAAGAAGACGACTTGCCTCCGgtgagcaagggcgagg
KLLN	100144748	AGTGGAAAGTACGGAACGGTGttttagagctagaaatagcaagttaaaataaggctagtccgttatcaacttgaaaaagtggcaccgagtcggtgcttttttgccaccATGGAGTGGAAAGTACGGAACGGTAGGGgtgagcaagggcgagg
KLLN	100144748	ACCTAGGAGGGTTCAAAAGGGttttagagctagaaatagcaagttaaaataaggctagtccgttatcaacttgaaaaagtggcaccgagtcggtgcttttttgccaccATGGACCTAGGAGGGTTCAAAAGGAGgtgagcaagggcgagg
PDCD6IP	10015	ACTGATGGGTACATTGACCGGttttagagctagaaatagcaagttaaaataaggctagtccgttatcaacttgaaaaagtggcaccgagtcggtgcttttttgccaccATGGGACTGATGGGTACATTGACCGGGGgtgagcaagggcgagg
PDCD6IP	10015	AAAGACTGCTGTACTGACACGttttagagctagaaatagcaagttaaaataaggctagtccgttatcaacttgaaaaagtggcaccgagtcggtgcttttttgccaccATGGGAAAGACTGCTGTACTGACACGGGgtgagcaagggcgagg
PDCD6IP	10015	AATTTAAGGAACGTTGGCAAGttttagagctagaaatagcaagttaaaataaggctagtccgttatcaacttgaaaaagtggcaccgagtcggtgcttttttgccaccATGGAATTTAAGGAACGTTGGCAAAGgtgagcaagggcgagg
PDCD6IP	10015	GTGCCAGCATAATAAGACTGGttttagagctagaaatagcaagttaaaataaggctagtccgttatcaacttgaaaaagtggcaccgagtcggtgcttttttgccaccATGGGTGCCAGCATAATAAGACTGAGgtgagcaagggcgagg
PDCD6	10016	AGGGTCGATAAAGACAGGAGGttttagagctagaaatagcaagttaaaataaggctagtccgttatcaacttgaaaaagtggcaccgagtcggtgcttttttgccaccATGGGAGGGTCGATAAAGACAGGAGTGGgtgagcaagggcgagg
PDCD6	10016	GAACTCGCTGAAGTTCACGCGttttagagctagaaatagcaagttaaaataaggctagtccgttatcaacttgaaaaagtggcaccgagtcggtgcttttttgccaccATGGAACTCGCTGAAGTTCACGCCGgtgagcaagggcgagg
PDCD6	10016	ACCTCTGGAAAACGTTCCACGttttagagctagaaatagcaagttaaaataaggctagtccgttatcaacttgaaaaagtggcaccgagtcggtgcttttttgccaccATGGACCTCTGGAAAACGTTCCACAGgtgagcaagggcgagg
PDCD6	10016	GTGAGTTACCGAAACCTGAGGttttagagctagaaatagcaagttaaaataaggctagtccgttatcaacttgaaaaagtggcaccgagtcggtgcttttttgccaccATGGGTGAGTTACCGAAACCTGAGAGgtgagcaagggcgagg
PATE3	100169851	GCGAGGCATGCATGCTCTTAGttttagagctagaaatagcaagttaaaataaggctagtccgttatcaacttgaaaaagtggcaccgagtcggtgcttttttgccaccATGGGCGAGGCATGCATGCTCTTAAGGGgtgagcaagggcgagg
PATE3	100169851	GGTGTCTGTACTGCTCAGAAGttttagagctagaaatagcaagttaaaataaggctagtccgttatcaacttgaaaaagtggcaccgagtcggtgcttttttgccaccATGGGGTGTCTGTACTGCTCAGAAGGgtgagcaagggcgagg
PATE3	100169851	AGCGGTCTGTCCGTGTGCGAGttttagagctagaaatagcaagttaaaataaggctagtccgttatcaacttgaaaaagtggcaccgagtcggtgcttttttgccaccATGGAGCGGTCTGTCCGTGTGCGAAGgtgagcaagggcgagg
BCL2L10	10017	GTGAATCTGCCGTAACCTGGGttttagagctagaaatagcaagttaaaataaggctagtccgttatcaacttgaaaaagtggcaccgagtcggtgcttttttgccaccATGGGTGAATCTGCCGTAACCTGGCGgtgagcaagggcgagg
BCL2L10	10017	GCTGTTGCTGGCCGACTACCGttttagagctagaaatagcaagttaaaataaggctagtccgttatcaacttgaaaaagtggcaccgagtcggtgcttttttgccaccATGGGCTGTTGCTGGCCGACTACCTGgtgagcaagggcgagg
BCL2L10	10017	GGAGCGCACCGAGCTGTTGCGttttagagctagaaatagcaagttaaaataaggctagtccgttatcaacttgaaaaagtggcaccgagtcggtgcttttttgccaccATGGGGAGCGCACCGAGCTGTTGCTGgtgagcaagggcgagg
BCL2L10	10017	ACAAGCATGACAGAAAAGCCGttttagagctagaaatagcaagttaaaataaggctagtccgttatcaacttgaaaaagtggcaccgagtcggtgcttttttgccaccATGGACAAGCATGACAGAAAAGCCTGgtgagcaagggcgagg
SRRM5	100170229	AAGAGTTACCGCCCACCAGGGttttagagctagaaatagcaagttaaaataaggctagtccgttatcaacttgaaaaagtggcaccgagtcggtgcttttttgccaccATGGAAGAGTTACCGCCCACCAGGAGgtgagcaagggcgagg
SRRM5	100170229	GCCGGGGAAAGAGTTACGGCGttttagagctagaaatagcaagttaaaataaggctagtccgttatcaacttgaaaaagtggcaccgagtcggtgcttttttgccaccATGGGCCGGGGAAAGAGTTACGGCCGgtgagcaagggcgagg
SRRM5	100170229	ACTGAGTTACGGGATGTCGCGttttagagctagaaatagcaagttaaaataaggctagtccgttatcaacttgaaaaagtggcaccgagtcggtgcttttttgccaccATGGGACTGAGTTACGGGATGTCGCTGGgtgagcaagggcgagg
SRRM5	100170229	GTCAGATGATCATCCCCAGTGttttagagctagaaatagcaagttaaaataaggctagtccgttatcaacttgaaaaagtggcaccgagtcggtgcttttttgccaccATGGGTCAGATGATCATCCCCAGTAGGGgtgagcaagggcgagg
ERICH4	100170765	GTGCCTGCGATAGTCTGCTGGttttagagctagaaatagcaagttaaaataaggctagtccgttatcaacttgaaaaagtggcaccgagtcggtgcttttttgccaccATGGGTGCCTGCGATAGTCTGCTGTGgtgagcaagggcgagg
ERICH4	100170765	GCAGGGGAACCTGCGCCGAGGttttagagctagaaatagcaagttaaaataaggctagtccgttatcaacttgaaaaagtggcaccgagtcggtgcttttttgccaccATGGGCAGGGGAACCTGCGCCGAGTGgtgagcaagggcgagg
ERICH4	100170765	GTCTCCCCAGTGGAAATCCCGttttagagctagaaatagcaagttaaaataaggctagtccgttatcaacttgaaaaagtggcaccgagtcggtgcttttttgccaccATGGGTCTCCCCAGTGGAAATCCCTGgtgagcaagggcgagg
ERICH4	100170765	AGGCTGGACTGGTGCCTCCGGttttagagctagaaatagcaagttaaaataaggctagtccgttatcaacttgaaaaagtggcaccgagtcggtgcttttttgccaccATGGAGGCTGGACTGGTGCCTCCGGGgtgagcaagggcgagg
EPOP	100170841	GTCCCCCGACACGGCTTCCGGttttagagctagaaatagcaagttaaaataaggctagtccgttatcaacttgaaaaagtggcaccgagtcggtgcttttttgccaccATGGGTCCCCCGACACGGCTTCCGGGgtgagcaagggcgagg
EPOP	100170841	AGCTGGTCGTAGATTCCCGAGttttagagctagaaatagcaagttaaaataaggctagtccgttatcaacttgaaaaagtggcaccgagtcggtgcttttttgccaccATGGAGCTGGTCGTAGATTCCCGAGGgtgagcaagggcgagg
EPOP	100170841	AGTCGATGGAAACCCCCCGCGttttagagctagaaatagcaagttaaaataaggctagtccgttatcaacttgaaaaagtggcaccgagtcggtgcttttttgccaccATGGAGTCGATGGAAACCCCCCGCCGgtgagcaagggcgagg
EPOP	100170841	GGAGGCGGTTTCCCGCACTTGttttagagctagaaatagcaagttaaaataaggctagtccgttatcaacttgaaaaagtggcaccgagtcggtgcttttttgccaccATGGGGAGGCGGTTTCCCGCACTTCGgtgagcaagggcgagg
BCL2L11	10018	AGGTAGACAATTGCAGCCTGGttttagagctagaaatagcaagttaaaataaggctagtccgttatcaacttgaaaaagtggcaccgagtcggtgcttttttgccaccATGGAGGTAGACAATTGCAGCCTGCGgtgagcaagggcgagg
BCL2L11	10018	ATCTCTGGGCGCATATCTGCGttttagagctagaaatagcaagttaaaataaggctagtccgttatcaacttgaaaaagtggcaccgagtcggtgcttttttgccaccATGGATCTCTGGGCGCATATCTGCAGgtgagcaagggcgagg
BCL2L11	10018	GCCCAAGAGTTGCGGCGTATGttttagagctagaaatagcaagttaaaataaggctagtccgttatcaacttgaaaaagtggcaccgagtcggtgcttttttgccaccATGGGCCCAAGAGTTGCGGCGTATTGgtgagcaagggcgagg
BCL2L11	10018	GTTCTGATGCAGCTTCCATGGttttagagctagaaatagcaagttaaaataaggctagtccgttatcaacttgaaaaagtggcaccgagtcggtgcttttttgccaccATGGGTTCTGATGCAGCTTCCATGAGgtgagcaagggcgagg
MIR1224	100187716	AAGCGAGCTGAAACAGCGCCgttttagagctagaaatagcaagttaaaataaggctagtccgttatcaacttgaaaaagtggcaccgagtcggtgcttttttgccaccATGGGAAGCGAGCTGAAACAGCGCCCGGgtgagcaagggcgagg
MIR1224	100187716	GCTGAAACAGCGCCCGGCCCgttttagagctagaaatagcaagttaaaataaggctagtccgttatcaacttgaaaaagtggcaccgagtcggtgcttttttgccaccATGGCTGAAACAGCGCCCGGCCCCGgtgagcaagggcgagg
MIR1224	100187716	AGGTGGAGGGTGGTGCCGCCgttttagagctagaaatagcaagttaaaataaggctagtccgttatcaacttgaaaaagtggcaccgagtcggtgcttttttgccaccATGGAGGTGGAGGGTGGTGCCGCCGGgtgagcaagggcgagg
MIR1224	100187716	GAAACAGCGCCCGGCCCCGGgttttagagctagaaatagcaagttaaaataaggctagtccgttatcaacttgaaaaagtggcaccgagtcggtgcttttttgccaccATGGAAACAGCGCCCGGCCCCGGCGgtgagcaagggcgagg
MIR1225	100188847	GCACAGGGGCTCAGTCAGTCgttttagagctagaaatagcaagttaaaataaggctagtccgttatcaacttgaaaaagtggcaccgagtcggtgcttttttgccaccATGGCACAGGGGCTCAGTCAGTCCGgtgagcaagggcgagg
MIR1225	100188847	ACGGCCCAGTGGGGGGGAGAgttttagagctagaaatagcaagttaaaataaggctagtccgttatcaacttgaaaaagtggcaccgagtcggtgcttttttgccaccATGGACGGCCCAGTGGGGGGGAGAGGgtgagcaagggcgagg
MIR1225	100188847	AGTCAGTCCGGCTGCACCCTgttttagagctagaaatagcaagttaaaataaggctagtccgttatcaacttgaaaaagtggcaccgagtcggtgcttttttgccaccATGGAGTCAGTCCGGCTGCACCCTGGgtgagcaagggcgagg
MIR1225	100188847	GTGTCCCTCTCCCCCCCACTgttttagagctagaaatagcaagttaaaataaggctagtccgttatcaacttgaaaaagtggcaccgagtcggtgcttttttgccaccATGGTGTCCCTCTCCCCCCCACTGGgtgagcaagggcgagg
TOMM6	100188893	AGGAACTTGATACTAAATTTGttttagagctagaaatagcaagttaaaataaggctagtccgttatcaacttgaaaaagtggcaccgagtcggtgcttttttgccaccATGGAGGAACTTGATACTAAATTTGGgtgagcaagggcgagg
TOMM6	100188893	AGCCAATCTCCCACGTTGTCGttttagagctagaaatagcaagttaaaataaggctagtccgttatcaacttgaaaaagtggcaccgagtcggtgcttttttgccaccATGGAGCCAATCTCCCACGTTGTCCGgtgagcaagggcgagg
TOMM6	100188893	AACGTGGGAGATTGGCTTCGGttttagagctagaaatagcaagttaaaataaggctagtccgttatcaacttgaaaaagtggcaccgagtcggtgcttttttgccaccATGGAACGTGGGAGATTGGCTTCGGGgtgagcaagggcgagg
TOMM6	100188893	AGCGCTCACCGGGACAGTGCGttttagagctagaaatagcaagttaaaataaggctagtccgttatcaacttgaaaaagtggcaccgagtcggtgcttttttgccaccATGGAGCGCTCACCGGGACAGTGCTGgtgagcaagggcgagg
SH2B3	10019	GGAGCTCTTCGACCCACCCAGttttagagctagaaatagcaagttaaaataaggctagtccgttatcaacttgaaaaagtggcaccgagtcggtgcttttttgccaccATGGGGAGCTCTTCGACCCACCCAAGgtgagcaagggcgagg
SH2B3	10019	ACTACCGGGACACAGGCCGTGttttagagctagaaatagcaagttaaaataaggctagtccgttatcaacttgaaaaagtggcaccgagtcggtgcttttttgccaccATGGACTACCGGGACACAGGCCGTGGgtgagcaagggcgagg
SH2B3	10019	ACAGATTCCCTTAACCAAGGGttttagagctagaaatagcaagttaaaataaggctagtccgttatcaacttgaaaaagtggcaccgagtcggtgcttttttgccaccATGGGACAGATTCCCTTAACCAAGGTGGgtgagcaagggcgagg
SH2B3	10019	GCAGCAGCTGAATTCATGGAGttttagagctagaaatagcaagttaaaataaggctagtccgttatcaacttgaaaaagtggcaccgagtcggtgcttttttgccaccATGGCAGCAGCTGAATTCATGGATGGgtgagcaagggcgagg
C5orf52	100190949	GGCGGTCCCGCCGATCGTGGGttttagagctagaaatagcaagttaaaataaggctagtccgttatcaacttgaaaaagtggcaccgagtcggtgcttttttgccaccATGGGGCGGTCCCGCCGATCGTGGAGgtgagcaagggcgagg
C5orf52	100190949	AACTACCAGCGCGATAGACTGttttagagctagaaatagcaagttaaaataaggctagtccgttatcaacttgaaaaagtggcaccgagtcggtgcttttttgccaccATGGGAACTACCAGCGCGATAGACTCGGgtgagcaagggcgagg
C5orf52	100190949	GCGCTGGTAGTTCGAACCCGGttttagagctagaaatagcaagttaaaataaggctagtccgttatcaacttgaaaaagtggcaccgagtcggtgcttttttgccaccATGGGCGCTGGTAGTTCGAACCCGAGgtgagcaagggcgagg
C5orf52	100190949	AACTGGTGGTGGTATCCCGAGttttagagctagaaatagcaagttaaaataaggctagtccgttatcaacttgaaaaagtggcaccgagtcggtgcttttttgccaccATGGAACTGGTGGTGGTATCCCGAAGgtgagcaagggcgagg
C2CD4D	100191040	GCAGCGAGCAGGTCGCGGGGGttttagagctagaaatagcaagttaaaataaggctagtccgttatcaacttgaaaaagtggcaccgagtcggtgcttttttgccaccATGGGCAGCGAGCAGGTCGCGGGGAGgtgagcaagggcgagg
C2CD4D	100191040	GAACTGCGGGATGCGATCCGGttttagagctagaaatagcaagttaaaataaggctagtccgttatcaacttgaaaaagtggcaccgagtcggtgcttttttgccaccATGGGAACTGCGGGATGCGATCCGGGGGgtgagcaagggcgagg
C2CD4D	100191040	AGGAAGTCCAGGTGGAAGAGGttttagagctagaaatagcaagttaaaataaggctagtccgttatcaacttgaaaaagtggcaccgagtcggtgcttttttgccaccATGGAGGAAGTCCAGGTGGAAGAGCGgtgagcaagggcgagg
C2CD4D	100191040	GGGCCCGGCCTGATATTCGGGttttagagctagaaatagcaagttaaaataaggctagtccgttatcaacttgaaaaagtggcaccgagtcggtgcttttttgccaccATGGGGGCCCGGCCTGATATTCGGTGgtgagcaagggcgagg
CDH4	1002	GACCGTGGTCGCAAACCTCAGttttagagctagaaatagcaagttaaaataaggctagtccgttatcaacttgaaaaagtggcaccgagtcggtgcttttttgccaccATGGGACCGTGGTCGCAAACCTCACGgtgagcaagggcgagg
CDH4	1002	AACGTGCCCGAGAACTCGCGGttttagagctagaaatagcaagttaaaataaggctagtccgttatcaacttgaaaaagtggcaccgagtcggtgcttttttgccaccATGGAACGTGCCCGAGAACTCGCGCGgtgagcaagggcgagg
CDH4	1002	GACTGGAGATATCGTCACAGGttttagagctagaaatagcaagttaaaataaggctagtccgttatcaacttgaaaaagtggcaccgagtcggtgcttttttgccaccATGGGACTGGAGATATCGTCACAGTGgtgagcaagggcgagg
CDH4	1002	GGCCGTGACGGTCATCACGTGttttagagctagaaatagcaagttaaaataaggctagtccgttatcaacttgaaaaagtggcaccgagtcggtgcttttttgccaccATGGGCCGTGACGGTCATCACGTAGGgtgagcaagggcgagg
GNE	10020	ACATGAGCATCATTCGCATGGttttagagctagaaatagcaagttaaaataaggctagtccgttatcaacttgaaaaagtggcaccgagtcggtgcttttttgccaccATGGACATGAGCATCATTCGCATGTGgtgagcaagggcgagg
GNE	10020	AGGCTACACACAATTGTGAGGttttagagctagaaatagcaagttaaaataaggctagtccgttatcaacttgaaaaagtggcaccgagtcggtgcttttttgccaccATGGAGGCTACACACAATTGTGAGGGgtgagcaagggcgagg
GNE	10020	GTTCGTCCCGCCAAGATCAAGttttagagctagaaatagcaagttaaaataaggctagtccgttatcaacttgaaaaagtggcaccgagtcggtgcttttttgccaccATGGGTTCGTCCCGCCAAGATCAACGgtgagcaagggcgagg
GNE	10020	ACATCAAGTTCAAAGAACTCGttttagagctagaaatagcaagttaaaataaggctagtccgttatcaacttgaaaaagtggcaccgagtcggtgcttttttgccaccATGGACATCAAGTTCAAAGAACTCAGgtgagcaagggcgagg
HCN4	10021	GAGGTTCACGATGCGCACCAGttttagagctagaaatagcaagttaaaataaggctagtccgttatcaacttgaaaaagtggcaccgagtcggtgcttttttgccaccATGGGAGGTTCACGATGCGCACCACGGGgtgagcaagggcgagg
HCN4	10021	GAGCGGCGGCTCATCGCCGAGttttagagctagaaatagcaagttaaaataaggctagtccgttatcaacttgaaaaagtggcaccgagtcggtgcttttttgccaccATGGGAGCGGCGGCTCATCGCCGAGGgtgagcaagggcgagg
HCN4	10021	GGAGACACGCATCGACTCGGGttttagagctagaaatagcaagttaaaataaggctagtccgttatcaacttgaaaaagtggcaccgagtcggtgcttttttgccaccATGGGGAGACACGCATCGACTCGGAGgtgagcaagggcgagg
HCN4	10021	GGAGTACCCCATGATGCGAAGttttagagctagaaatagcaagttaaaataaggctagtccgttatcaacttgaaaaagtggcaccgagtcggtgcttttttgccaccATGGGAGTACCCCATGATGCGAAGGGgtgagcaagggcgagg
INSL5	10022	ATATCTGTGCTAGCTCCAGGGttttagagctagaaatagcaagttaaaataaggctagtccgttatcaacttgaaaaagtggcaccgagtcggtgcttttttgccaccATGGATATCTGTGCTAGCTCCAGGTGgtgagcaagggcgagg
INSL5	10022	AGGAGTCTGTGAGACTCTGTGttttagagctagaaatagcaagttaaaataaggctagtccgttatcaacttgaaaaagtggcaccgagtcggtgcttttttgccaccATGGAGGAGTCTGTGAGACTCTGTGGgtgagcaagggcgagg
INSL5	10022	GGGATCCCTCAAGCTCAGCAGttttagagctagaaatagcaagttaaaataaggctagtccgttatcaacttgaaaaagtggcaccgagtcggtgcttttttgccaccATGGGGGATCCCTCAAGCTCAGCAAGgtgagcaagggcgagg
INSL5	10022	AGCGCAAAACCTTCCGAAGGGttttagagctagaaatagcaagttaaaataaggctagtccgttatcaacttgaaaaagtggcaccgagtcggtgcttttttgccaccATGGAGCGCAAAACCTTCCGAAGGTGgtgagcaagggcgagg
FRAT1	10023	GCAGTGGGGACAGCGCGCTGGttttagagctagaaatagcaagttaaaataaggctagtccgttatcaacttgaaaaagtggcaccgagtcggtgcttttttgccaccATGGGCAGTGGGGACAGCGCGCTGGGgtgagcaagggcgagg
FRAT1	10023	GCGAGCTCGGCCACGCAGTAGttttagagctagaaatagcaagttaaaataaggctagtccgttatcaacttgaaaaagtggcaccgagtcggtgcttttttgccaccATGGGCGAGCTCGGCCACGCAGTAGGgtgagcaagggcgagg
FRAT1	10023	GCCCACAGTCTCCGCCAACGGttttagagctagaaatagcaagttaaaataaggctagtccgttatcaacttgaaaaagtggcaccgagtcggtgcttttttgccaccATGGGCCCACAGTCTCCGCCAACGCGgtgagcaagggcgagg
FRAT1	10023	GCGCCACTGACTGCTGCAGTGttttagagctagaaatagcaagttaaaataaggctagtccgttatcaacttgaaaaagtggcaccgagtcggtgcttttttgccaccATGGGCGCCACTGACTGCTGCAGTAGGGgtgagcaagggcgagg
TROAP	10024	ATGCCACAGAGCATAACTCTGttttagagctagaaatagcaagttaaaataaggctagtccgttatcaacttgaaaaagtggcaccgagtcggtgcttttttgccaccATGGATGCCACAGAGCATAACTCTGGgtgagcaagggcgagg
TROAP	10024	GGGTTCTGGGAAACCACCGGGttttagagctagaaatagcaagttaaaataaggctagtccgttatcaacttgaaaaagtggcaccgagtcggtgcttttttgccaccATGGGGGTTCTGGGAAACCACCGGTGgtgagcaagggcgagg
TROAP	10024	GGGCACAATGTCCGGCCTCGGttttagagctagaaatagcaagttaaaataaggctagtccgttatcaacttgaaaaagtggcaccgagtcggtgcttttttgccaccATGGGGGCACAATGTCCGGCCTCGAGGGgtgagcaagggcgagg
TROAP	10024	GTCACTCACTCAGATGAAGGGttttagagctagaaatagcaagttaaaataaggctagtccgttatcaacttgaaaaagtggcaccgagtcggtgcttttttgccaccATGGTCACTCACTCAGATGAAGGAGGgtgagcaagggcgagg
MED16	10025	AGCGACACACAGTTCTACCCGttttagagctagaaatagcaagttaaaataaggctagtccgttatcaacttgaaaaagtggcaccgagtcggtgcttttttgccaccATGGAGCGACACACAGTTCTACCCTGgtgagcaagggcgagg
MED16	10025	GGTGTGGTAGTCGCACACGCGttttagagctagaaatagcaagttaaaataaggctagtccgttatcaacttgaaaaagtggcaccgagtcggtgcttttttgccaccATGGGGTGTGGTAGTCGCACACGCGGgtgagcaagggcgagg
MED16	10025	GGCGGGAGACTCACCCACGGGttttagagctagaaatagcaagttaaaataaggctagtccgttatcaacttgaaaaagtggcaccgagtcggtgcttttttgccaccATGGGGCGGGAGACTCACCCACGGGGgtgagcaagggcgagg
MED16	10025	GGTGACCGGCTACGACTGGTGttttagagctagaaatagcaagttaaaataaggctagtccgttatcaacttgaaaaagtggcaccgagtcggtgcttttttgccaccATGGGTGACCGGCTACGACTGGTGGgtgagcaagggcgagg
PIGK	10026	AGTGGGAGAAGATTCACTCTGttttagagctagaaatagcaagttaaaataaggctagtccgttatcaacttgaaaaagtggcaccgagtcggtgcttttttgccaccATGGAGTGGGAGAAGATTCACTCTCGgtgagcaagggcgagg
PIGK	10026	AATTACCAACATAGAACTCGGttttagagctagaaatagcaagttaaaataaggctagtccgttatcaacttgaaaaagtggcaccgagtcggtgcttttttgccaccATGGGAATTACCAACATAGAACTCGCGGgtgagcaagggcgagg
PIGK	10026	AGTGGATTATAGAAGTTACGGttttagagctagaaatagcaagttaaaataaggctagtccgttatcaacttgaaaaagtggcaccgagtcggtgcttttttgccaccATGGAGTGGATTATAGAAGTTACGAGgtgagcaagggcgagg
PIGK	10026	GCCGCTAGTCATATCGAGGTGttttagagctagaaatagcaagttaaaataaggctagtccgttatcaacttgaaaaagtggcaccgagtcggtgcttttttgccaccATGGCCGCTAGTCATATCGAGGTAGGgtgagcaagggcgagg
ARHGEF33	100271715	GAGTCCAGATCTGTTCATGTGttttagagctagaaatagcaagttaaaataaggctagtccgttatcaacttgaaaaagtggcaccgagtcggtgcttttttgccaccATGGGAGTCCAGATCTGTTCATGTAGGGgtgagcaagggcgagg
ARHGEF33	100271715	AGTGTGAGATAAATACTCGGGttttagagctagaaatagcaagttaaaataaggctagtccgttatcaacttgaaaaagtggcaccgagtcggtgcttttttgccaccATGGAGTGTGAGATAAATACTCGGAGgtgagcaagggcgagg
ARHGEF33	100271715	GTTGCAGCAACTCTTCTGAGGttttagagctagaaatagcaagttaaaataaggctagtccgttatcaacttgaaaaagtggcaccgagtcggtgcttttttgccaccATGGGTTGCAGCAACTCTTCTGAGTGgtgagcaagggcgagg
ARHGEF33	100271715	GATGGCTTGGATCATCGACAGttttagagctagaaatagcaagttaaaataaggctagtccgttatcaacttgaaaaagtggcaccgagtcggtgcttttttgccaccATGGGATGGCTTGGATCATCGACATGGGgtgagcaagggcgagg
ERVV-2	100271846	AATAGTTTGATTGCATGCAGGttttagagctagaaatagcaagttaaaataaggctagtccgttatcaacttgaaaaagtggcaccgagtcggtgcttttttgccaccATGGGGAATAGTTTGATTGCATGCAGGGgtgagcaagggcgagg
ERVV-2	100271846	AAGGAAAAGAGCTAATCACAGttttagagctagaaatagcaagttaaaataaggctagtccgttatcaacttgaaaaagtggcaccgagtcggtgcttttttgccaccATGGAAGGAAAAGAGCTAATCACATGGGgtgagcaagggcgagg
ERVV-2	100271846	AACCTATTCAACCCCCCCTGGttttagagctagaaatagcaagttaaaataaggctagtccgttatcaacttgaaaaagtggcaccgagtcggtgcttttttgccaccATGGAACCTATTCAACCCCCCCTGTGgtgagcaagggcgagg
ERVV-2	100271846	ATAGGAATGATCGCCCCATGGttttagagctagaaatagcaagttaaaataaggctagtccgttatcaacttgaaaaagtggcaccgagtcggtgcttttttgccaccATGGATAGGAATGATCGCCCCATGGGgtgagcaagggcgagg
MEF2B	100271849	GCTCCAGCTCTGGCCCATCGGttttagagctagaaatagcaagttaaaataaggctagtccgttatcaacttgaaaaagtggcaccgagtcggtgcttttttgccaccATGGGCTCCAGCTCTGGCCCATCGAGgtgagcaagggcgagg
MEF2B	100271849	AGCCAGGAGAGAAGTTTCGGGttttagagctagaaatagcaagttaaaataaggctagtccgttatcaacttgaaaaagtggcaccgagtcggtgcttttttgccaccATGGAGCCAGGAGAGAAGTTTCGGAGgtgagcaagggcgagg
MEF2B	100271849	AGGCCCCGTATACCACATCTGttttagagctagaaatagcaagttaaaataaggctagtccgttatcaacttgaaaaagtggcaccgagtcggtgcttttttgccaccATGGAGGCCCCGTATACCACATCTGGgtgagcaagggcgagg
MEF2B	100271849	ACCTGCCGACGGAAGGGCGGGttttagagctagaaatagcaagttaaaataaggctagtccgttatcaacttgaaaaagtggcaccgagtcggtgcttttttgccaccATGGACCTGCCGACGGAAGGGCGGAGgtgagcaagggcgagg
RASA4B	100271927	GCAGCTGATCCCACTCATCGGttttagagctagaaatagcaagttaaaataaggctagtccgttatcaacttgaaaaagtggcaccgagtcggtgcttttttgccaccATGGCAGCTGATCCCACTCATCGAGgtgagcaagggcgagg
RASA4B	100271927	GACAGAGGTCGACCCCGACGGttttagagctagaaatagcaagttaaaataaggctagtccgttatcaacttgaaaaagtggcaccgagtcggtgcttttttgccaccATGGGACAGAGGTCGACCCCGACGAGgtgagcaagggcgagg
RASA4B	100271927	GGACACGGGAGACCTCGGTGGttttagagctagaaatagcaagttaaaataaggctagtccgttatcaacttgaaaaagtggcaccgagtcggtgcttttttgccaccATGGGGACACGGGAGACCTCGGTGAGgtgagcaagggcgagg
CMC4	100272147	GAGATACAGAAATGTTTACAGttttagagctagaaatagcaagttaaaataaggctagtccgttatcaacttgaaaaagtggcaccgagtcggtgcttttttgccaccATGGGAGATACAGAAATGTTTACAAGgtgagcaagggcgagg
CMC4	100272147	GTATCTCACAGGCTTGCTTCGttttagagctagaaatagcaagttaaaataaggctagtccgttatcaacttgaaaaagtggcaccgagtcggtgcttttttgccaccATGGGTATCTCACAGGCTTGCTTCTGgtgagcaagggcgagg
CMC4	100272147	GTGTTGTGCTCAGTATCCCAGttttagagctagaaatagcaagttaaaataaggctagtccgttatcaacttgaaaaagtggcaccgagtcggtgcttttttgccaccATGGGTGTTGTGCTCAGTATCCCAAGgtgagcaagggcgagg
LOC100287036	100287036	AGGAGCACGGACACAGCAGTGttttagagctagaaatagcaagttaaaataaggctagtccgttatcaacttgaaaaagtggcaccgagtcggtgcttttttgccaccATGGAGGAGCACGGACACAGCAGTCGgtgagcaagggcgagg
LOC100287036	100287036	GGTCCGTGTTCCGGAGCACGGttttagagctagaaatagcaagttaaaataaggctagtccgttatcaacttgaaaaagtggcaccgagtcggtgcttttttgccaccATGGGGTCCGTGTTCCGGAGCACGGGgtgagcaagggcgagg
LOC100287036	100287036	AGTAACCCTCACACTTACCTGttttagagctagaaatagcaagttaaaataaggctagtccgttatcaacttgaaaaagtggcaccgagtcggtgcttttttgccaccATGGGAGTAACCCTCACACTTACCTTGGgtgagcaagggcgagg
LOC100287036	100287036	ACACAGCAGTCGGGGCGACGGttttagagctagaaatagcaagttaaaataaggctagtccgttatcaacttgaaaaagtggcaccgagtcggtgcttttttgccaccATGGACACAGCAGTCGGGGCGACGTGgtgagcaagggcgagg
USP17L10	100287144	GGTCTCCTGCTACTCAGAGGGttttagagctagaaatagcaagttaaaataaggctagtccgttatcaacttgaaaaagtggcaccgagtcggtgcttttttgccaccATGGGGTCTCCTGCTACTCAGAGGAGgtgagcaagggcgagg
USP17L10	100287144	AGCATGTAGTTGGCAAGTGGGttttagagctagaaatagcaagttaaaataaggctagtccgttatcaacttgaaaaagtggcaccgagtcggtgcttttttgccaccATGGAGCATGTAGTTGGCAAGTGGCGgtgagcaagggcgagg
USP17L10	100287144	AACTTTACACAACTCTGCCAGttttagagctagaaatagcaagttaaaataaggctagtccgttatcaacttgaaaaagtggcaccgagtcggtgcttttttgccaccATGGAACTTTACACAACTCTGCCAAGgtgagcaagggcgagg
USP17L10	100287144	GGGAAGGCATGCCTTTCTCAGttttagagctagaaatagcaagttaaaataaggctagtccgttatcaacttgaaaaagtggcaccgagtcggtgcttttttgccaccATGGGGGAAGGCATGCCTTTCTCATGGGgtgagcaagggcgagg
WASHC1	100287171	GCGCGGCCAGCAGACCTGCAGttttagagctagaaatagcaagttaaaataaggctagtccgttatcaacttgaaaaagtggcaccgagtcggtgcttttttgccaccATGGGCGCGGCCAGCAGACCTGCAGGgtgagcaagggcgagg
WASHC1	100287171	GGCACTGTACATGAGGTCGTGttttagagctagaaatagcaagttaaaataaggctagtccgttatcaacttgaaaaagtggcaccgagtcggtgcttttttgccaccATGGGCACTGTACATGAGGTCGTTGGgtgagcaagggcgagg
USP17L11	100287178	GGAGGACGACTCACTCTACTGttttagagctagaaatagcaagttaaaataaggctagtccgttatcaacttgaaaaagtggcaccgagtcggtgcttttttgccaccATGGGGAGGACGACTCACTCTACTTGgtgagcaagggcgagg
USP17L11	100287178	GATGCAAGCTCACATCACACGttttagagctagaaatagcaagttaaaataaggctagtccgttatcaacttgaaaaagtggcaccgagtcggtgcttttttgccaccATGGGATGCAAGCTCACATCACACGGGGgtgagcaagggcgagg
USP17L11	100287178	ATGATCCACCTGCTTGTGCCGttttagagctagaaatagcaagttaaaataaggctagtccgttatcaacttgaaaaagtggcaccgagtcggtgcttttttgccaccATGGATGATCCACCTGCTTGTGCCCGgtgagcaagggcgagg
USP17L11	100287178	GCAGGTGGATCATCACTCTAGttttagagctagaaatagcaagttaaaataaggctagtccgttatcaacttgaaaaagtggcaccgagtcggtgcttttttgccaccATGGGCAGGTGGATCATCACTCTAAGgtgagcaagggcgagg
USP17L12	100287205	GGAGGAAGACTCACTCTACTGttttagagctagaaatagcaagttaaaataaggctagtccgttatcaacttgaaaaagtggcaccgagtcggtgcttttttgccaccATGGGGAGGAAGACTCACTCTACTTGgtgagcaagggcgagg
USP17L12	100287205	GAGTAAAGTTAACATCTTGGGttttagagctagaaatagcaagttaaaataaggctagtccgttatcaacttgaaaaagtggcaccgagtcggtgcttttttgccaccATGGGAGTAAAGTTAACATCTTGGAGgtgagcaagggcgagg
USP17L12	100287205	GGAGAGAATGCCTATCATTGGttttagagctagaaatagcaagttaaaataaggctagtccgttatcaacttgaaaaagtggcaccgagtcggtgcttttttgccaccATGGGGAGAGAATGCCTATCATTGTGGGgtgagcaagggcgagg
USP17L12	100287205	GCAGGTCTCCTGTTACTCAGGttttagagctagaaatagcaagttaaaataaggctagtccgttatcaacttgaaaaagtggcaccgagtcggtgcttttttgccaccATGGGCAGGTCTCCTGTTACTCAGAGgtgagcaagggcgagg
ZNF729	100287226	AATTATCTTATGTCTTCTAAGttttagagctagaaatagcaagttaaaataaggctagtccgttatcaacttgaaaaagtggcaccgagtcggtgcttttttgccaccATGGGAATTATCTTATGTCTTCTAAGGGgtgagcaagggcgagg
ZNF729	100287226	ATAATAAACTTAACCAATGCGttttagagctagaaatagcaagttaaaataaggctagtccgttatcaacttgaaaaagtggcaccgagtcggtgcttttttgccaccATGGATAATAAACTTAACCAATGCAGGGgtgagcaagggcgagg
ZNF729	100287226	AATTATCTGATGGTTTCTAAGttttagagctagaaatagcaagttaaaataaggctagtccgttatcaacttgaaaaagtggcaccgagtcggtgcttttttgccaccATGGGGAATTATCTGATGGTTTCTAAGGgtgagcaagggcgagg
ZNF729	100287226	GATTGTAAAAGTGCCAATGAGttttagagctagaaatagcaagttaaaataaggctagtccgttatcaacttgaaaaagtggcaccgagtcggtgcttttttgccaccATGGATTGTAAAAGTGCCAATGAGGGgtgagcaagggcgagg
USP17L13	100287238	GGAGCAAGCTGTCTTGCCTCGttttagagctagaaatagcaagttaaaataaggctagtccgttatcaacttgaaaaagtggcaccgagtcggtgcttttttgccaccATGGGGAGCAAGCTGTCTTGCCTCAGgtgagcaagggcgagg
USP17L13	100287238	AGGAAAGCACCTTAGACCGCGttttagagctagaaatagcaagttaaaataaggctagtccgttatcaacttgaaaaagtggcaccgagtcggtgcttttttgccaccATGGAGGAAAGCACCTTAGACCGCTGgtgagcaagggcgagg
USP17L13	100287238	AAGAGATTCTCCGATGTGACGttttagagctagaaatagcaagttaaaataaggctagtccgttatcaacttgaaaaagtggcaccgagtcggtgcttttttgccaccATGGAAGAGATTCTCCGATGTGACAGGGgtgagcaagggcgagg
USP17L13	100287238	ATGAGGGTGGTGTCCTTAGAGttttagagctagaaatagcaagttaaaataaggctagtccgttatcaacttgaaaaagtggcaccgagtcggtgcttttttgccaccATGGATGAGGGTGGTGTCCTTAGAGGgtgagcaagggcgagg
MANSC4	100287284	GAACGAGTATTTAGATATGTGttttagagctagaaatagcaagttaaaataaggctagtccgttatcaacttgaaaaagtggcaccgagtcggtgcttttttgccaccATGGAACGAGTATTTAGATATGTGGGgtgagcaagggcgagg
MANSC4	100287284	AGCTGCTGTCTTCGGAAGGAGttttagagctagaaatagcaagttaaaataaggctagtccgttatcaacttgaaaaagtggcaccgagtcggtgcttttttgccaccATGGAGCTGCTGTCTTCGGAAGGATGGGgtgagcaagggcgagg
MANSC4	100287284	GAGAGCTGCATATTAGAGCCGttttagagctagaaatagcaagttaaaataaggctagtccgttatcaacttgaaaaagtggcaccgagtcggtgcttttttgccaccATGGGAGAGCTGCATATTAGAGCCTGgtgagcaagggcgagg
MANSC4	100287284	AGGTCTTCTAATCAATCTGGGttttagagctagaaatagcaagttaaaataaggctagtccgttatcaacttgaaaaagtggcaccgagtcggtgcttttttgccaccATGGGAGGTCTTCTAATCAATCTGGAGGgtgagcaagggcgagg
USP17L17	100287327	GCATAGAGGACATAGACAAGGttttagagctagaaatagcaagttaaaataaggctagtccgttatcaacttgaaaaagtggcaccgagtcggtgcttttttgccaccATGGGCATAGAGGACATAGACAAGAGgtgagcaagggcgagg
USP17L17	100287327	AATCTTGTTGCCTGTCACATGttttagagctagaaatagcaagttaaaataaggctagtccgttatcaacttgaaaaagtggcaccgagtcggtgcttttttgccaccATGGAATCTTGTTGCCTGTCACATCGgtgagcaagggcgagg
USP17L17	100287327	ATGAGAGTGGTGACTTCTCAGttttagagctagaaatagcaagttaaaataaggctagtccgttatcaacttgaaaaagtggcaccgagtcggtgcttttttgccaccATGGATGAGAGTGGTGACTTCTCAGGgtgagcaagggcgagg
PRSS46P	100287362	GCAAGCAGTGCGCAGCCGTGGttttagagctagaaatagcaagttaaaataaggctagtccgttatcaacttgaaaaagtggcaccgagtcggtgcttttttgccaccATGGGCAAGCAGTGCGCAGCCGTGAGgtgagcaagggcgagg
PRSS46P	100287362	GGACACGTTGGTCTGACCGCGttttagagctagaaatagcaagttaaaataaggctagtccgttatcaacttgaaaaagtggcaccgagtcggtgcttttttgccaccATGGGGACACGTTGGTCTGACCGCAGgtgagcaagggcgagg
PRSS46P	100287362	GACCAACGTGTCCTGCAGGGGttttagagctagaaatagcaagttaaaataaggctagtccgttatcaacttgaaaaagtggcaccgagtcggtgcttttttgccaccATGGGACCAACGTGTCCTGCAGGGTGgtgagcaagggcgagg
PRSS46P	100287362	AGCTGGTAGAGGTAGGCAAGGttttagagctagaaatagcaagttaaaataaggctagtccgttatcaacttgaaaaagtggcaccgagtcggtgcttttttgccaccATGGAGCTGGTAGAGGTAGGCAAGTGgtgagcaagggcgagg
PRSS46P	100287362	GAAGCCTTACCTTCAATAGAGttttagagctagaaatagcaagttaaaataaggctagtccgttatcaacttgaaaaagtggcaccgagtcggtgcttttttgccaccATGGGAAGCCTTACCTTCAATAGACGgtgagcaagggcgagg
USP17L18	100287364	GAGGACGACTCACTCTACTTGttttagagctagaaatagcaagttaaaataaggctagtccgttatcaacttgaaaaagtggcaccgagtcggtgcttttttgccaccATGGGAGGACGACTCACTCTACTTGGgtgagcaagggcgagg
USP17L18	100287364	GACGACTCACTCTACTTGGGGttttagagctagaaatagcaagttaaaataaggctagtccgttatcaacttgaaaaagtggcaccgagtcggtgcttttttgccaccATGGGACGACTCACTCTACTTGGGAGgtgagcaagggcgagg
USP17L18	100287364	GACAGAAGTGATGCTAGAGGgttttagagctagaaatagcaagttaaaataaggctagtccgttatcaacttgaaaaagtggcaccgagtcggtgcttttttgccaccATGGGGACAGAAGTGATGCTAGAGGCGGgtgagcaagggcgagg
POTEB2	100287399	ATGCACTTGATAGATATGGAGttttagagctagaaatagcaagttaaaataaggctagtccgttatcaacttgaaaaagtggcaccgagtcggtgcttttttgccaccATGGATGCACTTGATAGATATGGAAGgtgagcaagggcgagg
POTEB2	100287399	GGACACTGACATGAACAAGAGttttagagctagaaatagcaagttaaaataaggctagtccgttatcaacttgaaaaagtggcaccgagtcggtgcttttttgccaccATGGGGGACACTGACATGAACAAGAGGGgtgagcaagggcgagg
POTEB2	100287399	GGGGAGCGGCACGAGCAATGGttttagagctagaaatagcaagttaaaataaggctagtccgttatcaacttgaaaaagtggcaccgagtcggtgcttttttgccaccATGGGGGGAGCGGCACGAGCAATGTGgtgagcaagggcgagg
POTEB2	100287399	ACAGCGCCTTCATGGAGCCGGttttagagctagaaatagcaagttaaaataaggctagtccgttatcaacttgaaaaagtggcaccgagtcggtgcttttttgccaccATGGACAGCGCCTTCATGGAGCCGAGgtgagcaagggcgagg
USP17L19	100287404	GATGCTAGAGGCGGTGACCTgttttagagctagaaatagcaagttaaaataaggctagtccgttatcaacttgaaaaagtggcaccgagtcggtgcttttttgccaccATGGGGATGCTAGAGGCGGTGACCTCGGgtgagcaagggcgagg
USP17L19	100287404	ACACGTTTGAGAGTGCTCCCGttttagagctagaaatagcaagttaaaataaggctagtccgttatcaacttgaaaaagtggcaccgagtcggtgcttttttgccaccATGGACACGTTTGAGAGTGCTCCCGGgtgagcaagggcgagg
USP17L20	100287441	AACTTTACACACCTCTGCCAgttttagagctagaaatagcaagttaaaataaggctagtccgttatcaacttgaaaaagtggcaccgagtcggtgcttttttgccaccATGGAACTTTACACACCTCTGCCAAGgtgagcaagggcgagg
USP17L21	100287478	AACTTTACTCACCTCTGCCAGttttagagctagaaatagcaagttaaaataaggctagtccgttatcaacttgaaaaagtggcaccgagtcggtgcttttttgccaccATGGAACTTTACTCACCTCTGCCAAGgtgagcaagggcgagg
USP17L21	100287478	GAGTAACAGGAGACCTGCTGGttttagagctagaaatagcaagttaaaataaggctagtccgttatcaacttgaaaaagtggcaccgagtcggtgcttttttgccaccATGGGAGTAACAGGAGACCTGCTGCGgtgagcaagggcgagg
USP17L21	100287478	GGTGAGTAAAGTTAACATCTGttttagagctagaaatagcaagttaaaataaggctagtccgttatcaacttgaaaaagtggcaccgagtcggtgcttttttgccaccATGGGGGTGAGTAAAGTTAACATCTTGGgtgagcaagggcgagg
USP17L21	100287478	AAAGTTAACATCTTGGAGGCGttttagagctagaaatagcaagttaaaataaggctagtccgttatcaacttgaaaaagtggcaccgagtcggtgcttttttgccaccATGGGAAAGTTAACATCTTGGAGGCCGGgtgagcaagggcgagg
SMKR1	100287482	GATGTAGTAGAGGTTCAGCAGttttagagctagaaatagcaagttaaaataaggctagtccgttatcaacttgaaaaagtggcaccgagtcggtgcttttttgccaccATGGGATGTAGTAGAGGTTCAGCATGGGgtgagcaagggcgagg
SMKR1	100287482	AGTGGACATTCTCAGCCCCGGttttagagctagaaatagcaagttaaaataaggctagtccgttatcaacttgaaaaagtggcaccgagtcggtgcttttttgccaccATGGAGTGGACATTCTCAGCCCCGCGgtgagcaagggcgagg
SMKR1	100287482	GCAGGCAGTCAGCGACGTTGGttttagagctagaaatagcaagttaaaataaggctagtccgttatcaacttgaaaaagtggcaccgagtcggtgcttttttgccaccATGGGCAGGCAGTCAGCGACGTTGTGgtgagcaagggcgagg
SMKR1	100287482	GAAACAGAAGAAACCAGAAGGttttagagctagaaatagcaagttaaaataaggctagtccgttatcaacttgaaaaagtggcaccgagtcggtgcttttttgccaccATGGGAAACAGAAGAAACCAGAAGTGgtgagcaagggcgagg
USP17L22	100287513	AGTGAACATGAGAAATTCATGttttagagctagaaatagcaagttaaaataaggctagtccgttatcaacttgaaaaagtggcaccgagtcggtgcttttttgccaccATGGGAGTGAACATGAGAAATTCATGGGgtgagcaagggcgagg
USP17L22	100287513	GGACGTAGGCCTGTTGACTCgttttagagctagaaatagcaagttaaaataaggctagtccgttatcaacttgaaaaagtggcaccgagtcggtgcttttttgccaccATGGGACGTAGGCCTGTTGACTCAGGgtgagcaagggcgagg
USP17L22	100287513	GGCACACTCGCTTCCCTGCGgttttagagctagaaatagcaagttaaaataaggctagtccgttatcaacttgaaaaagtggcaccgagtcggtgcttttttgccaccATGGGGCACACTCGCTTCCCTGCGAGgtgagcaagggcgagg
USP17L22	100287513	GGTGTGTAAAGTTAACGTCTGttttagagctagaaatagcaagttaaaataaggctagtccgttatcaacttgaaaaagtggcaccgagtcggtgcttttttgccaccATGGGGTGTGTAAAGTTAACGTCTTGgtgagcaagggcgagg
ANKRD66	100287718	AAGATGTAGACTGGAATGACGttttagagctagaaatagcaagttaaaataaggctagtccgttatcaacttgaaaaagtggcaccgagtcggtgcttttttgccaccATGGAAGATGTAGACTGGAATGACCGgtgagcaagggcgagg
ANKRD66	100287718	GCCCACACTAGTAACCAGGCGttttagagctagaaatagcaagttaaaataaggctagtccgttatcaacttgaaaaagtggcaccgagtcggtgcttttttgccaccATGGCCCACACTAGTAACCAGGCAGgtgagcaagggcgagg
ANKRD66	100287718	ACTAGTAACCAGGCAGGGCCGttttagagctagaaatagcaagttaaaataaggctagtccgttatcaacttgaaaaagtggcaccgagtcggtgcttttttgccaccATGGGACTAGTAACCAGGCAGGGCCTGGgtgagcaagggcgagg
ANKRD66	100287718	GTACATCTAAGGGCAAATGGGttttagagctagaaatagcaagttaaaataaggctagtccgttatcaacttgaaaaagtggcaccgagtcggtgcttttttgccaccATGGGTACATCTAAGGGCAAATGGAGGGgtgagcaagggcgagg
ANKRD66	100287718	GACAAAGCTTCACCAAGCTGGttttagagctagaaatagcaagttaaaataaggctagtccgttatcaacttgaaaaagtggcaccgagtcggtgcttttttgccaccATGGGACAAAGCTTCACCAAGCTGTGgtgagcaagggcgagg
TTC34	100287898	GGTGTCCTTGTCCTCGAGAGGttttagagctagaaatagcaagttaaaataaggctagtccgttatcaacttgaaaaagtggcaccgagtcggtgcttttttgccaccATGGGGTGTCCTTGTCCTCGAGAGGGgtgagcaagggcgagg
TTC34	100287898	GCACCGTGCCCCAACGTCAGGttttagagctagaaatagcaagttaaaataaggctagtccgttatcaacttgaaaaagtggcaccgagtcggtgcttttttgccaccATGGGCACCGTGCCCCAACGTCAGAGgtgagcaagggcgagg
TTC34	100287898	GGCCAGTCGTGCCAGCACAGGttttagagctagaaatagcaagttaaaataaggctagtccgttatcaacttgaaaaagtggcaccgagtcggtgcttttttgccaccATGGGGCCAGTCGTGCCAGCACAGGGgtgagcaagggcgagg
TIMM23	100287932	ACATTTAAATAAGGAGACAGGttttagagctagaaatagcaagttaaaataaggctagtccgttatcaacttgaaaaagtggcaccgagtcggtgcttttttgccaccATGGGACATTTAAATAAGGAGACAGAGGgtgagcaagggcgagg
TIMM23	100287932	ATCTTAATCTTACCTGCACGGttttagagctagaaatagcaagttaaaataaggctagtccgttatcaacttgaaaaagtggcaccgagtcggtgcttttttgccaccATGGATCTTAATCTTACCTGCACGAGgtgagcaagggcgagg
TIMM23	100287932	ACCGGAGCTAATAAAACCCGGttttagagctagaaatagcaagttaaaataaggctagtccgttatcaacttgaaaaagtggcaccgagtcggtgcttttttgccaccATGGGACCGGAGCTAATAAAACCCGGGGgtgagcaagggcgagg
TIMM23	100287932	AGCGGCAACAAAACCACAGGGttttagagctagaaatagcaagttaaaataaggctagtccgttatcaacttgaaaaagtggcaccgagtcggtgcttttttgccaccATGGAGCGGCAACAAAACCACAGGGGgtgagcaagggcgagg
NBPF20	100288142	GTATTGGAGCAACAGCGTGTGttttagagctagaaatagcaagttaaaataaggctagtccgttatcaacttgaaaaagtggcaccgagtcggtgcttttttgccaccATGGGTATTGGAGCAACAGCGTGTTGgtgagcaagggcgagg
NBPF20	100288142	AAGTCACCTGGGGCATGGTGGttttagagctagaaatagcaagttaaaataaggctagtccgttatcaacttgaaaaagtggcaccgagtcggtgcttttttgccaccATGGAAGTCACCTGGGGCATGGTGGGgtgagcaagggcgagg
NBPF20	100288142	GTCAGTTCAAGACAACCTGAGttttagagctagaaatagcaagttaaaataaggctagtccgttatcaacttgaaaaagtggcaccgagtcggtgcttttttgccaccATGGTCAGTTCAAGACAACCTGAAGgtgagcaagggcgagg
NBPF20	100288142	AACTAAAAAGGACCAAGAAGGttttagagctagaaatagcaagttaaaataaggctagtccgttatcaacttgaaaaagtggcaccgagtcggtgcttttttgccaccATGGAACTAAAAAGGACCAAGAAGAGgtgagcaagggcgagg
KRTAP22-2	100288287	GGCTCTGAATATGGTAACTCGttttagagctagaaatagcaagttaaaataaggctagtccgttatcaacttgaaaaagtggcaccgagtcggtgcttttttgccaccATGGGCTCTGAATATGGTAACTCTGGgtgagcaagggcgagg
KRTAP22-2	100288287	ATAGTTGTGGTAGTAGCACAGttttagagctagaaatagcaagttaaaataaggctagtccgttatcaacttgaaaaagtggcaccgagtcggtgcttttttgccaccATGGATAGTTGTGGTAGTAGCACATGGGgtgagcaagggcgagg
KRTAP22-2	100288287	ATAGGAGCACGGAAAGTTGCGttttagagctagaaatagcaagttaaaataaggctagtccgttatcaacttgaaaaagtggcaccgagtcggtgcttttttgccaccATGGATAGGAGCACGGAAAGTTGCAGgtgagcaagggcgagg
KRTAP21-3	100288323	AATAACCGTTACAGCCACAGGttttagagctagaaatagcaagttaaaataaggctagtccgttatcaacttgaaaaagtggcaccgagtcggtgcttttttgccaccATGGGAATAACCGTTACAGCCACAGTGGgtgagcaagggcgagg
KRTAP21-3	100288323	ATAACCGTTACAGCCACAGTGttttagagctagaaatagcaagttaaaataaggctagtccgttatcaacttgaaaaagtggcaccgagtcggtgcttttttgccaccATGGATAACCGTTACAGCCACAGTGGgtgagcaagggcgagg
KRTAP21-3	100288323	AAAAGTGTGTGTGGGAGCTGGttttagagctagaaatagcaagttaaaataaggctagtccgttatcaacttgaaaaagtggcaccgagtcggtgcttttttgccaccATGGAAAAGTGTGTGTGGGAGCTGTGgtgagcaagggcgagg
KRTAP21-3	100288323	AGCACCCACTGTGGCTGTAAgttttagagctagaaatagcaagttaaaataaggctagtccgttatcaacttgaaaaagtggcaccgagtcggtgcttttttgccaccATGGGAGCACCCACTGTGGCTGTAACGGgtgagcaagggcgagg
NPIPA5	100288332	AGCTAAAATCCGTAAGATGAGttttagagctagaaatagcaagttaaaataaggctagtccgttatcaacttgaaaaagtggcaccgagtcggtgcttttttgccaccATGGGAGCTAAAATCCGTAAGATGAAGGgtgagcaagggcgagg
NPIPA5	100288332	AGCATGAAAGAACGTGAGCAGttttagagctagaaatagcaagttaaaataaggctagtccgttatcaacttgaaaaagtggcaccgagtcggtgcttttttgccaccATGGGGAGCATGAAAGAACGTGAGCACGgtgagcaagggcgagg
NPIPA5	100288332	AGTCAGTCCCACGATGACGAGttttagagctagaaatagcaagttaaaataaggctagtccgttatcaacttgaaaaagtggcaccgagtcggtgcttttttgccaccATGGGAGTCAGTCCCACGATGACGATGGgtgagcaagggcgagg
NPIPA5	100288332	ACAAAGGTAACTTGTGCAGAGttttagagctagaaatagcaagttaaaataaggctagtccgttatcaacttgaaaaagtggcaccgagtcggtgcttttttgccaccATGGACAAAGGTAACTTGTGCAGAGGgtgagcaagggcgagg
ERVMER34-1	100288413	ACCTCTGTATTGCAACCCCAGttttagagctagaaatagcaagttaaaataaggctagtccgttatcaacttgaaaaagtggcaccgagtcggtgcttttttgccaccATGGACCTCTGTATTGCAACCCCAAGgtgagcaagggcgagg
ERVMER34-1	100288413	GTATTGGGCAGACCAATCAAGttttagagctagaaatagcaagttaaaataaggctagtccgttatcaacttgaaaaagtggcaccgagtcggtgcttttttgccaccATGGGTATTGGGCAGACCAATCAAGGgtgagcaagggcgagg
ERVMER34-1	100288413	GTGCCAAGTCACTTTACGATGttttagagctagaaatagcaagttaaaataaggctagtccgttatcaacttgaaaaagtggcaccgagtcggtgcttttttgccaccATGGGTGCCAAGTCACTTTACGATAGGGgtgagcaagggcgagg
ERVMER34-1	100288413	ATCGAAATTCTGGATTGACCGttttagagctagaaatagcaagttaaaataaggctagtccgttatcaacttgaaaaagtggcaccgagtcggtgcttttttgccaccATGGATCGAAATTCTGGATTGACCTGgtgagcaagggcgagg
MTRNR2L7	100288485	GGACTTGTATGAATGGCCACGttttagagctagaaatagcaagttaaaataaggctagtccgttatcaacttgaaaaagtggcaccgagtcggtgcttttttgccaccATGGGGACTTGTATGAATGGCCACAGgtgagcaagggcgagg
MTRNR2L7	100288485	AAATTGACCTATCCGTGAAGGttttagagctagaaatagcaagttaaaataaggctagtccgttatcaacttgaaaaagtggcaccgagtcggtgcttttttgccaccATGGAAATTGACCTATCCGTGAAGAGgtgagcaagggcgagg
MTRNR2L7	100288485	GAGGCAGCCGAACCCTCCTGGttttagagctagaaatagcaagttaaaataaggctagtccgttatcaacttgaaaaagtggcaccgagtcggtgcttttttgccaccATGGGAGGCAGCCGAACCCTCCTGTGgtgagcaagggcgagg
USP17L15	100288520	ACATGTATAGCTTCATGTCAGttttagagctagaaatagcaagttaaaataaggctagtccgttatcaacttgaaaaagtggcaccgagtcggtgcttttttgccaccATGGACATGTATAGCTTCATGTCAAGgtgagcaagggcgagg
USP17L15	100288520	AGAAGGCCAGTGGTATAAAAGttttagagctagaaatagcaagttaaaataaggctagtccgttatcaacttgaaaaagtggcaccgagtcggtgcttttttgccaccATGGAGAAGGCCAGTGGTATAAAATGGGgtgagcaagggcgagg
WI2-2373I1.2	100288524	GACGCCGACGACTACCCCGCGttttagagctagaaatagcaagttaaaataaggctagtccgttatcaacttgaaaaagtggcaccgagtcggtgcttttttgccaccATGGGACGCCGACGACTACCCCGCCGgtgagcaagggcgagg
WI2-2373I1.2	100288524	GCAGCTCCGACGAAGACAAGGttttagagctagaaatagcaagttaaaataaggctagtccgttatcaacttgaaaaagtggcaccgagtcggtgcttttttgccaccATGGGCAGCTCCGACGAAGACAAGAGgtgagcaagggcgagg
WI2-2373I1.2	100288524	GAAGTCGTAGATGCCGGACAGttttagagctagaaatagcaagttaaaataaggctagtccgttatcaacttgaaaaagtggcaccgagtcggtgcttttttgccaccATGGGAAGTCGTAGATGCCGGACAGGGGgtgagcaagggcgagg
WI2-2373I1.2	100288524	AACTACTGGACGTTCGCGGGGttttagagctagaaatagcaagttaaaataaggctagtccgttatcaacttgaaaaagtggcaccgagtcggtgcttttttgccaccATGGAACTACTGGACGTTCGCGGGCGgtgagcaagggcgagg
DUX4	100288687	GGCAGGCGGCCTGTGCAGCGGttttagagctagaaatagcaagttaaaataaggctagtccgttatcaacttgaaaaagtggcaccgagtcggtgcttttttgccaccATGGGGCAGGCGGCCTGTGCAGCGCGgtgagcaagggcgagg
DUX4	100288687	AAGCCCCGTTCCCCACGCGCGttttagagctagaaatagcaagttaaaataaggctagtccgttatcaacttgaaaaagtggcaccgagtcggtgcttttttgccaccATGGAAGCCCCGTTCCCCACGCGCCGgtgagcaagggcgagg
DUX4	100288687	GGGGATCTCCCAACCTGCCCGttttagagctagaaatagcaagttaaaataaggctagtccgttatcaacttgaaaaagtggcaccgagtcggtgcttttttgccaccATGGGGGGATCTCCCAACCTGCCCCGgtgagcaagggcgagg
DUX4	100288687	ACACCGGCGCGTGGGGAACGGttttagagctagaaatagcaagttaaaataaggctagtccgttatcaacttgaaaaagtggcaccgagtcggtgcttttttgccaccATGGACACCGGCGCGTGGGGAACGGGgtgagcaagggcgagg
TMEM239	100288797	AGTGGAGACAGATACCATCGGttttagagctagaaatagcaagttaaaataaggctagtccgttatcaacttgaaaaagtggcaccgagtcggtgcttttttgccaccATGGAGTGGAGACAGATACCATCGGGgtgagcaagggcgagg
TMEM239	100288797	AGTGGTGGAGCACCTCGAACGttttagagctagaaatagcaagttaaaataaggctagtccgttatcaacttgaaaaagtggcaccgagtcggtgcttttttgccaccATGGAGTGGTGGAGCACCTCGAACTGgtgagcaagggcgagg
TMEM239	100288797	GAAGGAGGCCGTGAAGAGGAGttttagagctagaaatagcaagttaaaataaggctagtccgttatcaacttgaaaaagtggcaccgagtcggtgcttttttgccaccATGGAAGGAGGCCGTGAAGAGGAGGgtgagcaagggcgagg
TMEM239	100288797	GCAGGAGAGCCGGTAGCAGGGttttagagctagaaatagcaagttaaaataaggctagtccgttatcaacttgaaaaagtggcaccgagtcggtgcttttttgccaccATGGGCAGGAGAGCCGGTAGCAGGTGgtgagcaagggcgagg
FRG2C	100288801	ATCAGATCCCAATCCAAACAGttttagagctagaaatagcaagttaaaataaggctagtccgttatcaacttgaaaaagtggcaccgagtcggtgcttttttgccaccATGGATCAGATCCCAATCCAAACAAGgtgagcaagggcgagg
FRG2C	100288801	GCTCATATCAGGAAAACTGCGttttagagctagaaatagcaagttaaaataaggctagtccgttatcaacttgaaaaagtggcaccgagtcggtgcttttttgccaccATGGGCTCATATCAGGAAAACTGCAGgtgagcaagggcgagg
FRG2C	100288801	GATGAGAAGAAACCATTCAAGttttagagctagaaatagcaagttaaaataaggctagtccgttatcaacttgaaaaagtggcaccgagtcggtgcttttttgccaccATGGATGAGAAGAAACCATTCAAAGGgtgagcaagggcgagg
FRG2C	100288801	GAGAAGCACACACAAAGGCAGttttagagctagaaatagcaagttaaaataaggctagtccgttatcaacttgaaaaagtggcaccgagtcggtgcttttttgccaccATGGGAGAAGCACACACAAAGGCAAGgtgagcaagggcgagg
CLDN34	100288814	GACTCTAAATATTCCCACGCGttttagagctagaaatagcaagttaaaataaggctagtccgttatcaacttgaaaaagtggcaccgagtcggtgcttttttgccaccATGGACTCTAAATATTCCCACGCAGgtgagcaagggcgagg
CLDN34	100288814	ACCATATTCGCCACTCCACGGttttagagctagaaatagcaagttaaaataaggctagtccgttatcaacttgaaaaagtggcaccgagtcggtgcttttttgccaccATGGACCATATTCGCCACTCCACGAGgtgagcaagggcgagg
CLDN34	100288814	GGAGAGGATCCATCCTATGGGttttagagctagaaatagcaagttaaaataaggctagtccgttatcaacttgaaaaagtggcaccgagtcggtgcttttttgccaccATGGGGAGAGGATCCATCCTATGGTGGGgtgagcaagggcgagg
CLDN34	100288814	GTCCATGAGAATGTTTGAGGGttttagagctagaaatagcaagttaaaataaggctagtccgttatcaacttgaaaaagtggcaccgagtcggtgcttttttgccaccATGGGGTCCATGAGAATGTTTGAGGAGGgtgagcaagggcgagg
TSPY10	100289087	AGGCTGCGGCAGGGTTTCTGGttttagagctagaaatagcaagttaaaataaggctagtccgttatcaacttgaaaaagtggcaccgagtcggtgcttttttgccaccATGGAGGCTGCGGCAGGGTTTCTGTGgtgagcaagggcgagg
TSPY10	100289087	GGGTCGGGCAGCACAGGCCTGttttagagctagaaatagcaagttaaaataaggctagtccgttatcaacttgaaaaagtggcaccgagtcggtgcttttttgccaccATGGGGGTCGGGCAGCACAGGCCTTGgtgagcaagggcgagg
TSPY10	100289087	AAGCCCCACCTAGACCGCAGGttttagagctagaaatagcaagttaaaataaggctagtccgttatcaacttgaaaaagtggcaccgagtcggtgcttttttgccaccATGGAAGCCCCACCTAGACCGCAGAGgtgagcaagggcgagg
TSPY10	100289087	GTGATCAGGGCTGACATCTGGttttagagctagaaatagcaagttaaaataaggctagtccgttatcaacttgaaaaagtggcaccgagtcggtgcttttttgccaccATGGTGATCAGGGCTGACATCTGGGgtgagcaagggcgagg
TMEM225B	100289187	GTTTGTCAGTCGCACCCAGAGttttagagctagaaatagcaagttaaaataaggctagtccgttatcaacttgaaaaagtggcaccgagtcggtgcttttttgccaccATGGGTTTGTCAGTCGCACCCAGAAGgtgagcaagggcgagg
TMEM225B	100289187	GCCACTGAAAAAGACTTCGTGttttagagctagaaatagcaagttaaaataaggctagtccgttatcaacttgaaaaagtggcaccgagtcggtgcttttttgccaccATGGCCACTGAAAAAGACTTCGTGGgtgagcaagggcgagg
TMEM225B	100289187	AAGGCTCTGAGGATGAAGCTGttttagagctagaaatagcaagttaaaataaggctagtccgttatcaacttgaaaaagtggcaccgagtcggtgcttttttgccaccATGGAAGGCTCTGAGGATGAAGCTCGgtgagcaagggcgagg
TMEM225B	100289187	AGGCTACCTGATTATACTGGGttttagagctagaaatagcaagttaaaataaggctagtccgttatcaacttgaaaaagtggcaccgagtcggtgcttttttgccaccATGGGAGGCTACCTGATTATACTGGTGGgtgagcaagggcgagg
DEFB4B	100289462	ATTGGCACCTGTGGTCTCCCGttttagagctagaaatagcaagttaaaataaggctagtccgttatcaacttgaaaaagtggcaccgagtcggtgcttttttgccaccATGGATTGGCACCTGTGGTCTCCCTGgtgagcaagggcgagg
DEFB4B	100289462	GAGGAGATACAAGACCCTCAGttttagagctagaaatagcaagttaaaataaggctagtccgttatcaacttgaaaaagtggcaccgagtcggtgcttttttgccaccATGGGAGGAGATACAAGACCCTCATGGGgtgagcaagggcgagg
DEFB4B	100289462	GAGGCATCAGAAATATGAAGGttttagagctagaaatagcaagttaaaataaggctagtccgttatcaacttgaaaaagtggcaccgagtcggtgcttttttgccaccATGGGAGGCATCAGAAATATGAAGAGgtgagcaagggcgagg
DEFB4B	100289462	ATATTTCTGATGCCTCTTCCGttttagagctagaaatagcaagttaaaataaggctagtccgttatcaacttgaaaaagtggcaccgagtcggtgcttttttgccaccATGGATATTTCTGATGCCTCTTCCAGgtgagcaagggcgagg
LOC100289561	100289561	GTCATTCAAAGATGTGGCTGGttttagagctagaaatagcaagttaaaataaggctagtccgttatcaacttgaaaaagtggcaccgagtcggtgcttttttgccaccATGGGTCATTCAAAGATGTGGCTGTGgtgagcaagggcgagg
LOC100289561	100289561	GGCTGTGGATTTCACCCAGGGttttagagctagaaatagcaagttaaaataaggctagtccgttatcaacttgaaaaagtggcaccgagtcggtgcttttttgccaccATGGGGCTGTGGATTTCACCCAGGAGgtgagcaagggcgagg
LOC100289561	100289561	AGCCAAACATCATCATGGAGGttttagagctagaaatagcaagttaaaataaggctagtccgttatcaacttgaaaaagtggcaccgagtcggtgcttttttgccaccATGGAGCCAAACATCATCATGGAGTGgtgagcaagggcgagg
LOC100289561	100289561	GAGGTGAAGGAAGTGGAGCAGttttagagctagaaatagcaagttaaaataaggctagtccgttatcaacttgaaaaagtggcaccgagtcggtgcttttttgccaccATGGGAGGTGAAGGAAGTGGAGCAGGgtgagcaagggcgagg
ZNF605	100289635	ATCTGATGTTTAATCAGCTGGttttagagctagaaatagcaagttaaaataaggctagtccgttatcaacttgaaaaagtggcaccgagtcggtgcttttttgccaccATGGATCTGATGTTTAATCAGCTGTGgtgagcaagggcgagg
ZNF605	100289635	GGACTGCGATCCCATAAATGGttttagagctagaaatagcaagttaaaataaggctagtccgttatcaacttgaaaaagtggcaccgagtcggtgcttttttgccaccATGGGACTGCGATCCCATAAATGTGgtgagcaagggcgagg
ZNF605	100289635	GGCTAGATAATCCCAAAATGGttttagagctagaaatagcaagttaaaataaggctagtccgttatcaacttgaaaaagtggcaccgagtcggtgcttttttgccaccATGGGGCTAGATAATCCCAAAATGTGgtgagcaagggcgagg
ZNF605	100289635	AACCTGGCAGAACCCATGGTGttttagagctagaaatagcaagttaaaataaggctagtccgttatcaacttgaaaaagtggcaccgagtcggtgcttttttgccaccATGGAACCTGGCAGAACCCATGGTGGgtgagcaagggcgagg
ZNF783	100289678	GAACTCGTACCTCTACTCCAGttttagagctagaaatagcaagttaaaataaggctagtccgttatcaacttgaaaaagtggcaccgagtcggtgcttttttgccaccATGGGAACTCGTACCTCTACTCCACGgtgagcaagggcgagg
ZNF783	100289678	GAGCCTTGTCTTGACCGGTGGttttagagctagaaatagcaagttaaaataaggctagtccgttatcaacttgaaaaagtggcaccgagtcggtgcttttttgccaccATGGAGCCTTGTCTTGACCGGTGGGgtgagcaagggcgagg
ZNF783	100289678	ACCGAGTGTAGAATCCCCCGGttttagagctagaaatagcaagttaaaataaggctagtccgttatcaacttgaaaaagtggcaccgagtcggtgcttttttgccaccATGGGACCGAGTGTAGAATCCCCCGAGGgtgagcaagggcgagg
ZNF587B	100293516	GGTTCTCCAGAGTCACATCAGttttagagctagaaatagcaagttaaaataaggctagtccgttatcaacttgaaaaagtggcaccgagtcggtgcttttttgccaccATGGGGTTCTCCAGAGTCACATCACGgtgagcaagggcgagg
ZNF587B	100293516	ACACATAACATTCTTCTCGAGttttagagctagaaatagcaagttaaaataaggctagtccgttatcaacttgaaaaagtggcaccgagtcggtgcttttttgccaccATGGGACACATAACATTCTTCTCGAGGGgtgagcaagggcgagg
ZNF587B	100293516	GTCAGGATTACTCCAGCAGGGttttagagctagaaatagcaagttaaaataaggctagtccgttatcaacttgaaaaagtggcaccgagtcggtgcttttttgccaccATGGGTCAGGATTACTCCAGCAGGAGgtgagcaagggcgagg
ZNF587B	100293516	GGGGGAGCTCACTATAGCCAGttttagagctagaaatagcaagttaaaataaggctagtccgttatcaacttgaaaaagtggcaccgagtcggtgcttttttgccaccATGGGGGGAGCTCACTATAGCCATGGgtgagcaagggcgagg
CDH5	1003	AGGTGCTAACCCTGCCCAACGttttagagctagaaatagcaagttaaaataaggctagtccgttatcaacttgaaaaagtggcaccgagtcggtgcttttttgccaccATGGAGGTGCTAACCCTGCCCAACGGgtgagcaagggcgagg
CDH5	1003	GCAGATCTCCGCAATAGACAGttttagagctagaaatagcaagttaaaataaggctagtccgttatcaacttgaaaaagtggcaccgagtcggtgcttttttgccaccATGGCAGATCTCCGCAATAGACAAGgtgagcaagggcgagg
CDH5	1003	AACAACCGATGCGTGAACACGttttagagctagaaatagcaagttaaaataaggctagtccgttatcaacttgaaaaagtggcaccgagtcggtgcttttttgccaccATGGAACAACCGATGCGTGAACACAGgtgagcaagggcgagg
CDH5	1003	GACAAACCCCGCCCACAACGGttttagagctagaaatagcaagttaaaataaggctagtccgttatcaacttgaaaaagtggcaccgagtcggtgcttttttgccaccATGGGACAAACCCCGCCCACAACGAGgtgagcaagggcgagg
MIR1284	100302112	AGCAGTTTCCAATACAAACAgttttagagctagaaatagcaagttaaaataaggctagtccgttatcaacttgaaaaagtggcaccgagtcggtgcttttttgccaccATGGGAGCAGTTTCCAATACAAACATGGgtgagcaagggcgagg
MIR1284	100302112	ATAAAATTTAAGAAAAGCCAgttttagagctagaaatagcaagttaaaataaggctagtccgttatcaacttgaaaaagtggcaccgagtcggtgcttttttgccaccATGGGGATAAAATTTAAGAAAAGCCAGGgtgagcaagggcgagg
MIR1284	100302112	GCAGTTTCCAATACAAACATgttttagagctagaaatagcaagttaaaataaggctagtccgttatcaacttgaaaaagtggcaccgagtcggtgcttttttgccaccATGGCAGTTTCCAATACAAACATGGgtgagcaagggcgagg
MIR1284	100302112	ATGTTTGTATTGGAAACTGCgttttagagctagaaatagcaagttaaaataaggctagtccgttatcaacttgaaaaagtggcaccgagtcggtgcttttttgccaccATGGATGTTTGTATTGGAAACTGCTGgtgagcaagggcgagg
MIR1200	100302113	ATTGAGGCTCAGAATGGCTCgttttagagctagaaatagcaagttaaaataaggctagtccgttatcaacttgaaaaagtggcaccgagtcggtgcttttttgccaccATGGGATTGAGGCTCAGAATGGCTCAGGgtgagcaagggcgagg
MIR1200	100302113	AATTCCTGAACCAATCTCTCgttttagagctagaaatagcaagttaaaataaggctagtccgttatcaacttgaaaaagtggcaccgagtcggtgcttttttgccaccATGGAATTCCTGAACCAATCTCTCTGgtgagcaagggcgagg
MIR1200	100302113	ATTGGTTCAGGAATTTGTCAgttttagagctagaaatagcaagttaaaataaggctagtccgttatcaacttgaaaaagtggcaccgagtcggtgcttttttgccaccATGGATTGGTTCAGGAATTTGTCAGGgtgagcaagggcgagg
MIR1200	100302113	GATTGGTTCAGGAATTTGTCgttttagagctagaaatagcaagttaaaataaggctagtccgttatcaacttgaaaaagtggcaccgagtcggtgcttttttgccaccATGGATTGGTTCAGGAATTTGTCAGgtgagcaagggcgagg
MIR513C	100302114	AGCGTACAGTGCCTTTCTCAgttttagagctagaaatagcaagttaaaataaggctagtccgttatcaacttgaaaaagtggcaccgagtcggtgcttttttgccaccATGGAGCGTACAGTGCCTTTCTCAAGgtgagcaagggcgagg
MIR513C	100302114	GTACAGTGCCTTTCTCAAGGgttttagagctagaaatagcaagttaaaataaggctagtccgttatcaacttgaaaaagtggcaccgagtcggtgcttttttgccaccATGGTACAGTGCCTTTCTCAAGGAGgtgagcaagggcgagg
MIR513C	100302114	AAACGACACCTCCTTGAGAAgttttagagctagaaatagcaagttaaaataaggctagtccgttatcaacttgaaaaagtggcaccgagtcggtgcttttttgccaccATGGGAAACGACACCTCCTTGAGAAAGGgtgagcaagggcgagg
MIR513C	100302114	GTACATTACTCTTCTCAGAAgttttagagctagaaatagcaagttaaaataaggctagtccgttatcaacttgaaaaagtggcaccgagtcggtgcttttttgccaccATGGTACATTACTCTTCTCAGAAAGgtgagcaagggcgagg
MIR1468	100302115	ACATCAGCGAAACAGGCAAAgttttagagctagaaatagcaagttaaaataaggctagtccgttatcaacttgaaaaagtggcaccgagtcggtgcttttttgccaccATGGACATCAGCGAAACAGGCAAACGgtgagcaagggcgagg
MIR1468	100302115	GGGAATCATAAAGAGGTGGGgttttagagctagaaatagcaagttaaaataaggctagtccgttatcaacttgaaaaagtggcaccgagtcggtgcttttttgccaccATGGGGAATCATAAAGAGGTGGGTGgtgagcaagggcgagg
MIR1265	100302116	AGTGTTGTTAAGGCATGTTCgttttagagctagaaatagcaagttaaaataaggctagtccgttatcaacttgaaaaagtggcaccgagtcggtgcttttttgccaccATGGGGAGTGTTGTTAAGGCATGTTCAGgtgagcaagggcgagg
MIR1265	100302116	ATGGTTTGGGACTCAGGATGgttttagagctagaaatagcaagttaaaataaggctagtccgttatcaacttgaaaaagtggcaccgagtcggtgcttttttgccaccATGGATGGTTTGGGACTCAGGATGTGgtgagcaagggcgagg
MIR1265	100302116	GATGTGGTCAAGTGTTGTTAgttttagagctagaaatagcaagttaaaataaggctagtccgttatcaacttgaaaaagtggcaccgagtcggtgcttttttgccaccATGGGGATGTGGTCAAGTGTTGTTAAGGgtgagcaagggcgagg
MIR320B1	100302117	GAGGAAAAGCTGGGTTGAGAgttttagagctagaaatagcaagttaaaataaggctagtccgttatcaacttgaaaaagtggcaccgagtcggtgcttttttgccaccATGGGAGGAAAAGCTGGGTTGAGAGGgtgagcaagggcgagg
MIR1286	100302118	GGACCAAGATGAGCCCTTGGgttttagagctagaaatagcaagttaaaataaggctagtccgttatcaacttgaaaaagtggcaccgagtcggtgcttttttgccaccATGGGGACCAAGATGAGCCCTTGGTGgtgagcaagggcgagg
MIR1286	100302118	GCAGGACCAAGATGAGCCCTgttttagagctagaaatagcaagttaaaataaggctagtccgttatcaacttgaaaaagtggcaccgagtcggtgcttttttgccaccATGGGCAGGACCAAGATGAGCCCTTGgtgagcaagggcgagg
MIR1286	100302118	ACTCAGCTTGCTCTGGCTGCgttttagagctagaaatagcaagttaaaataaggctagtccgttatcaacttgaaaaagtggcaccgagtcggtgcttttttgccaccATGGACTCAGCTTGCTCTGGCTGCTGgtgagcaagggcgagg
MIR1286	100302118	AGAGCAAGCTGAGTCCCCAGgttttagagctagaaatagcaagttaaaataaggctagtccgttatcaacttgaaaaagtggcaccgagtcggtgcttttttgccaccATGGAGAGCAAGCTGAGTCCCCAGAGgtgagcaagggcgagg
MIR1538	100302119	GGCCTCGCTTCCTGCCGGCGgttttagagctagaaatagcaagttaaaataaggctagtccgttatcaacttgaaaaagtggcaccgagtcggtgcttttttgccaccATGGGCCTCGCTTCCTGCCGGCGCGgtgagcaagggcgagg
MIR1538	100302119	GGCCGCGCCGGCAGGAAGCGgttttagagctagaaatagcaagttaaaataaggctagtccgttatcaacttgaaaaagtggcaccgagtcggtgcttttttgccaccATGGGCCGCGCCGGCAGGAAGCGAGgtgagcaagggcgagg
MIR1538	100302119	AGCAGCAGCCCGGGCCGCGCgttttagagctagaaatagcaagttaaaataaggctagtccgttatcaacttgaaaaagtggcaccgagtcggtgcttttttgccaccATGGAGCAGCAGCCCGGGCCGCGCCGgtgagcaagggcgagg
MIR1538	100302119	ACATGGGCCTCGCTTCCTGCgttttagagctagaaatagcaagttaaaataaggctagtccgttatcaacttgaaaaagtggcaccgagtcggtgcttttttgccaccATGGACATGGGCCTCGCTTCCTGCCGgtgagcaagggcgagg
MIR1276	100302121	ATCAAGGCCCAAGTGCTCAGgttttagagctagaaatagcaagttaaaataaggctagtccgttatcaacttgaaaaagtggcaccgagtcggtgcttttttgccaccATGGATCAAGGCCCAAGTGCTCAGTGgtgagcaagggcgagg
MIR1276	100302121	AAGAGCCCTGTGGAGACACCgttttagagctagaaatagcaagttaaaataaggctagtccgttatcaacttgaaaaagtggcaccgagtcggtgcttttttgccaccATGGAAGAGCCCTGTGGAGACACCTGgtgagcaagggcgagg
MIR1276	100302121	GAGACATGTTCTCTGAATCCgttttagagctagaaatagcaagttaaaataaggctagtccgttatcaacttgaaaaagtggcaccgagtcggtgcttttttgccaccATGGAGACATGTTCTCTGAATCCAGgtgagcaagggcgagg
MIR1276	100302121	ACTGAGCACTTGGGCCTTGAgttttagagctagaaatagcaagttaaaataaggctagtccgttatcaacttgaaaaagtggcaccgagtcggtgcttttttgccaccATGGGACTGAGCACTTGGGCCTTGATGGgtgagcaagggcgagg
MIR1183	100302122	GGTGAGAGTGGGCATGGAGCgttttagagctagaaatagcaagttaaaataaggctagtccgttatcaacttgaaaaagtggcaccgagtcggtgcttttttgccaccATGGGTGAGAGTGGGCATGGAGCAGGgtgagcaagggcgagg
MIR1183	100302122	GGTGATGGTGAGAGTGGGCAgttttagagctagaaatagcaagttaaaataaggctagtccgttatcaacttgaaaaagtggcaccgagtcggtgcttttttgccaccATGGGTGATGGTGAGAGTGGGCATGGgtgagcaagggcgagg
MIR1183	100302122	ACTGTAGGTGATGGTGAGAGgttttagagctagaaatagcaagttaaaataaggctagtccgttatcaacttgaaaaagtggcaccgagtcggtgcttttttgccaccATGGGGACTGTAGGTGATGGTGAGAGTGGgtgagcaagggcgagg
MIR1183	100302122	AGAAGACAGGAGTTCACTGTgttttagagctagaaatagcaagttaaaataaggctagtccgttatcaacttgaaaaagtggcaccgagtcggtgcttttttgccaccATGGAGAAGACAGGAGTTCACTGTAGGGgtgagcaagggcgagg
MIR1275	100302123	AAGCTGAGTTCCCTCTGCCTgttttagagctagaaatagcaagttaaaataaggctagtccgttatcaacttgaaaaagtggcaccgagtcggtgcttttttgccaccATGGAAGCTGAGTTCCCTCTGCCTTGgtgagcaagggcgagg
MIR1288	100302124	AGTGGTGGACTGCCCTGATCgttttagagctagaaatagcaagttaaaataaggctagtccgttatcaacttgaaaaagtggcaccgagtcggtgcttttttgccaccATGGAGTGGTGGACTGCCCTGATCTGgtgagcaagggcgagg
MIR1288	100302124	AGGACTGTAACTCACCATAGgttttagagctagaaatagcaagttaaaataaggctagtccgttatcaacttgaaaaagtggcaccgagtcggtgcttttttgccaccATGGGGAGGACTGTAACTCACCATAGTGgtgagcaagggcgagg
MIR1288	100302124	ACTGTAACTCACCATAGTGGgttttagagctagaaatagcaagttaaaataaggctagtccgttatcaacttgaaaaagtggcaccgagtcggtgcttttttgccaccATGGGGACTGTAACTCACCATAGTGGTGgtgagcaagggcgagg
MIR1288	100302124	ATCAGGGCAGTCCACCACTAgttttagagctagaaatagcaagttaaaataaggctagtccgttatcaacttgaaaaagtggcaccgagtcggtgcttttttgccaccATGGGATCAGGGCAGTCCACCACTATGGgtgagcaagggcgagg
MIR1289-1	100302125	GAGAATCCCTAAACCGGGGGgttttagagctagaaatagcaagttaaaataaggctagtccgttatcaacttgaaaaagtggcaccgagtcggtgcttttttgccaccATGGGAGAATCCCTAAACCGGGGGTGgtgagcaagggcgagg
MIR1289-1	100302125	GTTTAGGGATTCTCTGGGGGgttttagagctagaaatagcaagttaaaataaggctagtccgttatcaacttgaaaaagtggcaccgagtcggtgcttttttgccaccATGGGTTTAGGGATTCTCTGGGGGTGgtgagcaagggcgagg
MIR1289-1	100302125	AACTGGTAAATGCAGACTCTgttttagagctagaaatagcaagttaaaataaggctagtccgttatcaacttgaaaaagtggcaccgagtcggtgcttttttgccaccATGGAACTGGTAAATGCAGACTCTTGgtgagcaagggcgagg
MIR1289-1	100302125	AGATTCCTGGACTCCACCCCgttttagagctagaaatagcaagttaaaataaggctagtccgttatcaacttgaaaaagtggcaccgagtcggtgcttttttgccaccATGGAGATTCCTGGACTCCACCCCCGgtgagcaagggcgagg
MIR1471	100302126	ACAGCTGGCTCTAATTTGAGgttttagagctagaaatagcaagttaaaataaggctagtccgttatcaacttgaaaaagtggcaccgagtcggtgcttttttgccaccATGGGGACAGCTGGCTCTAATTTGAGGGgtgagcaagggcgagg
MIR1471	100302126	GCACAGCTGGCTCTAATTTGgttttagagctagaaatagcaagttaaaataaggctagtccgttatcaacttgaaaaagtggcaccgagtcggtgcttttttgccaccATGGGCACAGCTGGCTCTAATTTGAGgtgagcaagggcgagg
MIR1471	100302126	GTGTAGAGGCGGAGCACAGCgttttagagctagaaatagcaagttaaaataaggctagtccgttatcaacttgaaaaagtggcaccgagtcggtgcttttttgccaccATGGGTGTAGAGGCGGAGCACAGCTGgtgagcaagggcgagg
MIR1471	100302126	GCGTGTGGAGCCAGGTGTAGgttttagagctagaaatagcaagttaaaataaggctagtccgttatcaacttgaaaaagtggcaccgagtcggtgcttttttgccaccATGGCGTGTGGAGCCAGGTGTAGAGgtgagcaagggcgagg
MIR1470	100302127	GCGGGACGCGCCGAGGTAGGgttttagagctagaaatagcaagttaaaataaggctagtccgttatcaacttgaaaaagtggcaccgagtcggtgcttttttgccaccATGGCGGGACGCGCCGAGGTAGGGGgtgagcaagggcgagg
MIR1470	100302127	AGACCCCGCGGGACGCGCCGgttttagagctagaaatagcaagttaaaataaggctagtccgttatcaacttgaaaaagtggcaccgagtcggtgcttttttgccaccATGGAGACCCCGCGGGACGCGCCGAGgtgagcaagggcgagg
MIR1470	100302127	GTCTCCTGCCCCGGGGTGCAgttttagagctagaaatagcaagttaaaataaggctagtccgttatcaacttgaaaaagtggcaccgagtcggtgcttttttgccaccATGGTCTCCTGCCCCGGGGTGCACGgtgagcaagggcgagg
MIR1302-3	100302128	ATATTTCCCAAGCTTAGTTTgttttagagctagaaatagcaagttaaaataaggctagtccgttatcaacttgaaaaagtggcaccgagtcggtgcttttttgccaccATGGGATATTTCCCAAGCTTAGTTTGGGgtgagcaagggcgagg
MIR1915	100302129	GGGCCCCAGGGCGACGCGGCgttttagagctagaaatagcaagttaaaataaggctagtccgttatcaacttgaaaaagtggcaccgagtcggtgcttttttgccaccATGGGGCCCCAGGGCGACGCGGCGGgtgagcaagggcgagg
MIR1915	100302129	GCCCCCGCCGCGTCGCCCTGgttttagagctagaaatagcaagttaaaataaggctagtccgttatcaacttgaaaaagtggcaccgagtcggtgcttttttgccaccATGGCCCCCGCCGCGTCGCCCTGGGgtgagcaagggcgagg
MIR1915	100302129	ACGGCCCGGGCAGCAAGGCAgttttagagctagaaatagcaagttaaaataaggctagtccgttatcaacttgaaaaagtggcaccgagtcggtgcttttttgccaccATGGACGGCCCGGGCAGCAAGGCAAGgtgagcaagggcgagg
MIR1915	100302129	GGTGCACGGCCCGGGCAGCAgttttagagctagaaatagcaagttaaaataaggctagtccgttatcaacttgaaaaagtggcaccgagtcggtgcttttttgccaccATGGGTGCACGGCCCGGGCAGCAAGgtgagcaagggcgagg
MIR1302-4	100302130	ATCTGAAATTCAAATTCAACgttttagagctagaaatagcaagttaaaataaggctagtccgttatcaacttgaaaaagtggcaccgagtcggtgcttttttgccaccATGGATCTGAAATTCAAATTCAACTGgtgagcaagggcgagg
MIR1302-4	100302130	GTATGTCTCCATGCAACATTgttttagagctagaaatagcaagttaaaataaggctagtccgttatcaacttgaaaaagtggcaccgagtcggtgcttttttgccaccATGGGTATGTCTCCATGCAACATTTGGGgtgagcaagggcgagg
MIR1302-4	100302130	AGTATGTCCCAAATGTTGCAgttttagagctagaaatagcaagttaaaataaggctagtccgttatcaacttgaaaaagtggcaccgagtcggtgcttttttgccaccATGGGAGTATGTCCCAAATGTTGCATGGgtgagcaagggcgagg
MIR302F	100302131	GCAATTAAGTGAAAATTGCCgttttagagctagaaatagcaagttaaaataaggctagtccgttatcaacttgaaaaagtggcaccgagtcggtgcttttttgccaccATGGGGCAATTAAGTGAAAATTGCCAGGgtgagcaagggcgagg
MIR1182	100302132	GAATCCAGTCGCTGCTGGAGgttttagagctagaaatagcaagttaaaataaggctagtccgttatcaacttgaaaaagtggcaccgagtcggtgcttttttgccaccATGGAATCCAGTCGCTGCTGGAGAGgtgagcaagggcgagg
MIR1182	100302132	GGATTCTGGAGTCCATCTAGgttttagagctagaaatagcaagttaaaataaggctagtccgttatcaacttgaaaaagtggcaccgagtcggtgcttttttgccaccATGGGATTCTGGAGTCCATCTAGAGgtgagcaagggcgagg
MIR1182	100302132	GATTCTGGAGTCCATCTAGAgttttagagctagaaatagcaagttaaaataaggctagtccgttatcaacttgaaaaagtggcaccgagtcggtgcttttttgccaccATGGATTCTGGAGTCCATCTAGAGGgtgagcaagggcgagg
MIR1182	100302132	GAGTCCATCTAGAGGGTCTTgttttagagctagaaatagcaagttaaaataaggctagtccgttatcaacttgaaaaagtggcaccgagtcggtgcttttttgccaccATGGGAGTCCATCTAGAGGGTCTTGGgtgagcaagggcgagg
MIR1287	100302133	GGCTCCAATCACTGCATCTGgttttagagctagaaatagcaagttaaaataaggctagtccgttatcaacttgaaaaagtggcaccgagtcggtgcttttttgccaccATGGGCTCCAATCACTGCATCTGTGgtgagcaagggcgagg
MIR1289-2	100302134	AACTACTGAACAGAGTCACTgttttagagctagaaatagcaagttaaaataaggctagtccgttatcaacttgaaaaagtggcaccgagtcggtgcttttttgccaccATGGAACTACTGAACAGAGTCACTGGgtgagcaagggcgagg
MIR1289-2	100302134	GTAGTTCTGAGGCAGGGTCTgttttagagctagaaatagcaagttaaaataaggctagtccgttatcaacttgaaaaagtggcaccgagtcggtgcttttttgccaccATGGTAGTTCTGAGGCAGGGTCTAGGgtgagcaagggcgagg
MIR1289-2	100302134	GACTCTGTTCAGTAGTTCTGgttttagagctagaaatagcaagttaaaataaggctagtccgttatcaacttgaaaaagtggcaccgagtcggtgcttttttgccaccATGGGACTCTGTTCAGTAGTTCTGAGgtgagcaagggcgagg
MIR1289-2	100302134	GAACTACTGAACAGAGTCACgttttagagctagaaatagcaagttaaaataaggctagtccgttatcaacttgaaaaagtggcaccgagtcggtgcttttttgccaccATGGAACTACTGAACAGAGTCACTGgtgagcaagggcgagg
MIR1252	100302136	AAAAGGAAATTAAGCTCATTgttttagagctagaaatagcaagttaaaataaggctagtccgttatcaacttgaaaaagtggcaccgagtcggtgcttttttgccaccATGGAAAAGGAAATTAAGCTCATTTGgtgagcaagggcgagg
MIR1252	100302136	ATTATTAAGATTTAGAAAAAgttttagagctagaaatagcaagttaaaataaggctagtccgttatcaacttgaaaaagtggcaccgagtcggtgcttttttgccaccATGGGATTATTAAGATTTAGAAAAAAGGgtgagcaagggcgagg
MIR1252	100302136	AAATGTGAGGTGTAGAAAGAgttttagagctagaaatagcaagttaaaataaggctagtccgttatcaacttgaaaaagtggcaccgagtcggtgcttttttgccaccATGGGAAATGTGAGGTGTAGAAAGAAGGGgtgagcaagggcgagg
MIR1914	100302137	GGGACCCCTCCTGCGCTAAGgttttagagctagaaatagcaagttaaaataaggctagtccgttatcaacttgaaaaagtggcaccgagtcggtgcttttttgccaccATGGGGACCCCTCCTGCGCTAAGAGgtgagcaagggcgagg
MIR1914	100302137	GCTTCCTCTTAGCGCAGGAGgttttagagctagaaatagcaagttaaaataaggctagtccgttatcaacttgaaaaagtggcaccgagtcggtgcttttttgccaccATGGGCTTCCTCTTAGCGCAGGAGGGgtgagcaagggcgagg
MIR1914	100302137	GCAGAAGTGGGCCGGGCACAgttttagagctagaaatagcaagttaaaataaggctagtccgttatcaacttgaaaaagtggcaccgagtcggtgcttttttgccaccATGGCAGAAGTGGGCCGGGCACAGGgtgagcaagggcgagg
MIR1914	100302137	GAAGTGGGCCGGGCACAGGGgttttagagctagaaatagcaagttaaaataaggctagtccgttatcaacttgaaaaagtggcaccgagtcggtgcttttttgccaccATGGAAGTGGGCCGGGCACAGGGCGgtgagcaagggcgagg
MIR1292	100302138	GCCTGCGCCTGCCCTGGGAAgttttagagctagaaatagcaagttaaaataaggctagtccgttatcaacttgaaaaagtggcaccgagtcggtgcttttttgccaccATGGCCTGCGCCTGCCCTGGGAACGgtgagcaagggcgagg
MIR1292	100302138	ACGGGTTCCGGCAGACGCTGgttttagagctagaaatagcaagttaaaataaggctagtccgttatcaacttgaaaaagtggcaccgagtcggtgcttttttgccaccATGGACGGGTTCCGGCAGACGCTGAGgtgagcaagggcgagg
MIR1292	100302138	AACGCAACCTCAGCGTCTGCgttttagagctagaaatagcaagttaaaataaggctagtccgttatcaacttgaaaaagtggcaccgagtcggtgcttttttgccaccATGGAACGCAACCTCAGCGTCTGCCGgtgagcaagggcgagg
MIR1302-6	100302140	GTATGGCCCACACAATATTTgttttagagctagaaatagcaagttaaaataaggctagtccgttatcaacttgaaaaagtggcaccgagtcggtgcttttttgccaccATGGGTATGGCCCACACAATATTTAGGGgtgagcaagggcgagg
MIR1302-6	100302140	ATATTTAGGACAACAATATTgttttagagctagaaatagcaagttaaaataaggctagtccgttatcaacttgaaaaagtggcaccgagtcggtgcttttttgccaccATGGGATATTTAGGACAACAATATTTGGgtgagcaagggcgagg
MIR1913	100302141	GCCACTTGGCAGCAGCGGAGgttttagagctagaaatagcaagttaaaataaggctagtccgttatcaacttgaaaaagtggcaccgagtcggtgcttttttgccaccATGGCCACTTGGCAGCAGCGGAGGGgtgagcaagggcgagg
MIR1913	100302141	GGGACTTGACACCAGCCACTgttttagagctagaaatagcaagttaaaataaggctagtccgttatcaacttgaaaaagtggcaccgagtcggtgcttttttgccaccATGGGGGACTTGACACCAGCCACTTGgtgagcaagggcgagg
MIR1913	100302141	GCCTCTGCAGCCTCCTCTGCgttttagagctagaaatagcaagttaaaataaggctagtccgttatcaacttgaaaaagtggcaccgagtcggtgcttttttgccaccATGGCCTCTGCAGCCTCCTCTGCCGgtgagcaagggcgagg
MIR1913	100302141	GCAGAGGAGGCTGCAGAGGCgttttagagctagaaatagcaagttaaaataaggctagtccgttatcaacttgaaaaagtggcaccgagtcggtgcttttttgccaccATGGCAGAGGAGGCTGCAGAGGCTGgtgagcaagggcgagg
MIR1246	100302142	GGAGTGGACACCTGACCCAAgttttagagctagaaatagcaagttaaaataaggctagtccgttatcaacttgaaaaagtggcaccgagtcggtgcttttttgccaccATGGGGAGTGGACACCTGACCCAAAGgtgagcaagggcgagg
MIR1246	100302142	GGATTGATTTCCTTTGGGTCgttttagagctagaaatagcaagttaaaataaggctagtccgttatcaacttgaaaaagtggcaccgagtcggtgcttttttgccaccATGGGATTGATTTCCTTTGGGTCAGgtgagcaagggcgagg
MIR1246	100302142	GCCTATGGATTGATTTCCTTgttttagagctagaaatagcaagttaaaataaggctagtccgttatcaacttgaaaaagtggcaccgagtcggtgcttttttgccaccATGGCCTATGGATTGATTTCCTTTGGgtgagcaagggcgagg
MIR1248	100302143	AGCACAGTGCTTATACAAGAgttttagagctagaaatagcaagttaaaataaggctagtccgttatcaacttgaaaaagtggcaccgagtcggtgcttttttgccaccATGGAGCACAGTGCTTATACAAGAAGgtgagcaagggcgagg
MIR1248	100302143	GTGCTAAAATTGCAGACACTgttttagagctagaaatagcaagttaaaataaggctagtccgttatcaacttgaaaaagtggcaccgagtcggtgcttttttgccaccATGGTGCTAAAATTGCAGACACTAGGgtgagcaagggcgagg
MIR1912	100302144	ATGTTCACACTGCATGCTCTgttttagagctagaaatagcaagttaaaataaggctagtccgttatcaacttgaaaaagtggcaccgagtcggtgcttttttgccaccATGGGATGTTCACACTGCATGCTCTGGGgtgagcaagggcgagg
MIR1247	100302145	GGGGTAGAGAGCAACGTCCGgttttagagctagaaatagcaagttaaaataaggctagtccgttatcaacttgaaaaagtggcaccgagtcggtgcttttttgccaccATGGGGGTAGAGAGCAACGTCCGGGgtgagcaagggcgagg
MIR1247	100302145	GAGCAACGTCCGGGGACGAAgttttagagctagaaatagcaagttaaaataaggctagtccgttatcaacttgaaaaagtggcaccgagtcggtgcttttttgccaccATGGAGCAACGTCCGGGGACGAACGgtgagcaagggcgagg
MIR1247	100302145	ACGTCCGGGGACGAACGGGAgttttagagctagaaatagcaagttaaaataaggctagtccgttatcaacttgaaaaagtggcaccgagtcggtgcttttttgccaccATGGACGTCCGGGGACGAACGGGACGgtgagcaagggcgagg
MIR1247	100302145	GCACCCGTCCCGTTCGTCCCgttttagagctagaaatagcaagttaaaataaggctagtccgttatcaacttgaaaaagtggcaccgagtcggtgcttttttgccaccATGGCACCCGTCCCGTTCGTCCCCGgtgagcaagggcgagg
MIR1302-5	100302146	GTATGTCCCAAAGATTACATgttttagagctagaaatagcaagttaaaataaggctagtccgttatcaacttgaaaaagtggcaccgagtcggtgcttttttgccaccATGGTATGTCCCAAAGATTACATGGgtgagcaagggcgagg
MIR1302-5	100302146	AGTATGTCCCAAAGATTACAgttttagagctagaaatagcaagttaaaataaggctagtccgttatcaacttgaaaaagtggcaccgagtcggtgcttttttgccaccATGGGAGTATGTCCCAAAGATTACATGGgtgagcaagggcgagg
MIR1302-5	100302146	AATAATTGTTCCTTGTTGATgttttagagctagaaatagcaagttaaaataaggctagtccgttatcaacttgaaaaagtggcaccgagtcggtgcttttttgccaccATGGGGAATAATTGTTCCTTGTTGATTGgtgagcaagggcgagg
MIR1302-5	100302146	ATTAAAATTTCCAATCAACAgttttagagctagaaatagcaagttaaaataaggctagtccgttatcaacttgaaaaagtggcaccgagtcggtgcttttttgccaccATGGGATTAAAATTTCCAATCAACAAGGgtgagcaagggcgagg
MIR1302-7	100302147	GTATGTCTGGTGCAATAATTgttttagagctagaaatagcaagttaaaataaggctagtccgttatcaacttgaaaaagtggcaccgagtcggtgcttttttgccaccATGGGTATGTCTGGTGCAATAATTGGgtgagcaagggcgagg
MIR1263	100302148	ATTAAAATACTCAGTATGCCgttttagagctagaaatagcaagttaaaataaggctagtccgttatcaacttgaaaaagtggcaccgagtcggtgcttttttgccaccATGGGATTAAAATACTCAGTATGCCAGGgtgagcaagggcgagg
MIR1249	100302149	AGGAGTTCGCCAGGTGAAGAgttttagagctagaaatagcaagttaaaataaggctagtccgttatcaacttgaaaaagtggcaccgagtcggtgcttttttgccaccATGGGAGGAGTTCGCCAGGTGAAGAAGGgtgagcaagggcgagg
MIR1249	100302149	GGGAAGGGCGTTCCAGCCAGgttttagagctagaaatagcaagttaaaataaggctagtccgttatcaacttgaaaaagtggcaccgagtcggtgcttttttgccaccATGGGGAAGGGCGTTCCAGCCAGAGgtgagcaagggcgagg
MIR1249	100302149	GGAAGGGCGTTCCAGCCAGAgttttagagctagaaatagcaagttaaaataaggctagtccgttatcaacttgaaaaagtggcaccgagtcggtgcttttttgccaccATGGGAAGGGCGTTCCAGCCAGAGGgtgagcaagggcgagg
MIR1249	100302149	GAGATGGGCCAAGTTCCCTCgttttagagctagaaatagcaagttaaaataaggctagtccgttatcaacttgaaaaagtggcaccgagtcggtgcttttttgccaccATGGAGATGGGCCAAGTTCCCTCTGgtgagcaagggcgagg
MIR1296	100302150	GCCAGGGCCCTAACCCAGTTgttttagagctagaaatagcaagttaaaataaggctagtccgttatcaacttgaaaaagtggcaccgagtcggtgcttttttgccaccATGGCCAGGGCCCTAACCCAGTTAGGgtgagcaagggcgagg
MIR1296	100302150	GCTTCGACCCTAACCCAGGTgttttagagctagaaatagcaagttaaaataaggctagtccgttatcaacttgaaaaagtggcaccgagtcggtgcttttttgccaccATGGCTTCGACCCTAACCCAGGTGGgtgagcaagggcgagg
MIR1296	100302150	GGCTTCGACCCTAACCCAGGgttttagagctagaaatagcaagttaaaataaggctagtccgttatcaacttgaaaaagtggcaccgagtcggtgcttttttgccaccATGGGCTTCGACCCTAACCCAGGTGgtgagcaagggcgagg
MIR1296	100302150	GAAGCCCCACTCCCCACAGAgttttagagctagaaatagcaagttaaaataaggctagtccgttatcaacttgaaaaagtggcaccgagtcggtgcttttttgccaccATGGAAGCCCCACTCCCCACAGAAGgtgagcaagggcgagg
MIR548N	100302152	GTTGGTGCAAAAGTAATTGCgttttagagctagaaatagcaagttaaaataaggctagtccgttatcaacttgaaaaagtggcaccgagtcggtgcttttttgccaccATGGTTGGTGCAAAAGTAATTGCGGgtgagcaagggcgagg
MIR548N	100302152	GGTGACACTTTCTATTAGGTgttttagagctagaaatagcaagttaaaataaggctagtccgttatcaacttgaaaaagtggcaccgagtcggtgcttttttgccaccATGGGGGTGACACTTTCTATTAGGTTGGgtgagcaagggcgagg
MIR1298	100302153	ATTTATTGCCAAATAACACAgttttagagctagaaatagcaagttaaaataaggctagtccgttatcaacttgaaaaagtggcaccgagtcggtgcttttttgccaccATGGATTTATTGCCAAATAACACAGGgtgagcaagggcgagg
MIR1298	100302153	GCCAAATAACACAGGGTACTgttttagagctagaaatagcaagttaaaataaggctagtccgttatcaacttgaaaaagtggcaccgagtcggtgcttttttgccaccATGGGCCAAATAACACAGGGTACTTGgtgagcaagggcgagg
MIR1298	100302153	ACAGGGTACTTGGATACATCgttttagagctagaaatagcaagttaaaataaggctagtccgttatcaacttgaaaaagtggcaccgagtcggtgcttttttgccaccATGGACAGGGTACTTGGATACATCTGgtgagcaagggcgagg
MIR1298	100302153	ATTTGGCAATAAATACATCTgttttagagctagaaatagcaagttaaaataaggctagtccgttatcaacttgaaaaagtggcaccgagtcggtgcttttttgccaccATGGATTTGGCAATAAATACATCTGGgtgagcaagggcgagg
MIR1256	100302155	AGCTTTGAAGCTTTGATGCCgttttagagctagaaatagcaagttaaaataaggctagtccgttatcaacttgaaaaagtggcaccgagtcggtgcttttttgccaccATGGGGAGCTTTGAAGCTTTGATGCCAGgtgagcaagggcgagg
MIR1256	100302155	GCTAGTGAGAAGTCAATGCCgttttagagctagaaatagcaagttaaaataaggctagtccgttatcaacttgaaaaagtggcaccgagtcggtgcttttttgccaccATGGCTAGTGAGAAGTCAATGCCTGgtgagcaagggcgagg
MIR1256	100302155	GCATTGACTTCTCTTTAGCTgttttagagctagaaatagcaagttaaaataaggctagtccgttatcaacttgaaaaagtggcaccgagtcggtgcttttttgccaccATGGGCATTGACTTCTCTTTAGCTAGGGgtgagcaagggcgagg
MIR1229	100302156	AGAGCGTGGGCTGGGGTTCAgttttagagctagaaatagcaagttaaaataaggctagtccgttatcaacttgaaaaagtggcaccgagtcggtgcttttttgccaccATGGAGAGCGTGGGCTGGGGTTCAGGgtgagcaagggcgagg
MIR1229	100302156	GAGAGCGTGGGCTGGGGTTCgttttagagctagaaatagcaagttaaaataaggctagtccgttatcaacttgaaaaagtggcaccgagtcggtgcttttttgccaccATGGAGAGCGTGGGCTGGGGTTCAGgtgagcaagggcgagg
MIR1229	100302156	GTTTGGGGGAGAGCGTGGGCgttttagagctagaaatagcaagttaaaataaggctagtccgttatcaacttgaaaaagtggcaccgagtcggtgcttttttgccaccATGGTTTGGGGGAGAGCGTGGGCTGgtgagcaagggcgagg
MIR1229	100302156	GTAGGGTTTGGGGGAGAGCGgttttagagctagaaatagcaagttaaaataaggctagtccgttatcaacttgaaaaagtggcaccgagtcggtgcttttttgccaccATGGTAGGGTTTGGGGGAGAGCGTGgtgagcaagggcgagg
MIR1185-1	100302157	ACTCTTTGGTACTTGAAGAGgttttagagctagaaatagcaagttaaaataaggctagtccgttatcaacttgaaaaagtggcaccgagtcggtgcttttttgccaccATGGACTCTTTGGTACTTGAAGAGAGgtgagcaagggcgagg
MIR1231	100302158	GTGTCTGGGCGGACAGCTGCgttttagagctagaaatagcaagttaaaataaggctagtccgttatcaacttgaaaaagtggcaccgagtcggtgcttttttgccaccATGGTGTCTGGGCGGACAGCTGCAGgtgagcaagggcgagg
MIR1231	100302158	GACAGGGTAGGGTGGCAGACgttttagagctagaaatagcaagttaaaataaggctagtccgttatcaacttgaaaaagtggcaccgagtcggtgcttttttgccaccATGGACAGGGTAGGGTGGCAGACTGgtgagcaagggcgagg
MIR1231	100302158	ACTGGACAGACAGCAAGCCTgttttagagctagaaatagcaagttaaaataaggctagtccgttatcaacttgaaaaagtggcaccgagtcggtgcttttttgccaccATGGACTGGACAGACAGCAAGCCTTGgtgagcaagggcgagg
MIR1231	100302158	GGGCGGACAGCTGCAGGAAAgttttagagctagaaatagcaagttaaaataaggctagtccgttatcaacttgaaaaagtggcaccgagtcggtgcttttttgccaccATGGGGCGGACAGCTGCAGGAAAGGgtgagcaagggcgagg
MIR548F3	100302159	ATGTACTCAAAATATTAGGTgttttagagctagaaatagcaagttaaaataaggctagtccgttatcaacttgaaaaagtggcaccgagtcggtgcttttttgccaccATGGATGTACTCAAAATATTAGGTTGgtgagcaagggcgagg
MIR548F3	100302159	AAACTGCAAAAATTGCAATTgttttagagctagaaatagcaagttaaaataaggctagtccgttatcaacttgaaaaagtggcaccgagtcggtgcttttttgccaccATGGAAACTGCAAAAATTGCAATTAGGGgtgagcaagggcgagg
MIR548F3	100302159	ATACGGCAATTGTATTAGGTgttttagagctagaaatagcaagttaaaataaggctagtccgttatcaacttgaaaaagtggcaccgagtcggtgcttttttgccaccATGGATACGGCAATTGTATTAGGTTGgtgagcaagggcgagg
MIR1278	100302163	ACTCCCAGAACTCATTAAGTgttttagagctagaaatagcaagttaaaataaggctagtccgttatcaacttgaaaaagtggcaccgagtcggtgcttttttgccaccATGGACTCCCAGAACTCATTAAGTTGgtgagcaagggcgagg
MIR1278	100302163	ACTACCAACTTAATGAGTTCgttttagagctagaaatagcaagttaaaataaggctagtccgttatcaacttgaaaaagtggcaccgagtcggtgcttttttgccaccATGGACTACCAACTTAATGAGTTCTGgtgagcaagggcgagg
MIR2113	100302164	AAGCAATGTGTGACAGGTACgttttagagctagaaatagcaagttaaaataaggctagtccgttatcaacttgaaaaagtggcaccgagtcggtgcttttttgccaccATGGAAGCAATGTGTGACAGGTACAGgtgagcaagggcgagg
MIR2113	100302164	AGCAATGTGTGACAGGTACAgttttagagctagaaatagcaagttaaaataaggctagtccgttatcaacttgaaaaagtggcaccgagtcggtgcttttttgccaccATGGGAGCAATGTGTGACAGGTACAGGGgtgagcaagggcgagg
MIR2113	100302164	AAATCCCGTTAATAAGTAAGgttttagagctagaaatagcaagttaaaataaggctagtccgttatcaacttgaaaaagtggcaccgagtcggtgcttttttgccaccATGGAAATCCCGTTAATAAGTAAGAGgtgagcaagggcgagg
MIR2113	100302164	AAATCCTCTTACTTATTAACgttttagagctagaaatagcaagttaaaataaggctagtccgttatcaacttgaaaaagtggcaccgagtcggtgcttttttgccaccATGGAAATCCTCTTACTTATTAACGGgtgagcaagggcgagg
MIR1273A	100302165	GCGCCACTGCACTCCAGCCTgttttagagctagaaatagcaagttaaaataaggctagtccgttatcaacttgaaaaagtggcaccgagtcggtgcttttttgccaccATGGCGCCACTGCACTCCAGCCTGGgtgagcaagggcgagg
MIR1273A	100302165	AGAGTCTTGCTTTGTCGCCCgttttagagctagaaatagcaagttaaaataaggctagtccgttatcaacttgaaaaagtggcaccgagtcggtgcttttttgccaccATGGAGAGTCTTGCTTTGTCGCCCAGgtgagcaagggcgagg
MIR1273A	100302165	GAGAATTGCTTGAACCCGGGgttttagagctagaaatagcaagttaaaataaggctagtccgttatcaacttgaaaaagtggcaccgagtcggtgcttttttgccaccATGGAGAATTGCTTGAACCCGGGTGgtgagcaagggcgagg
MIR1273A	100302165	AATTGCTTGAACCCGGGTGGgttttagagctagaaatagcaagttaaaataaggctagtccgttatcaacttgaaaaagtggcaccgagtcggtgcttttttgccaccATGGAATTGCTTGAACCCGGGTGGTGgtgagcaagggcgagg
MIR1322	100302166	ATGTAAACTATGTAATAAGTgttttagagctagaaatagcaagttaaaataaggctagtccgttatcaacttgaaaaagtggcaccgagtcggtgcttttttgccaccATGGATGTAAACTATGTAATAAGTAGGGGgtgagcaagggcgagg
MIR1299	100302167	AGACCCACGTAGCAGTGTTCgttttagagctagaaatagcaagttaaaataaggctagtccgttatcaacttgaaaaagtggcaccgagtcggtgcttttttgccaccATGGAGACCCACGTAGCAGTGTTCTGgtgagcaagggcgagg
MIR1299	100302167	AATTCCAGAACACTGCTACGgttttagagctagaaatagcaagttaaaataaggctagtccgttatcaacttgaaaaagtggcaccgagtcggtgcttttttgccaccATGGAATTCCAGAACACTGCTACGTGgtgagcaagggcgagg
MIR1299	100302167	ATTCCAGAACACTGCTACGTgttttagagctagaaatagcaagttaaaataaggctagtccgttatcaacttgaaaaagtggcaccgagtcggtgcttttttgccaccATGGATTCCAGAACACTGCTACGTGGgtgagcaagggcgagg
MIR1299	100302167	GTGTTCTGGAATCCTACGTGgttttagagctagaaatagcaagttaaaataaggctagtccgttatcaacttgaaaaagtggcaccgagtcggtgcttttttgccaccATGGGTGTTCTGGAATCCTACGTGAGgtgagcaagggcgagg
MIR1257	100302168	GTGCTTGGGGAGTGAATGATgttttagagctagaaatagcaagttaaaataaggctagtccgttatcaacttgaaaaagtggcaccgagtcggtgcttttttgccaccATGGGTGCTTGGGGAGTGAATGATGGgtgagcaagggcgagg
MIR1257	100302168	GTGATGCCAGGGGCCCACAGgttttagagctagaaatagcaagttaaaataaggctagtccgttatcaacttgaaaaagtggcaccgagtcggtgcttttttgccaccATGGTGATGCCAGGGGCCCACAGGGgtgagcaagggcgagg
MIR1257	100302168	AGGGCAAGCGTGGTTGGCAGgttttagagctagaaatagcaagttaaaataaggctagtccgttatcaacttgaaaaagtggcaccgagtcggtgcttttttgccaccATGGAGGGCAAGCGTGGTTGGCAGGGgtgagcaagggcgagg
MIR1257	100302168	GATGGGGCCAGTGATGCCAGgttttagagctagaaatagcaagttaaaataaggctagtccgttatcaacttgaaaaagtggcaccgagtcggtgcttttttgccaccATGGATGGGGCCAGTGATGCCAGGGGgtgagcaagggcgagg
MIR1206	100302170	GATGTTTAAGCTCTTGCAGTgttttagagctagaaatagcaagttaaaataaggctagtccgttatcaacttgaaaaagtggcaccgagtcggtgcttttttgccaccATGGGATGTTTAAGCTCTTGCAGTAGGGgtgagcaagggcgagg
MIR1321	100302171	ACAAATAAGGAAATAAACTCgttttagagctagaaatagcaagttaaaataaggctagtccgttatcaacttgaaaaagtggcaccgagtcggtgcttttttgccaccATGGGGACAAATAAGGAAATAAACTCAGgtgagcaagggcgagg
MIR1321	100302171	ATTTCCTTATTTGTAAAACAgttttagagctagaaatagcaagttaaaataaggctagtccgttatcaacttgaaaaagtggcaccgagtcggtgcttttttgccaccATGGATTTCCTTATTTGTAAAACAGGgtgagcaagggcgagg
MIR1321	100302171	ATAAGGAAATAAACTCAGGGgttttagagctagaaatagcaagttaaaataaggctagtccgttatcaacttgaaaaagtggcaccgagtcggtgcttttttgccaccATGGATAAGGAAATAAACTCAGGGAGgtgagcaagggcgagg
MIR1258	100302172	ACGACCTAATCCTAACTCCAgttttagagctagaaatagcaagttaaaataaggctagtccgttatcaacttgaaaaagtggcaccgagtcggtgcttttttgccaccATGGACGACCTAATCCTAACTCCAGGgtgagcaagggcgagg
MIR1258	100302172	GAGTCCCTGGAGTTAGGATTgttttagagctagaaatagcaagttaaaataaggctagtccgttatcaacttgaaaaagtggcaccgagtcggtgcttttttgccaccATGGAGTCCCTGGAGTTAGGATTAGGgtgagcaagggcgagg
MIR1258	100302172	GACTCGCAGGAGTTAGGATTgttttagagctagaaatagcaagttaaaataaggctagtccgttatcaacttgaaaaagtggcaccgagtcggtgcttttttgccaccATGGACTCGCAGGAGTTAGGATTAGGgtgagcaagggcgagg
MIR1307	100302174	GGTCGAGGTCCGGTCGAGATgttttagagctagaaatagcaagttaaaataaggctagtccgttatcaacttgaaaaagtggcaccgagtcggtgcttttttgccaccATGGGTCGAGGTCCGGTCGAGATTGgtgagcaagggcgagg
MIR1307	100302174	GATTGGCAACACAGACGAGCgttttagagctagaaatagcaagttaaaataaggctagtccgttatcaacttgaaaaagtggcaccgagtcggtgcttttttgccaccATGGATTGGCAACACAGACGAGCCGgtgagcaagggcgagg
MIR1307	100302174	GAGGTCCGGTCGAGATTGGTgttttagagctagaaatagcaagttaaaataaggctagtccgttatcaacttgaaaaagtggcaccgagtcggtgcttttttgccaccATGGAGGTCCGGTCGAGATTGGTAGGgtgagcaagggcgagg
MIR1307	100302174	GCAGTGACAGTGACTCAGCTgttttagagctagaaatagcaagttaaaataaggctagtccgttatcaacttgaaaaagtggcaccgagtcggtgcttttttgccaccATGGCAGTGACAGTGACTCAGCTGGgtgagcaagggcgagg
MIR1207	100302175	GGCTGGCTGGGTCTGGTAGTgttttagagctagaaatagcaagttaaaataaggctagtccgttatcaacttgaaaaagtggcaccgagtcggtgcttttttgccaccATGGGCTGGCTGGGTCTGGTAGTGGgtgagcaagggcgagg
MIR1207	100302175	AGTGCTGTCTTAAGAAATGAgttttagagctagaaatagcaagttaaaataaggctagtccgttatcaacttgaaaaagtggcaccgagtcggtgcttttttgccaccATGGGGAGTGCTGTCTTAAGAAATGAGGGgtgagcaagggcgagg
MIR1207	100302175	GTCTGGTAGTGGGCATCAGCgttttagagctagaaatagcaagttaaaataaggctagtccgttatcaacttgaaaaagtggcaccgagtcggtgcttttttgccaccATGGGTCTGGTAGTGGGCATCAGCTGgtgagcaagggcgagg
MIR1207	100302175	AAGTGCTGTCTTAAGAAATGgttttagagctagaaatagcaagttaaaataaggctagtccgttatcaacttgaaaaagtggcaccgagtcggtgcttttttgccaccATGGGAAGTGCTGTCTTAAGAAATGAGGGgtgagcaagggcgagg
MIR1269A	100302177	ACCAGGGAAGCCAGTTGGCAgttttagagctagaaatagcaagttaaaataaggctagtccgttatcaacttgaaaaagtggcaccgagtcggtgcttttttgccaccATGGGACCAGGGAAGCCAGTTGGCATGGgtgagcaagggcgagg
MIR1269A	100302177	GACCAGGGAAGCCAGTAGCAgttttagagctagaaatagcaagttaaaataaggctagtccgttatcaacttgaaaaagtggcaccgagtcggtgcttttttgccaccATGGGACCAGGGAAGCCAGTAGCACGgtgagcaagggcgagg
MIR1269A	100302177	AGTCCAAGTCTGACCACCTGgttttagagctagaaatagcaagttaaaataaggctagtccgttatcaacttgaaaaagtggcaccgagtcggtgcttttttgccaccATGGAGTCCAAGTCTGACCACCTGAGgtgagcaagggcgagg
MIR1269A	100302177	ATTCCTCAGGTGGTCAGACTgttttagagctagaaatagcaagttaaaataaggctagtccgttatcaacttgaaaaagtggcaccgagtcggtgcttttttgccaccATGGATTCCTCAGGTGGTCAGACTTGgtgagcaagggcgagg
MIR1270	100302179	GAGATATGGAAGAGCTGTGTgttttagagctagaaatagcaagttaaaataaggctagtccgttatcaacttgaaaaagtggcaccgagtcggtgcttttttgccaccATGGAGATATGGAAGAGCTGTGTTGgtgagcaagggcgagg
MIR1270	100302179	AGATATGGAAGAGCTGTGTTgttttagagctagaaatagcaagttaaaataaggctagtccgttatcaacttgaaaaagtggcaccgagtcggtgcttttttgccaccATGGGAGATATGGAAGAGCTGTGTTGGGgtgagcaagggcgagg
MIR1270	100302179	ACAGAGTTATACTGGAGATAgttttagagctagaaatagcaagttaaaataaggctagtccgttatcaacttgaaaaagtggcaccgagtcggtgcttttttgccaccATGGGACAGAGTTATACTGGAGATATGGgtgagcaagggcgagg
MIR1294	100302181	GACTCAGTGAGGTGAAACTGgttttagagctagaaatagcaagttaaaataaggctagtccgttatcaacttgaaaaagtggcaccgagtcggtgcttttttgccaccATGGGACTCAGTGAGGTGAAACTGAGgtgagcaagggcgagg
MIR1294	100302181	GTGAGGTTGGCATTGTTGTCgttttagagctagaaatagcaagttaaaataaggctagtccgttatcaacttgaaaaagtggcaccgagtcggtgcttttttgccaccATGGTGAGGTTGGCATTGTTGTCTGgtgagcaagggcgagg
MIR1294	100302181	AATGCCAACCTCACAGGACTgttttagagctagaaatagcaagttaaaataaggctagtccgttatcaacttgaaaaagtggcaccgagtcggtgcttttttgccaccATGGGAATGCCAACCTCACAGGACTCGGgtgagcaagggcgagg
MIR1294	100302181	GATCATAAATGAACAGATCTgttttagagctagaaatagcaagttaaaataaggctagtccgttatcaacttgaaaaagtggcaccgagtcggtgcttttttgccaccATGGGGATCATAAATGAACAGATCTTGGGgtgagcaagggcgagg
MIR1279	100302182	GTTCTTATACTCTTCTTTCTgttttagagctagaaatagcaagttaaaataaggctagtccgttatcaacttgaaaaagtggcaccgagtcggtgcttttttgccaccATGGTTCTTATACTCTTCTTTCTTGgtgagcaagggcgagg
MIR1825	100302183	GGCACTGGAGTCCTAGTCTAgttttagagctagaaatagcaagttaaaataaggctagtccgttatcaacttgaaaaagtggcaccgagtcggtgcttttttgccaccATGGGGCACTGGAGTCCTAGTCTAGGgtgagcaagggcgagg
MIR1825	100302183	GCACTGGAGTCCTAGTCTAGgttttagagctagaaatagcaagttaaaataaggctagtccgttatcaacttgaaaaagtggcaccgagtcggtgcttttttgccaccATGGGGCACTGGAGTCCTAGTCTAGGGGgtgagcaagggcgagg
MIR1825	100302183	GTGCTGGGCTCCCCTAGACTgttttagagctagaaatagcaagttaaaataaggctagtccgttatcaacttgaaaaagtggcaccgagtcggtgcttttttgccaccATGGTGCTGGGCTCCCCTAGACTAGGgtgagcaagggcgagg
MIR1825	100302183	GGGCACTGGAGTCCTAGTCTgttttagagctagaaatagcaagttaaaataaggctagtccgttatcaacttgaaaaagtggcaccgagtcggtgcttttttgccaccATGGGGCACTGGAGTCCTAGTCTAGGgtgagcaagggcgagg
MIR1272	100302184	GTGCTCAGTGTCTTTATAACgttttagagctagaaatagcaagttaaaataaggctagtccgttatcaacttgaaaaagtggcaccgagtcggtgcttttttgccaccATGGTGCTCAGTGTCTTTATAACAGgtgagcaagggcgagg
MIR1272	100302184	AGCCGTAAACTTAGAAATGTgttttagagctagaaatagcaagttaaaataaggctagtccgttatcaacttgaaaaagtggcaccgagtcggtgcttttttgccaccATGGGGAGCCGTAAACTTAGAAATGTAGGgtgagcaagggcgagg
MIR1272	100302184	AGATCTGGGTGCGATGATGAgttttagagctagaaatagcaagttaaaataaggctagtccgttatcaacttgaaaaagtggcaccgagtcggtgcttttttgccaccATGGGAGATCTGGGTGCGATGATGATGGgtgagcaagggcgagg
MIR1272	100302184	GCTGCAGCTCGTGTGCTCTGgttttagagctagaaatagcaagttaaaataaggctagtccgttatcaacttgaaaaagtggcaccgagtcggtgcttttttgccaccATGGCTGCAGCTCGTGTGCTCTGTGgtgagcaagggcgagg
MIR1204	100302185	ATTTGAGATGAGTTACATCTgttttagagctagaaatagcaagttaaaataaggctagtccgttatcaacttgaaaaagtggcaccgagtcggtgcttttttgccaccATGGGATTTGAGATGAGTTACATCTTGGgtgagcaagggcgagg
MIR1204	100302185	ATGTAACTCATCTCAAATAAgttttagagctagaaatagcaagttaaaataaggctagtccgttatcaacttgaaaaagtggcaccgagtcggtgcttttttgccaccATGGGATGTAACTCATCTCAAATAATGGgtgagcaagggcgagg
MIR548I3	100302186	GGTTTGTGCAAAAGTAATTGgttttagagctagaaatagcaagttaaaataaggctagtccgttatcaacttgaaaaagtggcaccgagtcggtgcttttttgccaccATGGGTTTGTGCAAAAGTAATTGCGgtgagcaagggcgagg
MIR548I3	100302186	ACCTAATAGGATGTAAACTTgttttagagctagaaatagcaagttaaaataaggctagtccgttatcaacttgaaaaagtggcaccgagtcggtgcttttttgccaccATGGACCTAATAGGATGTAAACTTCGGGgtgagcaagggcgagg
MIR548I3	100302186	GTAGAAGGAGAAAAGATACTgttttagagctagaaatagcaagttaaaataaggctagtccgttatcaacttgaaaaagtggcaccgagtcggtgcttttttgccaccATGGTAGAAGGAGAAAAGATACTAGGgtgagcaagggcgagg
MIR1243	100302188	GCCTATTTATTACTTTGCTTgttttagagctagaaatagcaagttaaaataaggctagtccgttatcaacttgaaaaagtggcaccgagtcggtgcttttttgccaccATGGCCTATTTATTACTTTGCTTTGgtgagcaagggcgagg
MIR1243	100302188	ACCAAAGCAAAGTAATAAATgttttagagctagaaatagcaagttaaaataaggctagtccgttatcaacttgaaaaagtggcaccgagtcggtgcttttttgccaccATGGACCAAAGCAAAGTAATAAATAGGGgtgagcaagggcgagg
MIR1243	100302188	AGTAATAAATAGGCAGGAGAgttttagagctagaaatagcaagttaaaataaggctagtccgttatcaacttgaaaaagtggcaccgagtcggtgcttttttgccaccATGGGAGTAATAAATAGGCAGGAGATGGgtgagcaagggcgagg
MIR1243	100302188	AAGCAAAGTAATAAATAGGCgttttagagctagaaatagcaagttaaaataaggctagtccgttatcaacttgaaaaagtggcaccgagtcggtgcttttttgccaccATGGGAAGCAAAGTAATAAATAGGCAGGgtgagcaagggcgagg
MIR1976	100302190	GCAAAGGGTGGCAGCAAGGAgttttagagctagaaatagcaagttaaaataaggctagtccgttatcaacttgaaaaagtggcaccgagtcggtgcttttttgccaccATGGCAAAGGGTGGCAGCAAGGAAGgtgagcaagggcgagg
MIR1976	100302190	GGTGGCAGCAAGGAAGGCAGgttttagagctagaaatagcaagttaaaataaggctagtccgttatcaacttgaaaaagtggcaccgagtcggtgcttttttgccaccATGGGTGGCAGCAAGGAAGGCAGGGgtgagcaagggcgagg
MIR1976	100302190	AGGGCAGGAGGACACACCTTgttttagagctagaaatagcaagttaaaataaggctagtccgttatcaacttgaaaaagtggcaccgagtcggtgcttttttgccaccATGGAGGGCAGGAGGACACACCTTAGGGgtgagcaagggcgagg
MIR1976	100302190	GTGTGCAAAGGGTGGCAGCAgttttagagctagaaatagcaagttaaaataaggctagtccgttatcaacttgaaaaagtggcaccgagtcggtgcttttttgccaccATGGTGTGCAAAGGGTGGCAGCAAGgtgagcaagggcgagg
MIR548F1	100302192	AACCTAATACTTCCGCACTTgttttagagctagaaatagcaagttaaaataaggctagtccgttatcaacttgaaaaagtggcaccgagtcggtgcttttttgccaccATGGAACCTAATACTTCCGCACTTTGgtgagcaagggcgagg
MIR548F1	100302192	AAAGTGCGGAAGTATTAGGTgttttagagctagaaatagcaagttaaaataaggctagtccgttatcaacttgaaaaagtggcaccgagtcggtgcttttttgccaccATGGAAAGTGCGGAAGTATTAGGTTGgtgagcaagggcgagg
MIR1255A	100302193	ATCCTTTGAGTTGCTTCTCAgttttagagctagaaatagcaagttaaaataaggctagtccgttatcaacttgaaaaagtggcaccgagtcggtgcttttttgccaccATGGATCCTTTGAGTTGCTTCTCAAGgtgagcaagggcgagg
MIR1255A	100302193	GGATAAGGAGTTGCTTCTCAgttttagagctagaaatagcaagttaaaataaggctagtccgttatcaacttgaaaaagtggcaccgagtcggtgcttttttgccaccATGGGGATAAGGAGTTGCTTCTCAAGgtgagcaagggcgagg
MIR1255A	100302193	ATCCTTGAGAAGCAACTCAAgttttagagctagaaatagcaagttaaaataaggctagtccgttatcaacttgaaaaagtggcaccgagtcggtgcttttttgccaccATGGGATCCTTGAGAAGCAACTCAAAGGgtgagcaagggcgagg
MIR1234	100302196	GGCAGGCCCAAGCCGTCCCCgttttagagctagaaatagcaagttaaaataaggctagtccgttatcaacttgaaaaagtggcaccgagtcggtgcttttttgccaccATGGGCAGGCCCAAGCCGTCCCCGGgtgagcaagggcgagg
MIR1234	100302196	GGTGGGTGGTCAGGCCGACTgttttagagctagaaatagcaagttaaaataaggctagtccgttatcaacttgaaaaagtggcaccgagtcggtgcttttttgccaccATGGGTGGGTGGTCAGGCCGACTAGGgtgagcaagggcgagg
MIR1234	100302196	ACGGCTTGGGCCTGCCTAGTgttttagagctagaaatagcaagttaaaataaggctagtccgttatcaacttgaaaaagtggcaccgagtcggtgcttttttgccaccATGGACGGCTTGGGCCTGCCTAGTCGgtgagcaagggcgagg
MIR1234	100302196	AGGCAGGCCCAAGCCGTCCCgttttagagctagaaatagcaagttaaaataaggctagtccgttatcaacttgaaaaagtggcaccgagtcggtgcttttttgccaccATGGAGGCAGGCCCAAGCCGTCCCCGgtgagcaagggcgagg
MIR1306	100302197	GCAAACGTCCAGTGGTGCAGgttttagagctagaaatagcaagttaaaataaggctagtccgttatcaacttgaaaaagtggcaccgagtcggtgcttttttgccaccATGGCAAACGTCCAGTGGTGCAGAGgtgagcaagggcgagg
MIR1306	100302197	GGTGCAGAGGTAATGGACGTgttttagagctagaaatagcaagttaaaataaggctagtccgttatcaacttgaaaaagtggcaccgagtcggtgcttttttgccaccATGGGTGCAGAGGTAATGGACGTTGgtgagcaagggcgagg
MIR1306	100302197	GCACCACTGGACGTTTGCAGgttttagagctagaaatagcaagttaaaataaggctagtccgttatcaacttgaaaaagtggcaccgagtcggtgcttttttgccaccATGGCACCACTGGACGTTTGCAGGGgtgagcaagggcgagg
MIR1306	100302197	GAGGTAATGGACGTTGGCTCgttttagagctagaaatagcaagttaaaataaggctagtccgttatcaacttgaaaaagtggcaccgagtcggtgcttttttgccaccATGGAGGTAATGGACGTTGGCTCTGgtgagcaagggcgagg
MIR1228	100302201	GGTGGTGGCCTGCGGTGAGCgttttagagctagaaatagcaagttaaaataaggctagtccgttatcaacttgaaaaagtggcaccgagtcggtgcttttttgccaccATGGGGTGGTGGCCTGCGGTGAGCAGgtgagcaagggcgagg
MIR1228	100302201	GTGAGGGCCCTGCTCACCGCgttttagagctagaaatagcaagttaaaataaggctagtccgttatcaacttgaaaaagtggcaccgagtcggtgcttttttgccaccATGGTGAGGGCCCTGCTCACCGCAGgtgagcaagggcgagg
MIR1228	100302201	GTGGTGGCCTGCGGTGAGCAgttttagagctagaaatagcaagttaaaataaggctagtccgttatcaacttgaaaaagtggcaccgagtcggtgcttttttgccaccATGGTGGTGGCCTGCGGTGAGCAGGgtgagcaagggcgagg
MIR1228	100302201	GGGGGCAGGTGTGTGGTGGGgttttagagctagaaatagcaagttaaaataaggctagtccgttatcaacttgaaaaagtggcaccgagtcggtgcttttttgccaccATGGGGGGCAGGTGTGTGGTGGGTGgtgagcaagggcgagg
MIR1266	100302202	GCCCTGTTCTACAGCCCTGAgttttagagctagaaatagcaagttaaaataaggctagtccgttatcaacttgaaaaagtggcaccgagtcggtgcttttttgccaccATGGCCCTGTTCTACAGCCCTGAGGgtgagcaagggcgagg
MIR1266	100302202	AAGCCCTGTTCTATGCCCTGgttttagagctagaaatagcaagttaaaataaggctagtccgttatcaacttgaaaaagtggcaccgagtcggtgcttttttgccaccATGGAAGCCCTGTTCTATGCCCTGAGgtgagcaagggcgagg
MIR1266	100302202	AGCCCTGTTCTACAGCCCTGgttttagagctagaaatagcaagttaaaataaggctagtccgttatcaacttgaaaaagtggcaccgagtcggtgcttttttgccaccATGGAGCCCTGTTCTACAGCCCTGAGgtgagcaagggcgagg
MIR1266	100302202	AGCCCTGTTCTATGCCCTGAgttttagagctagaaatagcaagttaaaataaggctagtccgttatcaacttgaaaaagtggcaccgagtcggtgcttttttgccaccATGGGGAGCCCTGTTCTATGCCCTGAGGgtgagcaagggcgagg
MIR1271	100302203	ATGTGCCAGGCATTGTGCTGgttttagagctagaaatagcaagttaaaataaggctagtccgttatcaacttgaaaaagtggcaccgagtcggtgcttttttgccaccATGGATGTGCCAGGCATTGTGCTGAGgtgagcaagggcgagg
MIR1271	100302203	ATATTTACTGAGTGCTTGCTgttttagagctagaaatagcaagttaaaataaggctagtccgttatcaacttgaaaaagtggcaccgagtcggtgcttttttgccaccATGGGGATATTTACTGAGTGCTTGCTAGGgtgagcaagggcgagg
MIR1271	100302203	GCAGCACCCAGATCAGTGCTgttttagagctagaaatagcaagttaaaataaggctagtccgttatcaacttgaaaaagtggcaccgagtcggtgcttttttgccaccATGGCAGCACCCAGATCAGTGCTTGgtgagcaagggcgagg
MIR548I1	100302204	AAGTTTGCACCCTATTAGGTgttttagagctagaaatagcaagttaaaataaggctagtccgttatcaacttgaaaaagtggcaccgagtcggtgcttttttgccaccATGGAAGTTTGCACCCTATTAGGTTGgtgagcaagggcgagg
MIR1283-2	100302205	GAAAAGAAATCGCTTCCCTTgttttagagctagaaatagcaagttaaaataaggctagtccgttatcaacttgaaaaagtggcaccgagtcggtgcttttttgccaccATGGAAAAGAAATCGCTTCCCTTTGgtgagcaagggcgagg
MIR1253	100302208	AGATGTGGACTGCTAAATGCgttttagagctagaaatagcaagttaaaataaggctagtccgttatcaacttgaaaaagtggcaccgagtcggtgcttttttgccaccATGGAGATGTGGACTGCTAAATGCAGGGgtgagcaagggcgagg
MIR1253	100302208	ATTTAGCAGTCCACATCTGCgttttagagctagaaatagcaagttaaaataaggctagtccgttatcaacttgaaaaagtggcaccgagtcggtgcttttttgccaccATGGATTTAGCAGTCCACATCTGCAGgtgagcaagggcgagg
MIR1253	100302208	AGGCTGATCTTCTTCTCTTTgttttagagctagaaatagcaagttaaaataaggctagtccgttatcaacttgaaaaagtggcaccgagtcggtgcttttttgccaccATGGAGGCTGATCTTCTTCTCTTTTGgtgagcaagggcgagg
MIR1253	100302208	AGAAGATCAGCCTGCAGATGgttttagagctagaaatagcaagttaaaataaggctagtccgttatcaacttgaaaaagtggcaccgagtcggtgcttttttgccaccATGGAGAAGATCAGCCTGCAGATGTGgtgagcaagggcgagg
MIR1185-2	100302209	GATTAATGGCGAATATACAGgttttagagctagaaatagcaagttaaaataaggctagtccgttatcaacttgaaaaagtggcaccgagtcggtgcttttttgccaccATGGGATTAATGGCGAATATACAGGGgtgagcaagggcgagg
MIR1185-2	100302209	ATTAATGGCGAATATACAGGgttttagagctagaaatagcaagttaaaataaggctagtccgttatcaacttgaaaaagtggcaccgagtcggtgcttttttgccaccATGGGATTAATGGCGAATATACAGGGGGgtgagcaagggcgagg
MIR1909	100302210	GAGCACCCGGCCCCTGCGCAgttttagagctagaaatagcaagttaaaataaggctagtccgttatcaacttgaaaaagtggcaccgagtcggtgcttttttgccaccATGGAGCACCCGGCCCCTGCGCAGGgtgagcaagggcgagg
MIR1909	100302210	ACCCGGCCCCTGCGCAGGGAgttttagagctagaaatagcaagttaaaataaggctagtccgttatcaacttgaaaaagtggcaccgagtcggtgcttttttgccaccATGGACCCGGCCCCTGCGCAGGGACGgtgagcaagggcgagg
MIR1909	100302210	ACCGGCACTCACCATTGTCCgttttagagctagaaatagcaagttaaaataaggctagtccgttatcaacttgaaaaagtggcaccgagtcggtgcttttttgccaccATGGACCGGCACTCACCATTGTCCTGgtgagcaagggcgagg
MIR1909	100302210	GAGTGCCGGTGCCTGCCCTGgttttagagctagaaatagcaagttaaaataaggctagtccgttatcaacttgaaaaagtggcaccgagtcggtgcttttttgccaccATGGAGTGCCGGTGCCTGCCCTGGGgtgagcaagggcgagg
MIR1203	100302211	ATGCAGCTCAAGCCACAGCAgttttagagctagaaatagcaagttaaaataaggctagtccgttatcaacttgaaaaagtggcaccgagtcggtgcttttttgccaccATGGATGCAGCTCAAGCCACAGCAGGgtgagcaagggcgagg
MIR1203	100302211	GAGCGCTAAACACCCTGCTGgttttagagctagaaatagcaagttaaaataaggctagtccgttatcaacttgaaaaagtggcaccgagtcggtgcttttttgccaccATGGGAGCGCTAAACACCCTGCTGTGgtgagcaagggcgagg
MIR1203	100302211	GGGTGTTTAGCGCTCTTCAGgttttagagctagaaatagcaagttaaaataaggctagtccgttatcaacttgaaaaagtggcaccgagtcggtgcttttttgccaccATGGGGTGTTTAGCGCTCTTCAGTGgtgagcaagggcgagg
MIR1203	100302211	GTGGCTCCAGATTGTGGCGCgttttagagctagaaatagcaagttaaaataaggctagtccgttatcaacttgaaaaagtggcaccgagtcggtgcttttttgccaccATGGTGGCTCCAGATTGTGGCGCTGgtgagcaagggcgagg
MIR1324	100302212	AATTCTATGCACTTTCCTGGgttttagagctagaaatagcaagttaaaataaggctagtccgttatcaacttgaaaaagtggcaccgagtcggtgcttttttgccaccATGGAATTCTATGCACTTTCCTGGAGgtgagcaagggcgagg
MIR1324	100302212	AAAGTGCATAGAATTCTGTCgttttagagctagaaatagcaagttaaaataaggctagtccgttatcaacttgaaaaagtggcaccgagtcggtgcttttttgccaccATGGGAAAGTGCATAGAATTCTGTCTGGgtgagcaagggcgagg
MIR1324	100302212	GAATTCTGTCTGGTACCCAGgttttagagctagaaatagcaagttaaaataaggctagtccgttatcaacttgaaaaagtggcaccgagtcggtgcttttttgccaccATGGAATTCTGTCTGGTACCCAGAGgtgagcaagggcgagg
MIR1324	100302212	AGGGAAGGGGGTTCCCAGTGgttttagagctagaaatagcaagttaaaataaggctagtccgttatcaacttgaaaaagtggcaccgagtcggtgcttttttgccaccATGGAGGGAAGGGGGTTCCCAGTGAGgtgagcaagggcgagg
MIR1181	100302213	GGGCCGCCAAGGCAAGATGGgttttagagctagaaatagcaagttaaaataaggctagtccgttatcaacttgaaaaagtggcaccgagtcggtgcttttttgccaccATGGGGCCGCCAAGGCAAGATGGTGGgtgagcaagggcgagg
MIR1181	100302213	GGCTCGGGTGGCGGCGACGGgttttagagctagaaatagcaagttaaaataaggctagtccgttatcaacttgaaaaagtggcaccgagtcggtgcttttttgccaccATGGGCTCGGGTGGCGGCGACGGCGgtgagcaagggcgagg
MIR1181	100302213	GCTGGGCCGCCAAGGCAAGAgttttagagctagaaatagcaagttaaaataaggctagtccgttatcaacttgaaaaagtggcaccgagtcggtgcttttttgccaccATGGCTGGGCCGCCAAGGCAAGATGGgtgagcaagggcgagg
MIR1181	100302213	AGTCCACCATCTTGCCTTGGgttttagagctagaaatagcaagttaaaataaggctagtccgttatcaacttgaaaaagtggcaccgagtcggtgcttttttgccaccATGGAGTCCACCATCTTGCCTTGGCGgtgagcaagggcgagg
MIR1277	100302214	GTACATATATATATATATTTgttttagagctagaaatagcaagttaaaataaggctagtccgttatcaacttgaaaaagtggcaccgagtcggtgcttttttgccaccATGGTACATATATATATATATTTGGgtgagcaagggcgagg
MIR1827	100302217	AGCAATGAGAAGCCTCTGAAgttttagagctagaaatagcaagttaaaataaggctagtccgttatcaacttgaaaaagtggcaccgagtcggtgcttttttgccaccATGGGGAGCAATGAGAAGCCTCTGAAAGGgtgagcaagggcgagg
MIR1827	100302217	GAGAAGCCTCTGAAAGGCTGgttttagagctagaaatagcaagttaaaataaggctagtccgttatcaacttgaaaaagtggcaccgagtcggtgcttttttgccaccATGGGAGAAGCCTCTGAAAGGCTGAGgtgagcaagggcgagg
MIR1285-1	100302218	AGAATCACCTTGTAGAGATAgttttagagctagaaatagcaagttaaaataaggctagtccgttatcaacttgaaaaagtggcaccgagtcggtgcttttttgccaccATGGAGAATCACCTTGTAGAGATAAGgtgagcaagggcgagg
MIR1285-1	100302218	AGTGAGACCTTATCTCTACAgttttagagctagaaatagcaagttaaaataaggctagtccgttatcaacttgaaaaagtggcaccgagtcggtgcttttttgccaccATGGGAGTGAGACCTTATCTCTACAAGGgtgagcaagggcgagg
MIR1285-1	100302218	AGGATCTCACTTTGTTGCCCgttttagagctagaaatagcaagttaaaataaggctagtccgttatcaacttgaaaaagtggcaccgagtcggtgcttttttgccaccATGGAGGATCTCACTTTGTTGCCCAGgtgagcaagggcgagg
MIR1245A	100302219	AAAACTACCTATTTATGTATgttttagagctagaaatagcaagttaaaataaggctagtccgttatcaacttgaaaaagtggcaccgagtcggtgcttttttgccaccATGGAAAACTACCTATTTATGTATAGGGgtgagcaagggcgagg
MIR1245A	100302219	ATACTCTTTAAGTGATCTAAgttttagagctagaaatagcaagttaaaataaggctagtccgttatcaacttgaaaaagtggcaccgagtcggtgcttttttgccaccATGGGATACTCTTTAAGTGATCTAAAGGgtgagcaagggcgagg
MIR1293	100302220	AGTGGTCCGGAGATTTGTGCgttttagagctagaaatagcaagttaaaataaggctagtccgttatcaacttgaaaaagtggcaccgagtcggtgcttttttgccaccATGGAGTGGTCCGGAGATTTGTGCAGgtgagcaagggcgagg
MIR1291	100302221	GGTTTCAAGCAGAGGCCTAAgttttagagctagaaatagcaagttaaaataaggctagtccgttatcaacttgaaaaagtggcaccgagtcggtgcttttttgccaccATGGGTTTCAAGCAGAGGCCTAAAGgtgagcaagggcgagg
MIR1291	100302221	AGCAGTTGTACTGTGGCTGTgttttagagctagaaatagcaagttaaaataaggctagtccgttatcaacttgaaaaagtggcaccgagtcggtgcttttttgccaccATGGAGCAGTTGTACTGTGGCTGTTGgtgagcaagggcgagg
MIR1291	100302221	AACAGCCACAGTACAACTGCgttttagagctagaaatagcaagttaaaataaggctagtccgttatcaacttgaaaaagtggcaccgagtcggtgcttttttgccaccATGGAACAGCCACAGTACAACTGCTGgtgagcaagggcgagg
MIR1291	100302221	GAAGACCAGCAGTTGTACTGgttttagagctagaaatagcaagttaaaataaggctagtccgttatcaacttgaaaaagtggcaccgagtcggtgcttttttgccaccATGGAAGACCAGCAGTTGTACTGTGgtgagcaagggcgagg
MIR1911	100302222	GGCATCCACAGTCTCCCACCgttttagagctagaaatagcaagttaaaataaggctagtccgttatcaacttgaaaaagtggcaccgagtcggtgcttttttgccaccATGGGCATCCACAGTCTCCCACCAGgtgagcaagggcgagg
MIR1911	100302222	GCGGAGACCACAATGCCTGGgttttagagctagaaatagcaagttaaaataaggctagtccgttatcaacttgaaaaagtggcaccgagtcggtgcttttttgccaccATGGCGGAGACCACAATGCCTGGTGgtgagcaagggcgagg
MIR1911	100302222	GCGAAATGGCAAAGCGTCAGgttttagagctagaaatagcaagttaaaataaggctagtccgttatcaacttgaaaaagtggcaccgagtcggtgcttttttgccaccATGGCGAAATGGCAAAGCGTCAGCGgtgagcaagggcgagg
MIR1302-8	100302223	AGTGTATCACATGCAGTATTgttttagagctagaaatagcaagttaaaataaggctagtccgttatcaacttgaaaaagtggcaccgagtcggtgcttttttgccaccATGGGAGTGTATCACATGCAGTATTTGGgtgagcaagggcgagg
MIR1302-8	100302223	ACTTATGCTAAAAAATTAGGgttttagagctagaaatagcaagttaaaataaggctagtccgttatcaacttgaaaaagtggcaccgagtcggtgcttttttgccaccATGGGGACTTATGCTAAAAAATTAGGTGGgtgagcaagggcgagg
MIR1302-8	100302223	GTGTATCACATGCAGTATTTgttttagagctagaaatagcaagttaaaataaggctagtccgttatcaacttgaaaaagtggcaccgagtcggtgcttttttgccaccATGGTGTATCACATGCAGTATTTGGgtgagcaagggcgagg
MIR1302-8	100302223	ATCTGAAATTCCAGTGTAGAgttttagagctagaaatagcaagttaaaataaggctagtccgttatcaacttgaaaaagtggcaccgagtcggtgcttttttgccaccATGGATCTGAAATTCCAGTGTAGATGGGgtgagcaagggcgagg
MIR2110	100302224	GTCGGCTGTGTTTCTCACCGgttttagagctagaaatagcaagttaaaataaggctagtccgttatcaacttgaaaaagtggcaccgagtcggtgcttttttgccaccATGGTCGGCTGTGTTTCTCACCGCGgtgagcaagggcgagg
MIR2110	100302224	ACAGCCGACGCCTCACTCAGgttttagagctagaaatagcaagttaaaataaggctagtccgttatcaacttgaaaaagtggcaccgagtcggtgcttttttgccaccATGGACAGCCGACGCCTCACTCAGCGgtgagcaagggcgagg
MIR2110	100302224	ACGGCCGCTGAGTGAGGCGTgttttagagctagaaatagcaagttaaaataaggctagtccgttatcaacttgaaaaagtggcaccgagtcggtgcttttttgccaccATGGGACGGCCGCTGAGTGAGGCGTCGGgtgagcaagggcgagg
MIR2110	100302224	GGGGAAACGGCCGCTGAGTGgttttagagctagaaatagcaagttaaaataaggctagtccgttatcaacttgaaaaagtggcaccgagtcggtgcttttttgccaccATGGGGGGGAAACGGCCGCTGAGTGAGGgtgagcaagggcgagg
MIR1238	100302226	ATGGCCCCAACCACACACTGgttttagagctagaaatagcaagttaaaataaggctagtccgttatcaacttgaaaaagtggcaccgagtcggtgcttttttgccaccATGGATGGCCCCAACCACACACTGGGgtgagcaagggcgagg
MIR1238	100302226	GACAGACGAGGAAGGCTCAGgttttagagctagaaatagcaagttaaaataaggctagtccgttatcaacttgaaaaagtggcaccgagtcggtgcttttttgccaccATGGACAGACGAGGAAGGCTCAGAGgtgagcaagggcgagg
MIR1238	100302226	GCTGGGCTGCCCACCCGCCAgttttagagctagaaatagcaagttaaaataaggctagtccgttatcaacttgaaaaagtggcaccgagtcggtgcttttttgccaccATGGCTGGGCTGCCCACCCGCCATGGgtgagcaagggcgagg
MIR1238	100302226	GGAGCCCCAGTGTGTGGTTGgttttagagctagaaatagcaagttaaaataaggctagtccgttatcaacttgaaaaagtggcaccgagtcggtgcttttttgccaccATGGGAGCCCCAGTGTGTGGTTGGGgtgagcaagggcgagg
MIR1302-1	100302227	AGTATGTCCCAAATATTGTAgttttagagctagaaatagcaagttaaaataaggctagtccgttatcaacttgaaaaagtggcaccgagtcggtgcttttttgccaccATGGGAGTATGTCCCAAATATTGTATGGgtgagcaagggcgagg
MIR1302-1	100302227	GTATGTCCCAAATATTGTATgttttagagctagaaatagcaagttaaaataaggctagtccgttatcaacttgaaaaagtggcaccgagtcggtgcttttttgccaccATGGTATGTCCCAAATATTGTATGGgtgagcaagggcgagg
MIR1302-1	100302227	GAATATCCCATACAATATTTgttttagagctagaaatagcaagttaaaataaggctagtccgttatcaacttgaaaaagtggcaccgagtcggtgcttttttgccaccATGGAATATCCCATACAATATTTGGgtgagcaagggcgagg
MIR1302-1	100302227	ATTTGAATTTCAGATAAGCAgttttagagctagaaatagcaagttaaaataaggctagtccgttatcaacttgaaaaagtggcaccgagtcggtgcttttttgccaccATGGGATTTGAATTTCAGATAAGCAAGGgtgagcaagggcgagg
MIR1261	100302228	GGATAAGGCTTTGGCTTATGgttttagagctagaaatagcaagttaaaataaggctagtccgttatcaacttgaaaaagtggcaccgagtcggtgcttttttgccaccATGGGGATAAGGCTTTGGCTTATGGGgtgagcaagggcgagg
MIR1261	100302228	ATGGATAAGGCTTTGGCTTAgttttagagctagaaatagcaagttaaaataaggctagtccgttatcaacttgaaaaagtggcaccgagtcggtgcttttttgccaccATGGGATGGATAAGGCTTTGGCTTATGGgtgagcaagggcgagg
MIR1261	100302228	ACTTGCTATGGATAAGGCTTgttttagagctagaaatagcaagttaaaataaggctagtccgttatcaacttgaaaaagtggcaccgagtcggtgcttttttgccaccATGGGACTTGCTATGGATAAGGCTTTGGgtgagcaagggcgagg
MIR1261	100302228	AAATGGCCTCACTGCTGCTAgttttagagctagaaatagcaagttaaaataaggctagtccgttatcaacttgaaaaagtggcaccgagtcggtgcttttttgccaccATGGAAATGGCCTCACTGCTGCTATGGGgtgagcaagggcgagg
MIR1250	100302229	GTTGAATGGGCTGGAAAATGgttttagagctagaaatagcaagttaaaataaggctagtccgttatcaacttgaaaaagtggcaccgagtcggtgcttttttgccaccATGGTTGAATGGGCTGGAAAATGTGgtgagcaagggcgagg
MIR1250	100302229	AGGGCTCTGGAAGGTTGAATgttttagagctagaaatagcaagttaaaataaggctagtccgttatcaacttgaaaaagtggcaccgagtcggtgcttttttgccaccATGGAGGGCTCTGGAAGGTTGAATGGgtgagcaagggcgagg
MIR1250	100302229	ACCGTCACCTGCCAGGCCAGgttttagagctagaaatagcaagttaaaataaggctagtccgttatcaacttgaaaaagtggcaccgagtcggtgcttttttgccaccATGGACCGTCACCTGCCAGGCCAGCGgtgagcaagggcgagg
MIR1250	100302229	GAAAATGTGGCCTTTAGAAAgttttagagctagaaatagcaagttaaaataaggctagtccgttatcaacttgaaaaagtggcaccgagtcggtgcttttttgccaccATGGAAAATGTGGCCTTTAGAAAAGGgtgagcaagggcgagg
MIR1226	100302232	GGCTGGTGAGGCCACCCTTTgttttagagctagaaatagcaagttaaaataaggctagtccgttatcaacttgaaaaagtggcaccgagtcggtgcttttttgccaccATGGGGCTGGTGAGGCCACCCTTTTGgtgagcaagggcgagg
MIR1226	100302232	GCTGGGATGGTCCAAAAGGGgttttagagctagaaatagcaagttaaaataaggctagtccgttatcaacttgaaaaagtggcaccgagtcggtgcttttttgccaccATGGCTGGGATGGTCCAAAAGGGTGgtgagcaagggcgagg
MIR1226	100302232	GCAGCTGGGATGGTCCAAAAgttttagagctagaaatagcaagttaaaataaggctagtccgttatcaacttgaaaaagtggcaccgagtcggtgcttttttgccaccATGGCAGCTGGGATGGTCCAAAAGGgtgagcaagggcgagg
MIR1226	100302232	GGCAGCTGGGATGGTCCAAAgttttagagctagaaatagcaagttaaaataaggctagtccgttatcaacttgaaaaagtggcaccgagtcggtgcttttttgccaccATGGGCAGCTGGGATGGTCCAAAAGGgtgagcaagggcgagg
MIR1268A	100302233	GGCGTGGTGGTGGGGGCCTGgttttagagctagaaatagcaagttaaaataaggctagtccgttatcaacttgaaaaagtggcaccgagtcggtgcttttttgccaccATGGGCGTGGTGGTGGGGGCCTGTGgtgagcaagggcgagg
MIR1268A	100302233	ACCTCAGCCTCCAAAGTAGCgttttagagctagaaatagcaagttaaaataaggctagtccgttatcaacttgaaaaagtggcaccgagtcggtgcttttttgccaccATGGACCTCAGCCTCCAAAGTAGCTGgtgagcaagggcgagg
MIR1268A	100302233	GCCTGTGGTCCCAGCTACTTgttttagagctagaaatagcaagttaaaataaggctagtccgttatcaacttgaaaaagtggcaccgagtcggtgcttttttgccaccATGGCCTGTGGTCCCAGCTACTTTGgtgagcaagggcgagg
MIR664A	100302234	AACTGGCTAGGGAAAATGATgttttagagctagaaatagcaagttaaaataaggctagtccgttatcaacttgaaaaagtggcaccgagtcggtgcttttttgccaccATGGAACTGGCTAGGGAAAATGATTGgtgagcaagggcgagg
MIR664A	100302234	AAACTTTGGAACATTGAAACgttttagagctagaaatagcaagttaaaataaggctagtccgttatcaacttgaaaaagtggcaccgagtcggtgcttttttgccaccATGGGAAACTTTGGAACATTGAAACTGGgtgagcaagggcgagg
MIR1179	100302235	AGAAGCATTCTTTCATTGGTgttttagagctagaaatagcaagttaaaataaggctagtccgttatcaacttgaaaaagtggcaccgagtcggtgcttttttgccaccATGGAGAAGCATTCTTTCATTGGTTGgtgagcaagggcgagg
MIR1179	100302235	AGGAAGAAGCATTCTTTCATgttttagagctagaaatagcaagttaaaataaggctagtccgttatcaacttgaaaaagtggcaccgagtcggtgcttttttgccaccATGGAGGAAGAAGCATTCTTTCATTGgtgagcaagggcgagg
MIR1179	100302235	GATAAATGGCATCCTCTTATgttttagagctagaaatagcaagttaaaataaggctagtccgttatcaacttgaaaaagtggcaccgagtcggtgcttttttgccaccATGGATAAATGGCATCCTCTTATTGgtgagcaagggcgagg
MIR1260A	100302236	ACACTCATCGCGGGGTCAGAgttttagagctagaaatagcaagttaaaataaggctagtccgttatcaacttgaaaaagtggcaccgagtcggtgcttttttgccaccATGGACACTCATCGCGGGGTCAGAGGgtgagcaagggcgagg
MIR1260A	100302236	GCCACCAAAACACTCATCGCgttttagagctagaaatagcaagttaaaataaggctagtccgttatcaacttgaaaaagtggcaccgagtcggtgcttttttgccaccATGGCCACCAAAACACTCATCGCGGgtgagcaagggcgagg
MIR1260A	100302236	GTGGCAGAGGTGGGATGAGCgttttagagctagaaatagcaagttaaaataaggctagtccgttatcaacttgaaaaagtggcaccgagtcggtgcttttttgccaccATGGGTGGCAGAGGTGGGATGAGCTGgtgagcaagggcgagg
MIR1260A	100302236	AACACTCATCGCGGGGTCAGgttttagagctagaaatagcaagttaaaataaggctagtccgttatcaacttgaaaaagtggcaccgagtcggtgcttttttgccaccATGGAACACTCATCGCGGGGTCAGAGgtgagcaagggcgagg
MIR1281	100302237	GCAGGCCCGGGAGGGGGCACgttttagagctagaaatagcaagttaaaataaggctagtccgttatcaacttgaaaaagtggcaccgagtcggtgcttttttgccaccATGGCAGGCCCGGGAGGGGGCACCGgtgagcaagggcgagg
MIR1281	100302237	AAGAGACACTCACCTCCTCCgttttagagctagaaatagcaagttaaaataaggctagtccgttatcaacttgaaaaagtggcaccgagtcggtgcttttttgccaccATGGAAGAGACACTCACCTCCTCCCGgtgagcaagggcgagg
MIR1304	100302240	AGGCTACAGTGAGATGTGGCgttttagagctagaaatagcaagttaaaataaggctagtccgttatcaacttgaaaaagtggcaccgagtcggtgcttttttgccaccATGGGAGGCTACAGTGAGATGTGGCAGGgtgagcaagggcgagg
MIR1304	100302240	GCTGAATCACTTGAGCCCAGgttttagagctagaaatagcaagttaaaataaggctagtccgttatcaacttgaaaaagtggcaccgagtcggtgcttttttgccaccATGGCTGAATCACTTGAGCCCAGGGgtgagcaagggcgagg
MIR1236	100302242	AAGGGGAAGAGGCATTATGTgttttagagctagaaatagcaagttaaaataaggctagtccgttatcaacttgaaaaagtggcaccgagtcggtgcttttttgccaccATGGGAAGGGGAAGAGGCATTATGTTGGgtgagcaagggcgagg
MIR1236	100302242	AAATGGGGATGGACTGGAAGgttttagagctagaaatagcaagttaaaataaggctagtccgttatcaacttgaaaaagtggcaccgagtcggtgcttttttgccaccATGGAAATGGGGATGGACTGGAAGTGgtgagcaagggcgagg
MIR1236	100302242	AATGGGGATGGACTGGAAGTgttttagagctagaaatagcaagttaaaataaggctagtccgttatcaacttgaaaaagtggcaccgagtcggtgcttttttgccaccATGGGAATGGGGATGGACTGGAAGTGGGgtgagcaagggcgagg
MIR1236	100302242	AGCTGACCTTCATCATGGCTgttttagagctagaaatagcaagttaaaataaggctagtccgttatcaacttgaaaaagtggcaccgagtcggtgcttttttgccaccATGGAGCTGACCTTCATCATGGCTTGgtgagcaagggcgagg
MIR1972-1	100302243	GTCATTTAAAAATTCAGGCCgttttagagctagaaatagcaagttaaaataaggctagtccgttatcaacttgaaaaagtggcaccgagtcggtgcttttttgccaccATGGGTCATTTAAAAATTCAGGCCAGgtgagcaagggcgagg
MIR1972-1	100302243	AAAATTCAGGCCAGGCACAGgttttagagctagaaatagcaagttaaaataaggctagtccgttatcaacttgaaaaagtggcaccgagtcggtgcttttttgccaccATGGAAAATTCAGGCCAGGCACAGTGgtgagcaagggcgagg
MIR1972-1	100302243	AATGTGTCATTTAAAAATTCgttttagagctagaaatagcaagttaaaataaggctagtccgttatcaacttgaaaaagtggcaccgagtcggtgcttttttgccaccATGGGAATGTGTCATTTAAAAATTCAGGgtgagcaagggcgagg
MIR1301	100302246	ACATCCCCAGCACAGTGCTGgttttagagctagaaatagcaagttaaaataaggctagtccgttatcaacttgaaaaagtggcaccgagtcggtgcttttttgccaccATGGACATCCCCAGCACAGTGCTGCGgtgagcaagggcgagg
MIR1301	100302246	AGGCACCGCAGCACTGTGCTgttttagagctagaaatagcaagttaaaataaggctagtccgttatcaacttgaaaaagtggcaccgagtcggtgcttttttgccaccATGGAGGCACCGCAGCACTGTGCTGGgtgagcaagggcgagg
MIR1301	100302246	GGCACCGCAGCACTGTGCTGgttttagagctagaaatagcaagttaaaataaggctagtccgttatcaacttgaaaaagtggcaccgagtcggtgcttttttgccaccATGGGCACCGCAGCACTGTGCTGGGgtgagcaagggcgagg
MIR1301	100302246	GACTGTGTGAAGTCACTCCCgttttagagctagaaatagcaagttaaaataaggctagtccgttatcaacttgaaaaagtggcaccgagtcggtgcttttttgccaccATGGACTGTGTGAAGTCACTCCCAGgtgagcaagggcgagg
MIR1197	100302250	GTACGCTTTATTTGTGACGTgttttagagctagaaatagcaagttaaaataaggctagtccgttatcaacttgaaaaagtggcaccgagtcggtgcttttttgccaccATGGTACGCTTTATTTGTGACGTAGGgtgagcaagggcgagg
MIR1264	100302251	GGTGCTCAAATAAGACTTGTgttttagagctagaaatagcaagttaaaataaggctagtccgttatcaacttgaaaaagtggcaccgagtcggtgcttttttgccaccATGGGTGCTCAAATAAGACTTGTTGgtgagcaagggcgagg
MIR1282	100302254	GGGCACTGGGAGGTACCAGAgttttagagctagaaatagcaagttaaaataaggctagtccgttatcaacttgaaaaagtggcaccgagtcggtgcttttttgccaccATGGGGCACTGGGAGGTACCAGAGGgtgagcaagggcgagg
MIR1282	100302254	GGGGCACTGGGAGGTACCAGgttttagagctagaaatagcaagttaaaataaggctagtccgttatcaacttgaaaaagtggcaccgagtcggtgcttttttgccaccATGGGGGCACTGGGAGGTACCAGAGgtgagcaagggcgagg
MIR1282	100302254	AGAGATGATGGGGCACTGGGgttttagagctagaaatagcaagttaaaataaggctagtccgttatcaacttgaaaaagtggcaccgagtcggtgcttttttgccaccATGGGAGAGATGATGGGGCACTGGGAGGgtgagcaagggcgagg
MIR1282	100302254	GCATGATCTCCGAGTCCCTGgttttagagctagaaatagcaagttaaaataaggctagtccgttatcaacttgaaaaagtggcaccgagtcggtgcttttttgccaccATGGGCATGATCTCCGAGTCCCTGGGgtgagcaagggcgagg
MIR1323	100302255	AAGGAAAGTGCACCCAGTTTgttttagagctagaaatagcaagttaaaataaggctagtccgttatcaacttgaaaaagtggcaccgagtcggtgcttttttgccaccATGGAAGGAAAGTGCACCCAGTTTTGgtgagcaagggcgagg
MIR1323	100302255	GACTGAGGTCCTCAAAACTGgttttagagctagaaatagcaagttaaaataaggctagtccgttatcaacttgaaaaagtggcaccgagtcggtgcttttttgccaccATGGGACTGAGGTCCTCAAAACTGAGgtgagcaagggcgagg
MIR1180	100302256	ATAGTGCTCCTGGTTGTTTCgttttagagctagaaatagcaagttaaaataaggctagtccgttatcaacttgaaaaagtggcaccgagtcggtgcttttttgccaccATGGATAGTGCTCCTGGTTGTTTCCGgtgagcaagggcgagg
MIR1180	100302256	ACAACCAGGAGCACTATTCCgttttagagctagaaatagcaagttaaaataaggctagtccgttatcaacttgaaaaagtggcaccgagtcggtgcttttttgccaccATGGACAACCAGGAGCACTATTCCCGgtgagcaagggcgagg
MIR1180	100302256	AGCACTATTCCCGGCCGGGTgttttagagctagaaatagcaagttaaaataaggctagtccgttatcaacttgaaaaagtggcaccgagtcggtgcttttttgccaccATGGAGCACTATTCCCGGCCGGGTGGgtgagcaagggcgagg
MIR1180	100302256	GAGCACTATTCCCGGCCGGGgttttagagctagaaatagcaagttaaaataaggctagtccgttatcaacttgaaaaagtggcaccgagtcggtgcttttttgccaccATGGAGCACTATTCCCGGCCGGGTGgtgagcaagggcgagg
MIR1539	100302257	GTTGGGCATCTGGGACGCGCgttttagagctagaaatagcaagttaaaataaggctagtccgttatcaacttgaaaaagtggcaccgagtcggtgcttttttgccaccATGGTTGGGCATCTGGGACGCGCAGgtgagcaagggcgagg
MIR1539	100302257	AGGACTTTCGCGCTACCTGCgttttagagctagaaatagcaagttaaaataaggctagtccgttatcaacttgaaaaagtggcaccgagtcggtgcttttttgccaccATGGAGGACTTTCGCGCTACCTGCAGgtgagcaagggcgagg
MIR1469	100302258	GCGGGGCGCGGGCTCCGGGTgttttagagctagaaatagcaagttaaaataaggctagtccgttatcaacttgaaaaagtggcaccgagtcggtgcttttttgccaccATGGCGGGGCGCGGGCTCCGGGTTGgtgagcaagggcgagg
MIR1469	100302258	GGCGTTGGCTCGCCCCAACCgttttagagctagaaatagcaagttaaaataaggctagtccgttatcaacttgaaaaagtggcaccgagtcggtgcttttttgccaccATGGGCGTTGGCTCGCCCCAACCCGgtgagcaagggcgagg
MIR1469	100302258	GGCGCGCTCGGCGCGGGGCGgttttagagctagaaatagcaagttaaaataaggctagtccgttatcaacttgaaaaagtggcaccgagtcggtgcttttttgccaccATGGGCGCGCTCGGCGCGGGGCGCGgtgagcaagggcgagg
MIR1469	100302258	GGGGCGCGGGCTCCGGGTTGgttttagagctagaaatagcaagttaaaataaggctagtccgttatcaacttgaaaaagtggcaccgagtcggtgcttttttgccaccATGGGGGCGCGGGCTCCGGGTTGGGgtgagcaagggcgagg
MIR1202	100302259	GCCCACTCTGCTTAGCCAGCgttttagagctagaaatagcaagttaaaataaggctagtccgttatcaacttgaaaaagtggcaccgagtcggtgcttttttgccaccATGGGCCCACTCTGCTTAGCCAGCAGgtgagcaagggcgagg
MIR1202	100302259	AGAGGTGCCAGCTGCAGTGGgttttagagctagaaatagcaagttaaaataaggctagtccgttatcaacttgaaaaagtggcaccgagtcggtgcttttttgccaccATGGAGAGGTGCCAGCTGCAGTGGGGgtgagcaagggcgagg
MIR1202	100302259	GCAGAGGTGCCAGCTGCAGTgttttagagctagaaatagcaagttaaaataaggctagtccgttatcaacttgaaaaagtggcaccgagtcggtgcttttttgccaccATGGCAGAGGTGCCAGCTGCAGTGGgtgagcaagggcgagg
MIR1202	100302259	ACCTGCTGGCTAAGCAGAGTgttttagagctagaaatagcaagttaaaataaggctagtccgttatcaacttgaaaaagtggcaccgagtcggtgcttttttgccaccATGGACCTGCTGGCTAAGCAGAGTGGgtgagcaagggcgagg
MIR2052	100302260	GCTGGTAACTTTGAACTAAAgttttagagctagaaatagcaagttaaaataaggctagtccgttatcaacttgaaaaagtggcaccgagtcggtgcttttttgccaccATGGCTGGTAACTTTGAACTAAAGGgtgagcaagggcgagg
MIR2052	100302260	AGCTGGTAACTTTGAACTAAgttttagagctagaaatagcaagttaaaataaggctagtccgttatcaacttgaaaaagtggcaccgagtcggtgcttttttgccaccATGGGAGCTGGTAACTTTGAACTAAAGGgtgagcaagggcgagg
MIR1910	100302261	AAGGACAGCACAAAGGCGGCgttttagagctagaaatagcaagttaaaataaggctagtccgttatcaacttgaaaaagtggcaccgagtcggtgcttttttgccaccATGGAAGGACAGCACAAAGGCGGCAGgtgagcaagggcgagg
MIR1910	100302261	GCAGAAGCAGGATGACAATGgttttagagctagaaatagcaagttaaaataaggctagtccgttatcaacttgaaaaagtggcaccgagtcggtgcttttttgccaccATGGGCAGAAGCAGGATGACAATGAGgtgagcaagggcgagg
MIR1910	100302261	AGCACAAAGGCGGCAGGCACgttttagagctagaaatagcaagttaaaataaggctagtccgttatcaacttgaaaaagtggcaccgagtcggtgcttttttgccaccATGGAGCACAAAGGCGGCAGGCACAGgtgagcaagggcgagg
MIR1910	100302261	AAAGGCGGCAGGCACAGGACgttttagagctagaaatagcaagttaaaataaggctagtccgttatcaacttgaaaaagtggcaccgagtcggtgcttttttgccaccATGGAAAGGCGGCAGGCACAGGACTGgtgagcaagggcgagg
MIR1908	100302263	ACCAATCGCCGTCCCCGCCGgttttagagctagaaatagcaagttaaaataaggctagtccgttatcaacttgaaaaagtggcaccgagtcggtgcttttttgccaccATGGACCAATCGCCGTCCCCGCCGCGgtgagcaagggcgagg
MIR1908	100302263	GCCGCGGCGGGGACGGCGATgttttagagctagaaatagcaagttaaaataaggctagtccgttatcaacttgaaaaagtggcaccgagtcggtgcttttttgccaccATGGCCGCGGCGGGGACGGCGATTGgtgagcaagggcgagg
MIR1908	100302263	GGCCGGTGGCACCACACATAgttttagagctagaaatagcaagttaaaataaggctagtccgttatcaacttgaaaaagtggcaccgagtcggtgcttttttgccaccATGGGCCGGTGGCACCACACATACGgtgagcaagggcgagg
MIR1908	100302263	GTCCGTATGTGTGGTGCCACgttttagagctagaaatagcaagttaaaataaggctagtccgttatcaacttgaaaaagtggcaccgagtcggtgcttttttgccaccATGGTCCGTATGTGTGGTGCCACCGgtgagcaagggcgagg
MIR1305	100302270	AAACTAATGGTAGAAACAGCgttttagagctagaaatagcaagttaaaataaggctagtccgttatcaacttgaaaaagtggcaccgagtcggtgcttttttgccaccATGGAAACTAATGGTAGAAACAGCAGgtgagcaagggcgagg
MIR1305	100302270	ACTCTAATGGGAGAGACAGCgttttagagctagaaatagcaagttaaaataaggctagtccgttatcaacttgaaaaagtggcaccgagtcggtgcttttttgccaccATGGACTCTAATGGGAGAGACAGCAGgtgagcaagggcgagg
MIR1254-1	100302273	GATTGCTTGAGCCTGGAAGCgttttagagctagaaatagcaagttaaaataaggctagtccgttatcaacttgaaaaagtggcaccgagtcggtgcttttttgccaccATGGATTGCTTGAGCCTGGAAGCTGgtgagcaagggcgagg
MIR1254-1	100302273	GTGCCACTGTACTCCAGCCTgttttagagctagaaatagcaagttaaaataaggctagtccgttatcaacttgaaaaagtggcaccgagtcggtgcttttttgccaccATGGTGCCACTGTACTCCAGCCTAGGgtgagcaagggcgagg
MIR1254-1	100302273	GCACAATGATAGTTCACTGCgttttagagctagaaatagcaagttaaaataaggctagtccgttatcaacttgaaaaagtggcaccgagtcggtgcttttttgccaccATGGGCACAATGATAGTTCACTGCAGgtgagcaagggcgagg
MIR1178	100302274	AAGAACAGTGAGCAACCTGAgttttagagctagaaatagcaagttaaaataaggctagtccgttatcaacttgaaaaagtggcaccgagtcggtgcttttttgccaccATGGGAAGAACAGTGAGCAACCTGAGGGgtgagcaagggcgagg
MIR1178	100302274	GGTCAGCTGAGCATGCCCTCgttttagagctagaaatagcaagttaaaataaggctagtccgttatcaacttgaaaaagtggcaccgagtcggtgcttttttgccaccATGGGTCAGCTGAGCATGCCCTCAGgtgagcaagggcgagg
MIR1178	100302274	GAAGAACAGTGAGCAACCTGgttttagagctagaaatagcaagttaaaataaggctagtccgttatcaacttgaaaaagtggcaccgagtcggtgcttttttgccaccATGGGAAGAACAGTGAGCAACCTGAGgtgagcaagggcgagg
MIR1178	100302274	AGGGCATGCTCAGCTGACCCgttttagagctagaaatagcaagttaaaataaggctagtccgttatcaacttgaaaaagtggcaccgagtcggtgcttttttgccaccATGGGGAGGGCATGCTCAGCTGACCCTGgtgagcaagggcgagg
MIR548L	100302275	GTTGGTGCAAAAGTATTTGCgttttagagctagaaatagcaagttaaaataaggctagtccgttatcaacttgaaaaagtggcaccgagtcggtgcttttttgccaccATGGTTGGTGCAAAAGTATTTGCGGgtgagcaagggcgagg
MIR548L	100302275	GGTTGGTGCAAAAGTATTTGgttttagagctagaaatagcaagttaaaataaggctagtccgttatcaacttgaaaaagtggcaccgagtcggtgcttttttgccaccATGGGTTGGTGCAAAAGTATTTGCGgtgagcaagggcgagg
MIR1290	100302276	AGTGTCAACGTGACGCTCAAgttttagagctagaaatagcaagttaaaataaggctagtccgttatcaacttgaaaaagtggcaccgagtcggtgcttttttgccaccATGGAGTGTCAACGTGACGCTCAAAGgtgagcaagggcgagg
MIR1290	100302276	ACTCAAAAAGTTTCAGATTTgttttagagctagaaatagcaagttaaaataaggctagtccgttatcaacttgaaaaagtggcaccgagtcggtgcttttttgccaccATGGACTCAAAAAGTTTCAGATTTTGgtgagcaagggcgagg
MIR548I2	100302277	AAGTTTGCATCCTATTAGTTgttttagagctagaaatagcaagttaaaataaggctagtccgttatcaacttgaaaaagtggcaccgagtcggtgcttttttgccaccATGGAAGTTTGCATCCTATTAGTTTGgtgagcaagggcgagg
MIR548I2	100302277	AACTAATAGGATGCAAACTTgttttagagctagaaatagcaagttaaaataaggctagtccgttatcaacttgaaaaagtggcaccgagtcggtgcttttttgccaccATGGGAACTAATAGGATGCAAACTTCGGgtgagcaagggcgagg
MIR548I2	100302277	GTTTGGTGCAAAAGTAATTGgttttagagctagaaatagcaagttaaaataaggctagtccgttatcaacttgaaaaagtggcaccgagtcggtgcttttttgccaccATGGTTTGGTGCAAAAGTAATTGCGgtgagcaagggcgagg
MIR548I2	100302277	AAGGAGAAAAGATACTAGGCgttttagagctagaaatagcaagttaaaataaggctagtccgttatcaacttgaaaaagtggcaccgagtcggtgcttttttgccaccATGGAAGGAGAAAAGATACTAGGCTGgtgagcaagggcgagg
MIR1262	100302279	GCCAAAAATTAGTTCCCAGAgttttagagctagaaatagcaagttaaaataaggctagtccgttatcaacttgaaaaagtggcaccgagtcggtgcttttttgccaccATGGGCCAAAAATTAGTTCCCAGAAGgtgagcaagggcgagg
MIR1262	100302279	ACCCCTCACATTATCTACAAgttttagagctagaaatagcaagttaaaataaggctagtccgttatcaacttgaaaaagtggcaccgagtcggtgcttttttgccaccATGGGACCCCTCACATTATCTACAATGGgtgagcaagggcgagg
MIR1262	100302279	GTGATGGGTGAATTTGTAGAgttttagagctagaaatagcaagttaaaataaggctagtccgttatcaacttgaaaaagtggcaccgagtcggtgcttttttgccaccATGGTGATGGGTGAATTTGTAGAAGgtgagcaagggcgagg
MIR1262	100302279	GAAAGTCAAAGAATCCTTCTgttttagagctagaaatagcaagttaaaataaggctagtccgttatcaacttgaaaaagtggcaccgagtcggtgcttttttgccaccATGGAAAGTCAAAGAATCCTTCTGGgtgagcaagggcgagg
MIR1237	100302280	GTGGCAGAGCGCTGTCCCGGgttttagagctagaaatagcaagttaaaataaggctagtccgttatcaacttgaaaaagtggcaccgagtcggtgcttttttgccaccATGGTGGCAGAGCGCTGTCCCGGGGgtgagcaagggcgagg
MIR1237	100302280	GAGTTACGGTCGCCGCGCTTgttttagagctagaaatagcaagttaaaataaggctagtccgttatcaacttgaaaaagtggcaccgagtcggtgcttttttgccaccATGGAGTTACGGTCGCCGCGCTTCGgtgagcaagggcgagg
MIR1237	100302280	GGACGGAGCAGAAGGAGTTAgttttagagctagaaatagcaagttaaaataaggctagtccgttatcaacttgaaaaagtggcaccgagtcggtgcttttttgccaccATGGGACGGAGCAGAAGGAGTTACGgtgagcaagggcgagg
MIR1237	100302280	GGTGGCAGAGCGCTGTCCCGgttttagagctagaaatagcaagttaaaataaggctagtccgttatcaacttgaaaaagtggcaccgagtcggtgcttttttgccaccATGGGTGGCAGAGCGCTGTCCCGGGgtgagcaagggcgagg
MIR1208	100302281	AGAATCACTGTTCAGACAGGgttttagagctagaaatagcaagttaaaataaggctagtccgttatcaacttgaaaaagtggcaccgagtcggtgcttttttgccaccATGGAGAATCACTGTTCAGACAGGCGgtgagcaagggcgagg
MIR1208	100302281	GGCAGAATCACTGTTCAGACgttttagagctagaaatagcaagttaaaataaggctagtccgttatcaacttgaaaaagtggcaccgagtcggtgcttttttgccaccATGGGCAGAATCACTGTTCAGACAGgtgagcaagggcgagg
MIR1208	100302281	ACTGTTCAGACAGGCGGAGAgttttagagctagaaatagcaagttaaaataaggctagtccgttatcaacttgaaaaagtggcaccgagtcggtgcttttttgccaccATGGACTGTTCAGACAGGCGGAGACGgtgagcaagggcgagg
MIR1208	100302281	GATGAGTCACCACTGTGGTGgttttagagctagaaatagcaagttaaaataaggctagtccgttatcaacttgaaaaagtggcaccgagtcggtgcttttttgccaccATGGATGAGTCACCACTGTGGTGGGGgtgagcaagggcgagg
MIR1227	100302283	GGTCAAATGCCCGCTCTGCAgttttagagctagaaatagcaagttaaaataaggctagtccgttatcaacttgaaaaagtggcaccgagtcggtgcttttttgccaccATGGGTCAAATGCCCGCTCTGCATGGgtgagcaagggcgagg
MIR1227	100302283	GCACAGCAGCCATGCAGAGCgttttagagctagaaatagcaagttaaaataaggctagtccgttatcaacttgaaaaagtggcaccgagtcggtgcttttttgccaccATGGCACAGCAGCCATGCAGAGCGGgtgagcaagggcgagg
MIR1227	100302283	GGCACAGCAGCCATGCAGAGgttttagagctagaaatagcaagttaaaataaggctagtccgttatcaacttgaaaaagtggcaccgagtcggtgcttttttgccaccATGGGCACAGCAGCCATGCAGAGCGgtgagcaagggcgagg
MIR1227	100302283	AGGCGGTGGTGGGCACTGCTgttttagagctagaaatagcaagttaaaataaggctagtccgttatcaacttgaaaaagtggcaccgagtcggtgcttttttgccaccATGGAGGCGGTGGTGGGCACTGCTGGgtgagcaagggcgagg
MIR1303	100302284	AAAAAAAAATTGTAGAGTTGgttttagagctagaaatagcaagttaaaataaggctagtccgttatcaacttgaaaaagtggcaccgagtcggtgcttttttgccaccATGGAAAAAAAAATTGTAGAGTTGAGgtgagcaagggcgagg
MIR1244-1	100302285	AAAAAAGTTACTGGAATGCTgttttagagctagaaatagcaagttaaaataaggctagtccgttatcaacttgaaaaagtggcaccgagtcggtgcttttttgccaccATGGAAAAAAGTTACTGGAATGCTCGgtgagcaagggcgagg
MIR1244-1	100302285	AGTAGTTGGTTTGTATGAGAgttttagagctagaaatagcaagttaaaataaggctagtccgttatcaacttgaaaaagtggcaccgagtcggtgcttttttgccaccATGGGAGTAGTTGGTTTGTATGAGATGGGgtgagcaagggcgagg
MIR1267	100302286	GGTGGGGATTACACTTCAACgttttagagctagaaatagcaagttaaaataaggctagtccgttatcaacttgaaaaagtggcaccgagtcggtgcttttttgccaccATGGGTGGGGATTACACTTCAACAGgtgagcaagggcgagg
MIR1267	100302286	GTAATCCCCACCTCCAGCATgttttagagctagaaatagcaagttaaaataaggctagtccgttatcaacttgaaaaagtggcaccgagtcggtgcttttttgccaccATGGTAATCCCCACCTCCAGCATTGgtgagcaagggcgagg
MIR1267	100302286	AATGTAATCCCCAATGCTGGgttttagagctagaaatagcaagttaaaataaggctagtccgttatcaacttgaaaaagtggcaccgagtcggtgcttttttgccaccATGGAATGTAATCCCCAATGCTGGAGGGgtgagcaagggcgagg
MIR1267	100302286	AATCCCCACCTCCAGCATTGgttttagagctagaaatagcaagttaaaataaggctagtccgttatcaacttgaaaaagtggcaccgagtcggtgcttttttgccaccATGGAATCCCCACCTCCAGCATTGGGgtgagcaagggcgagg
MIR1251	100302289	ATGTGGACTCTAGCTGCCAAgttttagagctagaaatagcaagttaaaataaggctagtccgttatcaacttgaaaaagtggcaccgagtcggtgcttttttgccaccATGGATGTGGACTCTAGCTGCCAAAGgtgagcaagggcgagg
MIR1251	100302289	AGCAAAGCGCTCTGTTCAGAgttttagagctagaaatagcaagttaaaataaggctagtccgttatcaacttgaaaaagtggcaccgagtcggtgcttttttgccaccATGGAGCAAAGCGCTCTGTTCAGAAGgtgagcaagggcgagg
MIR1973	100302290	GCCCGGTGACATATGTTCAAgttttagagctagaaatagcaagttaaaataaggctagtccgttatcaacttgaaaaagtggcaccgagtcggtgcttttttgccaccATGGGCCCGGTGACATATGTTCAACGgtgagcaagggcgagg
MIR1973	100302290	ATGGTATCCTGACCGTGCAAgttttagagctagaaatagcaagttaaaataaggctagtccgttatcaacttgaaaaagtggcaccgagtcggtgcttttttgccaccATGGATGGTATCCTGACCGTGCAAAGgtgagcaagggcgagg
GPR75-ASB3	100302652	GCATACTTACCTAAAAACAAGttttagagctagaaatagcaagttaaaataaggctagtccgttatcaacttgaaaaagtggcaccgagtcggtgcttttttgccaccATGGCATACTTACCTAAAAACAATGGgtgagcaagggcgagg
GPR75-ASB3	100302652	GTCGATGTTGCTGATAACAGGttttagagctagaaatagcaagttaaaataaggctagtccgttatcaacttgaaaaagtggcaccgagtcggtgcttttttgccaccATGGTCGATGTTGCTGATAACAGGGGgtgagcaagggcgagg
GPR75-ASB3	100302652	GCGGCCTCTCACCTGCCGGGGttttagagctagaaatagcaagttaaaataaggctagtccgttatcaacttgaaaaagtggcaccgagtcggtgcttttttgccaccATGGGCGGCCTCTCACCTGCCGGGTGgtgagcaagggcgagg
TMED7-TICAM2	100302736	AGAGGATCTAAATACAAGAGGttttagagctagaaatagcaagttaaaataaggctagtccgttatcaacttgaaaaagtggcaccgagtcggtgcttttttgccaccATGGGAGAGGATCTAAATACAAGAGTGGgtgagcaagggcgagg
TMED7-TICAM2	100302736	GCACTGACTCGGTTCTCACTGttttagagctagaaatagcaagttaaaataaggctagtccgttatcaacttgaaaaagtggcaccgagtcggtgcttttttgccaccATGGGCACTGACTCGGTTCTCACTAGGGgtgagcaagggcgagg
TMED7-TICAM2	100302736	AGCACAGCAATACAACAGAGGttttagagctagaaatagcaagttaaaataaggctagtccgttatcaacttgaaaaagtggcaccgagtcggtgcttttttgccaccATGGAGCACAGCAATACAACAGAGGGgtgagcaagggcgagg
TMED7-TICAM2	100302736	AGCTTCGTGAATTGAAACACGttttagagctagaaatagcaagttaaaataaggctagtccgttatcaacttgaaaaagtggcaccgagtcggtgcttttttgccaccATGGAGCTTCGTGAATTGAAACACAGgtgagcaagggcgagg
PET117	100303755	GGGGATGTCTAGGAGCTCGAGttttagagctagaaatagcaagttaaaataaggctagtccgttatcaacttgaaaaagtggcaccgagtcggtgcttttttgccaccATGGGGGGATGTCTAGGAGCTCGAAGGGgtgagcaagggcgagg
PET117	100303755	GCTGCTGACGGCGGCCACAGGttttagagctagaaatagcaagttaaaataaggctagtccgttatcaacttgaaaaagtggcaccgagtcggtgcttttttgccaccATGGCTGCTGACGGCGGCCACAGTGgtgagcaagggcgagg
PET117	100303755	GCGTACATGTGAAGCAGCAGGttttagagctagaaatagcaagttaaaataaggctagtccgttatcaacttgaaaaagtggcaccgagtcggtgcttttttgccaccATGGGCGTACATGTGAAGCAGCAGTGgtgagcaagggcgagg
SPDYE2B	100310812	GCTGACTGTTGAAGTCCTTGGttttagagctagaaatagcaagttaaaataaggctagtccgttatcaacttgaaaaagtggcaccgagtcggtgcttttttgccaccATGGGGCTGACTGTTGAAGTCCTTGTGGgtgagcaagggcgagg
SPDYE2B	100310812	GGAAAAGGAAGATGGAGTGGGttttagagctagaaatagcaagttaaaataaggctagtccgttatcaacttgaaaaagtggcaccgagtcggtgcttttttgccaccATGGGGAAAAGGAAGATGGAGTGGTGgtgagcaagggcgagg
SPDYE2B	100310812	AGCCAAGGGACCTACATGGGGttttagagctagaaatagcaagttaaaataaggctagtccgttatcaacttgaaaaagtggcaccgagtcggtgcttttttgccaccATGGAGCCAAGGGACCTACATGGGGGgtgagcaagggcgagg
SPDYE2B	100310812	GTCCCCAGCGGAGCACCTCGGttttagagctagaaatagcaagttaaaataaggctagtccgttatcaacttgaaaaagtggcaccgagtcggtgcttttttgccaccATGGGTCCCCAGCGGAGCACCTCGGGgtgagcaagggcgagg
ANKRD61	100310846	AGAAGACTGCACTACGATCGGttttagagctagaaatagcaagttaaaataaggctagtccgttatcaacttgaaaaagtggcaccgagtcggtgcttttttgccaccATGGAGAAGACTGCACTACGATCGAGgtgagcaagggcgagg
ANKRD61	100310846	ATGGGGATGATAGACTCTGTGttttagagctagaaatagcaagttaaaataaggctagtccgttatcaacttgaaaaagtggcaccgagtcggtgcttttttgccaccATGGATGGGGATGATAGACTCTGTCGgtgagcaagggcgagg
ANKRD61	100310846	ATCCGTCTGCTACTCACTCAGttttagagctagaaatagcaagttaaaataaggctagtccgttatcaacttgaaaaagtggcaccgagtcggtgcttttttgccaccATGGATCCGTCTGCTACTCACTCACGgtgagcaagggcgagg
ANKRD61	100310846	ACCCATTCTAGGGACACGACGttttagagctagaaatagcaagttaaaataaggctagtccgttatcaacttgaaaaagtggcaccgagtcggtgcttttttgccaccATGGGACCCATTCTAGGGACACGACAGGgtgagcaagggcgagg
MIR320B2	100313769	ACCTAAGAATTCTGTCTCTTgttttagagctagaaatagcaagttaaaataaggctagtccgttatcaacttgaaaaagtggcaccgagtcggtgcttttttgccaccATGGACCTAAGAATTCTGTCTCTTAGGGgtgagcaagggcgagg
MIR320B2	100313769	GCCTAAGAGACAGAATTCTTgttttagagctagaaatagcaagttaaaataaggctagtccgttatcaacttgaaaaagtggcaccgagtcggtgcttttttgccaccATGGGCCTAAGAGACAGAATTCTTAGGGgtgagcaagggcgagg
MIR320B2	100313769	AGCTGGGTTGAGAGGGCAAAgttttagagctagaaatagcaagttaaaataaggctagtccgttatcaacttgaaaaagtggcaccgagtcggtgcttttttgccaccATGGGAGCTGGGTTGAGAGGGCAAAAGGgtgagcaagggcgagg
MIR548K	100313770	AACCTAATATGATGCAAAATgttttagagctagaaatagcaagttaaaataaggctagtccgttatcaacttgaaaaagtggcaccgagtcggtgcttttttgccaccATGGAACCTAATATGATGCAAAATTGgtgagcaagggcgagg
MIR548K	100313770	GGTTGAAGCAAAAATAATTGgttttagagctagaaatagcaagttaaaataaggctagtccgttatcaacttgaaaaagtggcaccgagtcggtgcttttttgccaccATGGGGGTTGAAGCAAAAATAATTGCGGgtgagcaagggcgagg
MIR548K	100313770	GGTTGGTGCAAAAGTACTTGgttttagagctagaaatagcaagttaaaataaggctagtccgttatcaacttgaaaaagtggcaccgagtcggtgcttttttgccaccATGGGTTGGTGCAAAAGTACTTGCGgtgagcaagggcgagg
MIR548M	100313772	GGTTGGTGCAAAGGTATTTGgttttagagctagaaatagcaagttaaaataaggctagtccgttatcaacttgaaaaagtggcaccgagtcggtgcttttttgccaccATGGGTTGGTGCAAAGGTATTTGTGgtgagcaagggcgagg
MIR548M	100313772	AATTCCGAGGGGCTAATATTgttttagagctagaaatagcaagttaaaataaggctagtccgttatcaacttgaaaaagtggcaccgagtcggtgcttttttgccaccATGGAATTCCGAGGGGCTAATATTAGGGgtgagcaagggcgagg
MIR548H2	100313773	AACATGATGTGGTTTATATTgttttagagctagaaatagcaagttaaaataaggctagtccgttatcaacttgaaaaagtggcaccgagtcggtgcttttttgccaccATGGGGAACATGATGTGGTTTATATTAGGgtgagcaagggcgagg
MIR670	100313777	AGGTTCACCACATACACTCAgttttagagctagaaatagcaagttaaaataaggctagtccgttatcaacttgaaaaagtggcaccgagtcggtgcttttttgccaccATGGAGGTTCACCACATACACTCAGGgtgagcaagggcgagg
MIR670	100313777	GGTGAACCTGAATTTGCCTTgttttagagctagaaatagcaagttaaaataaggctagtccgttatcaacttgaaaaagtggcaccgagtcggtgcttttttgccaccATGGGTGAACCTGAATTTGCCTTGGgtgagcaagggcgagg
MIR670	100313777	AGGAAACCCAAGGCAAATTCgttttagagctagaaatagcaagttaaaataaggctagtccgttatcaacttgaaaaagtggcaccgagtcggtgcttttttgccaccATGGAGGAAACCCAAGGCAAATTCAGgtgagcaagggcgagg
MIR670	100313777	AATGAATATGAGGAAACCCAgttttagagctagaaatagcaagttaaaataaggctagtccgttatcaacttgaaaaagtggcaccgagtcggtgcttttttgccaccATGGGAATGAATATGAGGAAACCCAAGGgtgagcaagggcgagg
MIR2117	100313779	GGCATGGTGAACAGCAGGATgttttagagctagaaatagcaagttaaaataaggctagtccgttatcaacttgaaaaagtggcaccgagtcggtgcttttttgccaccATGGGCATGGTGAACAGCAGGATTGgtgagcaagggcgagg
MIR2117	100313779	AATCCTGCTGTTCACCATGCgttttagagctagaaatagcaagttaaaataaggctagtccgttatcaacttgaaaaagtggcaccgagtcggtgcttttttgccaccATGGGAATCCTGCTGTTCACCATGCCGGgtgagcaagggcgagg
MIR2278	100313780	GGAGAGCAGTGTGTGTTGCCgttttagagctagaaatagcaagttaaaataaggctagtccgttatcaacttgaaaaagtggcaccgagtcggtgcttttttgccaccATGGGAGAGCAGTGTGTGTTGCCTGgtgagcaagggcgagg
MIR2278	100313780	GAGAGCAGTGTGTGTTGCCTgttttagagctagaaatagcaagttaaaataaggctagtccgttatcaacttgaaaaagtggcaccgagtcggtgcttttttgccaccATGGAGAGCAGTGTGTGTTGCCTGGgtgagcaagggcgagg
MIR2278	100313780	AGAGCAGTGTGTGTTGCCTGgttttagagctagaaatagcaagttaaaataaggctagtccgttatcaacttgaaaaagtggcaccgagtcggtgcttttttgccaccATGGAGAGCAGTGTGTGTTGCCTGGGgtgagcaagggcgagg
MIR2278	100313780	GGAGTCAGTGCAAGCTGTCTgttttagagctagaaatagcaagttaaaataaggctagtccgttatcaacttgaaaaagtggcaccgagtcggtgcttttttgccaccATGGGAGTCAGTGCAAGCTGTCTGGgtgagcaagggcgagg
MIR718	100313781	GCGACGCCCGGCGGGGCGGAgttttagagctagaaatagcaagttaaaataaggctagtccgttatcaacttgaaaaagtggcaccgagtcggtgcttttttgccaccATGGCGACGCCCGGCGGGGCGGAAGgtgagcaagggcgagg
MIR718	100313781	GCGGCGCGCAAGATGGCGGCgttttagagctagaaatagcaagttaaaataaggctagtccgttatcaacttgaaaaagtggcaccgagtcggtgcttttttgccaccATGGCGGCGCGCAAGATGGCGGCGGgtgagcaagggcgagg
MIR718	100313781	GACGCCCGGCGGGGCGGAAGgttttagagctagaaatagcaagttaaaataaggctagtccgttatcaacttgaaaaagtggcaccgagtcggtgcttttttgccaccATGGACGCCCGGCGGGGCGGAAGGGgtgagcaagggcgagg
MIR718	100313781	GGGCGGAAGGGGCGGTGCCCgttttagagctagaaatagcaagttaaaataaggctagtccgttatcaacttgaaaaagtggcaccgagtcggtgcttttttgccaccATGGGGCGGAAGGGGCGGTGCCCGGgtgagcaagggcgagg
MIR1255B1	100313806	AAGAAAGTGGTTTCTTAAAAgttttagagctagaaatagcaagttaaaataaggctagtccgttatcaacttgaaaaagtggcaccgagtcggtgcttttttgccaccATGGGAAGAAAGTGGTTTCTTAAAATGGgtgagcaagggcgagg
MIR513B	100313822	AAATGACACCTCCTTGTGAAgttttagagctagaaatagcaagttaaaataaggctagtccgttatcaacttgaaaaagtggcaccgagtcggtgcttttttgccaccATGGAAATGACACCTCCTTGTGAAAGgtgagcaagggcgagg
MIR513B	100313822	GTACAGTGCCTTTCACAAGGgttttagagctagaaatagcaagttaaaataaggctagtccgttatcaacttgaaaaagtggcaccgagtcggtgcttttttgccaccATGGTACAGTGCCTTTCACAAGGAGgtgagcaagggcgagg
MIR513B	100313822	GTACATTACTCCTCTCAAAAgttttagagctagaaatagcaagttaaaataaggctagtccgttatcaacttgaaaaagtggcaccgagtcggtgcttttttgccaccATGGTACATTACTCCTCTCAAAAAGgtgagcaagggcgagg
MIR663B	100313824	GGTACCGCAGCGACCCGCCTgttttagagctagaaatagcaagttaaaataaggctagtccgttatcaacttgaaaaagtggcaccgagtcggtgcttttttgccaccATGGGTACCGCAGCGACCCGCCTAGGgtgagcaagggcgagg
MIR663B	100313824	ATCCCACCGCCACAGACAGGgttttagagctagaaatagcaagttaaaataaggctagtccgttatcaacttgaaaaagtggcaccgagtcggtgcttttttgccaccATGGATCCCACCGCCACAGACAGGAGgtgagcaagggcgagg
MIR663B	100313824	GACCCGCCTAGGATGCCGGAgttttagagctagaaatagcaagttaaaataaggctagtccgttatcaacttgaaaaagtggcaccgagtcggtgcttttttgccaccATGGACCCGCCTAGGATGCCGGACGgtgagcaagggcgagg
MIR663B	100313824	GCATCCTAGGCGGGTCGCTGgttttagagctagaaatagcaagttaaaataaggctagtccgttatcaacttgaaaaagtggcaccgagtcggtgcttttttgccaccATGGGCATCCTAGGCGGGTCGCTGCGgtgagcaagggcgagg
MIR548H1	100313830	GGTGGGTGCAAAAGTAATCGgttttagagctagaaatagcaagttaaaataaggctagtccgttatcaacttgaaaaagtggcaccgagtcggtgcttttttgccaccATGGGTGGGTGCAAAAGTAATCGCGgtgagcaagggcgagg
MIR548H1	100313830	ACCCACCTAATGGACAGATGgttttagagctagaaatagcaagttaaaataaggctagtccgttatcaacttgaaaaagtggcaccgagtcggtgcttttttgccaccATGGACCCACCTAATGGACAGATGTGgtgagcaagggcgagg
MIR1255B2	100313835	AGATAAGGAGTTGCTCCTTAgttttagagctagaaatagcaagttaaaataaggctagtccgttatcaacttgaaaaagtggcaccgagtcggtgcttttttgccaccATGGGAGATAAGGAGTTGCTCCTTATGGgtgagcaagggcgagg
MIR1255B2	100313835	GCAAAGAAAGTGGTTTCTTGgttttagagctagaaatagcaagttaaaataaggctagtccgttatcaacttgaaaaagtggcaccgagtcggtgcttttttgccaccATGGGCAAAGAAAGTGGTTTCTTGAGgtgagcaagggcgagg
MIR1255B2	100313835	ACTTTCTTTGCTCATCCATAgttttagagctagaaatagcaagttaaaataaggctagtccgttatcaacttgaaaaagtggcaccgagtcggtgcttttttgccaccATGGACTTTCTTTGCTCATCCATAAGgtgagcaagggcgagg
MIR762	100313837	GGACTGTACGGGCCGAGACCgttttagagctagaaatagcaagttaaaataaggctagtccgttatcaacttgaaaaagtggcaccgagtcggtgcttttttgccaccATGGGACTGTACGGGCCGAGACCCGgtgagcaagggcgagg
MIR762	100313837	AGTCCGGCCGGCCATGCTGGgttttagagctagaaatagcaagttaaaataaggctagtccgttatcaacttgaaaaagtggcaccgagtcggtgcttttttgccaccATGGGAGTCCGGCCGGCCATGCTGGCGGgtgagcaagggcgagg
MIR762	100313837	GCATGGCCGGCCGGACTGTAgttttagagctagaaatagcaagttaaaataaggctagtccgttatcaacttgaaaaagtggcaccgagtcggtgcttttttgccaccATGGCATGGCCGGCCGGACTGTACGgtgagcaagggcgagg
MIR762	100313837	GGGTCTCGGCCCGTACAGTCgttttagagctagaaatagcaagttaaaataaggctagtccgttatcaacttgaaaaagtggcaccgagtcggtgcttttttgccaccATGGGGTCTCGGCCCGTACAGTCCGgtgagcaagggcgagg
MIR764	100313838	ATGCAGGGAGGAGGCCATAGgttttagagctagaaatagcaagttaaaataaggctagtccgttatcaacttgaaaaagtggcaccgagtcggtgcttttttgccaccATGGGATGCAGGGAGGAGGCCATAGTGGgtgagcaagggcgagg
MIR764	100313838	GCTTGGAAAATGCAGGGAGGgttttagagctagaaatagcaagttaaaataaggctagtccgttatcaacttgaaaaagtggcaccgagtcggtgcttttttgccaccATGGCTTGGAAAATGCAGGGAGGAGgtgagcaagggcgagg
MIR2114	100313839	AGTCCCTTCCTTGAAGCGGTgttttagagctagaaatagcaagttaaaataaggctagtccgttatcaacttgaaaaagtggcaccgagtcggtgcttttttgccaccATGGGAGTCCCTTCCTTGAAGCGGTCGGgtgagcaagggcgagg
MIR2114	100313839	AGCTTGAAGTCCCTTGCTTGgttttagagctagaaatagcaagttaaaataaggctagtccgttatcaacttgaaaaagtggcaccgagtcggtgcttttttgccaccATGGAGCTTGAAGTCCCTTGCTTGAGgtgagcaagggcgagg
MIR2114	100313839	GTGATTATCCGACCGCTTCAgttttagagctagaaatagcaagttaaaataaggctagtccgttatcaacttgaaaaagtggcaccgagtcggtgcttttttgccaccATGGTGATTATCCGACCGCTTCAAGgtgagcaagggcgagg
MIR2114	100313839	ACATGACGAGCCTCAAGCAAgttttagagctagaaatagcaagttaaaataaggctagtccgttatcaacttgaaaaagtggcaccgagtcggtgcttttttgccaccATGGACATGACGAGCCTCAAGCAAGGgtgagcaagggcgagg
MIR2115	100313840	GAATTCATCAGAATTCATGGgttttagagctagaaatagcaagttaaaataaggctagtccgttatcaacttgaaaaagtggcaccgagtcggtgcttttttgccaccATGGAATTCATCAGAATTCATGGAGGgtgagcaagggcgagg
MIR2115	100313840	ATTCATGTGATTCCTCCATCgttttagagctagaaatagcaagttaaaataaggctagtccgttatcaacttgaaaaagtggcaccgagtcggtgcttttttgccaccATGGATTCATGTGATTCCTCCATCAGGGgtgagcaagggcgagg
MIR2115	100313840	GATTCCTCCATCAGGAGTCAgttttagagctagaaatagcaagttaaaataaggctagtccgttatcaacttgaaaaagtggcaccgagtcggtgcttttttgccaccATGGATTCCTCCATCAGGAGTCATGGgtgagcaagggcgagg
MIR2115	100313840	GCTTCCATGACTCCTGATGGgttttagagctagaaatagcaagttaaaataaggctagtccgttatcaacttgaaaaagtggcaccgagtcggtgcttttttgccaccATGGCTTCCATGACTCCTGATGGAGGgtgagcaagggcgagg
MIR548Q	100313841	GGCTGGTGCAAAAGTAATGGgttttagagctagaaatagcaagttaaaataaggctagtccgttatcaacttgaaaaagtggcaccgagtcggtgcttttttgccaccATGGGCTGGTGCAAAAGTAATGGCGGgtgagcaagggcgagg
MIR548Q	100313841	ATGGTAAAAATGAAAAGTAAgttttagagctagaaatagcaagttaaaataaggctagtccgttatcaacttgaaaaagtggcaccgagtcggtgcttttttgccaccATGGGGATGGTAAAAATGAAAAGTAATGGgtgagcaagggcgagg
MIR2276	100313842	GTCTGCAAGTGTCAGAGGCGgttttagagctagaaatagcaagttaaaataaggctagtccgttatcaacttgaaaaagtggcaccgagtcggtgcttttttgccaccATGGTCTGCAAGTGTCAGAGGCGAGgtgagcaagggcgagg
MIR2276	100313842	GTCTGCAAGGTGACAGAGGGgttttagagctagaaatagcaagttaaaataaggctagtccgttatcaacttgaaaaagtggcaccgagtcggtgcttttttgccaccATGGTCTGCAAGGTGACAGAGGGCGgtgagcaagggcgagg
MIR2276	100313842	GCCGTCTGCAAGGTGACAGAgttttagagctagaaatagcaagttaaaataaggctagtccgttatcaacttgaaaaagtggcaccgagtcggtgcttttttgccaccATGGCCGTCTGCAAGGTGACAGAGGgtgagcaagggcgagg
MIR2276	100313842	AGCCGTCTGCAAGGTGACAGgttttagagctagaaatagcaagttaaaataaggctagtccgttatcaacttgaaaaagtggcaccgagtcggtgcttttttgccaccATGGGAGCCGTCTGCAAGGTGACAGAGGgtgagcaagggcgagg
MIR711	100313843	GCAGGCAAAGCTGGGGACCCgttttagagctagaaatagcaagttaaaataaggctagtccgttatcaacttgaaaaagtggcaccgagtcggtgcttttttgccaccATGGCAGGCAAAGCTGGGGACCCAGgtgagcaagggcgagg
MIR711	100313843	GCTTTGCCTGCAGCACCCTGgttttagagctagaaatagcaagttaaaataaggctagtccgttatcaacttgaaaaagtggcaccgagtcggtgcttttttgccaccATGGGCTTTGCCTGCAGCACCCTGAGgtgagcaagggcgagg
MIR711	100313843	GGGTGCTGCAGGCAAAGCTGgttttagagctagaaatagcaagttaaaataaggctagtccgttatcaacttgaaaaagtggcaccgagtcggtgcttttttgccaccATGGGGTGCTGCAGGCAAAGCTGGGgtgagcaagggcgagg
MIR711	100313843	AGGGTGCTGCAGGCAAAGCTgttttagagctagaaatagcaagttaaaataaggctagtccgttatcaacttgaaaaagtggcaccgagtcggtgcttttttgccaccATGGAGGGTGCTGCAGGCAAAGCTGGgtgagcaagggcgagg
MIR548H4	100313884	AAGTGATGATAGCAAGTATTgttttagagctagaaatagcaagttaaaataaggctagtccgttatcaacttgaaaaagtggcaccgagtcggtgcttttttgccaccATGGAAGTGATGATAGCAAGTATTAGGGgtgagcaagggcgagg
MIR548H4	100313884	GGTTGGTGCAAAAGTAATCGgttttagagctagaaatagcaagttaaaataaggctagtccgttatcaacttgaaaaagtggcaccgagtcggtgcttttttgccaccATGGGTTGGTGCAAAAGTAATCGCGgtgagcaagggcgagg
MIR548H4	100313884	GGTTGGTGCAAAAGTAATTGgttttagagctagaaatagcaagttaaaataaggctagtccgttatcaacttgaaaaagtggcaccgagtcggtgcttttttgccaccATGGGTTGGTGCAAAAGTAATTGCGgtgagcaagggcgagg
MIR548H4	100313884	GATGATAGCAAGTATTAGGTgttttagagctagaaatagcaagttaaaataaggctagtccgttatcaacttgaaaaagtggcaccgagtcggtgcttttttgccaccATGGGGATGATAGCAAGTATTAGGTTGGgtgagcaagggcgagg
MIR2116	100313886	GCATGGGAGGACTCCTAGTCgttttagagctagaaatagcaagttaaaataaggctagtccgttatcaacttgaaaaagtggcaccgagtcggtgcttttttgccaccATGGGCATGGGAGGACTCCTAGTCTGgtgagcaagggcgagg
MIR2116	100313886	AGTCTGGGAGTTCTTGGCATgttttagagctagaaatagcaagttaaaataaggctagtccgttatcaacttgaaaaagtggcaccgagtcggtgcttttttgccaccATGGAGTCTGGGAGTTCTTGGCATGGgtgagcaagggcgagg
MIR2116	100313886	AGGCTAGGGGTTCTTAGCATgttttagagctagaaatagcaagttaaaataaggctagtccgttatcaacttgaaaaagtggcaccgagtcggtgcttttttgccaccATGGGGAGGCTAGGGGTTCTTAGCATAGGgtgagcaagggcgagg
MIR2116	100313886	ATGGGAGGACTTCTTAGCATgttttagagctagaaatagcaagttaaaataaggctagtccgttatcaacttgaaaaagtggcaccgagtcggtgcttttttgccaccATGGGATGGGAGGACTTCTTAGCATGGGgtgagcaagggcgagg
MIR2277	100313887	GCCAGTCAGCGCTCACATTAgttttagagctagaaatagcaagttaaaataaggctagtccgttatcaacttgaaaaagtggcaccgagtcggtgcttttttgccaccATGGGCCAGTCAGCGCTCACATTAAGgtgagcaagggcgagg
MIR2277	100313887	AAGGCTGACAGCGCCCTGCCgttttagagctagaaatagcaagttaaaataaggctagtccgttatcaacttgaaaaagtggcaccgagtcggtgcttttttgccaccATGGGAAGGCTGACAGCGCCCTGCCTGGgtgagcaagggcgagg
MIR2277	100313887	GCCTTAATGTGAGCGCTGACgttttagagctagaaatagcaagttaaaataaggctagtccgttatcaacttgaaaaagtggcaccgagtcggtgcttttttgccaccATGGGCCTTAATGTGAGCGCTGACTGgtgagcaagggcgagg
MIR2277	100313887	AGCGCCCTGCCTGGCTCGGCgttttagagctagaaatagcaagttaaaataaggctagtccgttatcaacttgaaaaagtggcaccgagtcggtgcttttttgccaccATGGAGCGCCCTGCCTGGCTCGGCCGgtgagcaagggcgagg
MIR761	100313892	GCTGCTCCTCCTGATTCTCAgttttagagctagaaatagcaagttaaaataaggctagtccgttatcaacttgaaaaagtggcaccgagtcggtgcttttttgccaccATGGCTGCTCCTCCTGATTCTCAGGgtgagcaagggcgagg
MIR761	100313892	GGGTGAAACTGACACAGTTCgttttagagctagaaatagcaagttaaaataaggctagtccgttatcaacttgaaaaagtggcaccgagtcggtgcttttttgccaccATGGGGGTGAAACTGACACAGTTCTGgtgagcaagggcgagg
MIR548F4	100313895	GAATTTCAGAGGAGAGAAAAgttttagagctagaaatagcaagttaaaataaggctagtccgttatcaacttgaaaaagtggcaccgagtcggtgcttttttgccaccATGGAATTTCAGAGGAGAGAAAAGGgtgagcaagggcgagg
MIR548F4	100313895	ACAAAAACTGTAATTACTTTgttttagagctagaaatagcaagttaaaataaggctagtccgttatcaacttgaaaaagtggcaccgagtcggtgcttttttgccaccATGGACAAAAACTGTAATTACTTTTGgtgagcaagggcgagg
MIR548F4	100313895	GGTTGGTGCAAAAGTAATAGgttttagagctagaaatagcaagttaaaataaggctagtccgttatcaacttgaaaaagtggcaccgagtcggtgcttttttgccaccATGGGTTGGTGCAAAAGTAATAGTGgtgagcaagggcgagg
MIR548J	100313914	ACTGAACTCAGCGTTCTAGTgttttagagctagaaatagcaagttaaaataaggctagtccgttatcaacttgaaaaagtggcaccgagtcggtgcttttttgccaccATGGGGACTGAACTCAGCGTTCTAGTAGGgtgagcaagggcgagg
MIR548J	100313914	GTCTTTGGTATTACTTTCAGgttttagagctagaaatagcaagttaaaataaggctagtccgttatcaacttgaaaaagtggcaccgagtcggtgcttttttgccaccATGGTCTTTGGTATTACTTTCAGTGgtgagcaagggcgagg
MIR548J	100313914	GCAAAAGTAATTGCGGTCTTgttttagagctagaaatagcaagttaaaataaggctagtccgttatcaacttgaaaaagtggcaccgagtcggtgcttttttgccaccATGGCAAAAGTAATTGCGGTCTTTGgtgagcaagggcgagg
MIR548J	100313914	AGCTGGTGCAAAAGTAATTGgttttagagctagaaatagcaagttaaaataaggctagtccgttatcaacttgaaaaagtggcaccgagtcggtgcttttttgccaccATGGGAGCTGGTGCAAAAGTAATTGCGGgtgagcaagggcgagg
MIR548E	100313921	GGTTGGTACAAAAGCAATCGgttttagagctagaaatagcaagttaaaataaggctagtccgttatcaacttgaaaaagtggcaccgagtcggtgcttttttgccaccATGGGTTGGTACAAAAGCAATCGCGgtgagcaagggcgagg
MIR548E	100313921	GATCTATGGCTTTATTAGGTgttttagagctagaaatagcaagttaaaataaggctagtccgttatcaacttgaaaaagtggcaccgagtcggtgcttttttgccaccATGGGATCTATGGCTTTATTAGGTTGgtgagcaagggcgagg
MIR548E	100313921	ATAACATTCTTCTATCAGGTgttttagagctagaaatagcaagttaaaataaggctagtccgttatcaacttgaaaaagtggcaccgagtcggtgcttttttgccaccATGGATAACATTCTTCTATCAGGTTGgtgagcaagggcgagg
MIR449C	100313923	AAAGCTGGGATGTGTCAGGTgttttagagctagaaatagcaagttaaaataaggctagtccgttatcaacttgaaaaagtggcaccgagtcggtgcttttttgccaccATGGGGAAAGCTGGGATGTGTCAGGTAGGgtgagcaagggcgagg
MIR449C	100313923	GGTAGGCAGTGTATTGCTAGgttttagagctagaaatagcaagttaaaataaggctagtccgttatcaacttgaaaaagtggcaccgagtcggtgcttttttgccaccATGGGTAGGCAGTGTATTGCTAGCGgtgagcaagggcgagg
MIR449C	100313923	GGATAAAGCTGGGATGTGTCgttttagagctagaaatagcaagttaaaataaggctagtccgttatcaacttgaaaaagtggcaccgagtcggtgcttttttgccaccATGGGGGATAAAGCTGGGATGTGTCAGGgtgagcaagggcgagg
SAP25	100316904	AGGGCACTGGAATGGACAGCGttttagagctagaaatagcaagttaaaataaggctagtccgttatcaacttgaaaaagtggcaccgagtcggtgcttttttgccaccATGGAGGGCACTGGAATGGACAGCAGgtgagcaagggcgagg
SAP25	100316904	AGCAGGACCTCGGCCGGTGTGttttagagctagaaatagcaagttaaaataaggctagtccgttatcaacttgaaaaagtggcaccgagtcggtgcttttttgccaccATGGAGCAGGACCTCGGCCGGTGTGGgtgagcaagggcgagg
SAP25	100316904	ACATCTTCACAGCACACCACGttttagagctagaaatagcaagttaaaataaggctagtccgttatcaacttgaaaaagtggcaccgagtcggtgcttttttgccaccATGGACATCTTCACAGCACACCACCGgtgagcaagggcgagg
SAP25	100316904	AGGGGAACACGCTGCCCCCGGttttagagctagaaatagcaagttaaaataaggctagtccgttatcaacttgaaaaagtggcaccgagtcggtgcttttttgccaccATGGAGGGGAACACGCTGCCCCCGGGgtgagcaagggcgagg
TRPC5OS	100329135	AGCAGATGCACCTCTTCCCGGttttagagctagaaatagcaagttaaaataaggctagtccgttatcaacttgaaaaagtggcaccgagtcggtgcttttttgccaccATGGAGCAGATGCACCTCTTCCCGAGgtgagcaagggcgagg
TRPC5OS	100329135	AGTCTAAGTCTGAGAGATCAGttttagagctagaaatagcaagttaaaataaggctagtccgttatcaacttgaaaaagtggcaccgagtcggtgcttttttgccaccATGGAGTCTAAGTCTGAGAGATCAGGgtgagcaagggcgagg
TRPC5OS	100329135	ATCAGCTATTCTTATTAACTGttttagagctagaaatagcaagttaaaataaggctagtccgttatcaacttgaaaaagtggcaccgagtcggtgcttttttgccaccATGGATCAGCTATTCTTATTAACTGGgtgagcaagggcgagg
TRPC5OS	100329135	GTTCCTTATGTAGAAGAAAAGttttagagctagaaatagcaagttaaaataaggctagtccgttatcaacttgaaaaagtggcaccgagtcggtgcttttttgccaccATGGGTTCCTTATGTAGAAGAAAATGGGgtgagcaagggcgagg
CHAF1A	10036	GAAAGCGGTCCGACGCCGAGGttttagagctagaaatagcaagttaaaataaggctagtccgttatcaacttgaaaaagtggcaccgagtcggtgcttttttgccaccATGGGAAAGCGGTCCGACGCCGAGGGgtgagcaagggcgagg
CHAF1A	10036	AGGGCGACGGTGTTCCCGAGGttttagagctagaaatagcaagttaaaataaggctagtccgttatcaacttgaaaaagtggcaccgagtcggtgcttttttgccaccATGGAGGGCGACGGTGTTCCCGAGAGgtgagcaagggcgagg
CHAF1A	10036	GATGACATGTCAGACGATCAGttttagagctagaaatagcaagttaaaataaggctagtccgttatcaacttgaaaaagtggcaccgagtcggtgcttttttgccaccATGGATGACATGTCAGACGATCAGGGgtgagcaagggcgagg
CHAF1A	10036	AGTCATCATTGATTTGACAGGttttagagctagaaatagcaagttaaaataaggctagtccgttatcaacttgaaaaagtggcaccgagtcggtgcttttttgccaccATGGGAGTCATCATTGATTTGACAGAGGgtgagcaagggcgagg
PARP2	10038	GGGGGCGCAAGGCACAATGTGttttagagctagaaatagcaagttaaaataaggctagtccgttatcaacttgaaaaagtggcaccgagtcggtgcttttttgccaccATGGGGGGGCGCAAGGCACAATGTAGGGgtgagcaagggcgagg
PARP2	10038	AATACCAAGAAAGCCCCACTGttttagagctagaaatagcaagttaaaataaggctagtccgttatcaacttgaaaaagtggcaccgagtcggtgcttttttgccaccATGGAATACCAAGAAAGCCCCACTTGgtgagcaagggcgagg
PARP2	10038	GAGGAAAAGCTAATAAGGACGttttagagctagaaatagcaagttaaaataaggctagtccgttatcaacttgaaaaagtggcaccgagtcggtgcttttttgccaccATGGGAGGAAAAGCTAATAAGGACAGgtgagcaagggcgagg
PARP2	10038	ACAGTGGCACAAATCAAGGCGttttagagctagaaatagcaagttaaaataaggctagtccgttatcaacttgaaaaagtggcaccgagtcggtgcttttttgccaccATGGACAGTGGCACAAATCAAGGCAGgtgagcaagggcgagg
ZBED6	100381270	GTGGTACATGCAATCAAAGAGttttagagctagaaatagcaagttaaaataaggctagtccgttatcaacttgaaaaagtggcaccgagtcggtgcttttttgccaccATGGGTGGTACATGCAATCAAAGATGGGgtgagcaagggcgagg
ZBED6	100381270	AAAGTGAGCGTGAAGACCGCGttttagagctagaaatagcaagttaaaataaggctagtccgttatcaacttgaaaaagtggcaccgagtcggtgcttttttgccaccATGGAAAGTGAGCGTGAAGACCGCAGgtgagcaagggcgagg
ZBED6	100381270	ATTGGAAGCTAACAAAGCAGGttttagagctagaaatagcaagttaaaataaggctagtccgttatcaacttgaaaaagtggcaccgagtcggtgcttttttgccaccATGGATTGGAAGCTAACAAAGCAGGGgtgagcaagggcgagg
ZBED6	100381270	AGCCCAATGGATAGGATGTGGttttagagctagaaatagcaagttaaaataaggctagtccgttatcaacttgaaaaagtggcaccgagtcggtgcttttttgccaccATGGGAGCCCAATGGATAGGATGTGTGGgtgagcaagggcgagg
PARP3	10039	AGCAAGCAACAGATTGCACGGttttagagctagaaatagcaagttaaaataaggctagtccgttatcaacttgaaaaagtggcaccgagtcggtgcttttttgccaccATGGAGCAAGCAACAGATTGCACGGGgtgagcaagggcgagg
PARP3	10039	GTGGACATGTTGGATCCACGGttttagagctagaaatagcaagttaaaataaggctagtccgttatcaacttgaaaaagtggcaccgagtcggtgcttttttgccaccATGGGTGGACATGTTGGATCCACGCGgtgagcaagggcgagg
PARP3	10039	ACTTATCGAAGTACAGGCAGGttttagagctagaaatagcaagttaaaataaggctagtccgttatcaacttgaaaaagtggcaccgagtcggtgcttttttgccaccATGGACTTATCGAAGTACAGGCAGAGgtgagcaagggcgagg
PARP3	10039	GGAGATGTTCAAGAACACCAGttttagagctagaaatagcaagttaaaataaggctagtccgttatcaacttgaaaaagtggcaccgagtcggtgcttttttgccaccATGGGGAGATGTTCAAGAACACCATGGGgtgagcaagggcgagg
CDH6	1004	GTTGTCTACAGTATTCTACAGttttagagctagaaatagcaagttaaaataaggctagtccgttatcaacttgaaaaagtggcaccgagtcggtgcttttttgccaccATGGGTTGTCTACAGTATTCTACAGGgtgagcaagggcgagg
CDH6	1004	GGATCCGATTATCAGTATGTGttttagagctagaaatagcaagttaaaataaggctagtccgttatcaacttgaaaaagtggcaccgagtcggtgcttttttgccaccATGGGGATCCGATTATCAGTATGTGGGGgtgagcaagggcgagg
CDH6	1004	AAAGCCAGCGACGCTGATGTGttttagagctagaaatagcaagttaaaataaggctagtccgttatcaacttgaaaaagtggcaccgagtcggtgcttttttgccaccATGGGAAAGCCAGCGACGCTGATGTGGGgtgagcaagggcgagg
CDH6	1004	AAGCTATAAACAGAAGGACAGttttagagctagaaatagcaagttaaaataaggctagtccgttatcaacttgaaaaagtggcaccgagtcggtgcttttttgccaccATGGAAGCTATAAACAGAAGGACAGGgtgagcaagggcgagg
TOM1L1	10040	GAGGATCATGGACCTGCTTGGttttagagctagaaatagcaagttaaaataaggctagtccgttatcaacttgaaaaagtggcaccgagtcggtgcttttttgccaccATGGGAGGATCATGGACCTGCTTGTGGGgtgagcaagggcgagg
TOM1L1	10040	AGTATTCTCCATCAATATGGGttttagagctagaaatagcaagttaaaataaggctagtccgttatcaacttgaaaaagtggcaccgagtcggtgcttttttgccaccATGGAGTATTCTCCATCAATATGGCGGGgtgagcaagggcgagg
TOM1L1	10040	GGAGTTCAGACTGAAGATTGGttttagagctagaaatagcaagttaaaataaggctagtccgttatcaacttgaaaaagtggcaccgagtcggtgcttttttgccaccATGGGAGTTCAGACTGAAGATTGGGgtgagcaagggcgagg
TOM1L1	10040	GGTTTACTAGAAACCAACAAGttttagagctagaaatagcaagttaaaataaggctagtccgttatcaacttgaaaaagtggcaccgagtcggtgcttttttgccaccATGGGGTTTACTAGAAACCAACAAAGgtgagcaagggcgagg
HMGXB4	10042	AGGAGATGAATGTGCGTCTGGttttagagctagaaatagcaagttaaaataaggctagtccgttatcaacttgaaaaagtggcaccgagtcggtgcttttttgccaccATGGAGGAGATGAATGTGCGTCTGAGgtgagcaagggcgagg
HMGXB4	10042	AAAGATCAAGGTTAGCACTGGttttagagctagaaatagcaagttaaaataaggctagtccgttatcaacttgaaaaagtggcaccgagtcggtgcttttttgccaccATGGAAAGATCAAGGTTAGCACTGTGgtgagcaagggcgagg
HMGXB4	10042	ATAGTGAACTTTACTTCTTGGttttagagctagaaatagcaagttaaaataaggctagtccgttatcaacttgaaaaagtggcaccgagtcggtgcttttttgccaccATGGATAGTGAACTTTACTTCTTGGGgtgagcaagggcgagg
HMGXB4	10042	ACAGTCTACTGATACAGCTAGttttagagctagaaatagcaagttaaaataaggctagtccgttatcaacttgaaaaagtggcaccgagtcggtgcttttttgccaccATGGACAGTCTACTGATACAGCTATGGGgtgagcaagggcgagg
MIR4300	100422823	GCTAAATCAGCAGAGACATGgttttagagctagaaatagcaagttaaaataaggctagtccgttatcaacttgaaaaagtggcaccgagtcggtgcttttttgccaccATGGGGCTAAATCAGCAGAGACATGAGGGgtgagcaagggcgagg
MIR4300	100422823	GCTCCCACTGCTTTGAAAAAgttttagagctagaaatagcaagttaaaataaggctagtccgttatcaacttgaaaaagtggcaccgagtcggtgcttttttgccaccATGGCTCCCACTGCTTTGAAAAAAGgtgagcaagggcgagg
MIR3160-2	100422825	GCTGTTATATGAACCTGCCCgttttagagctagaaatagcaagttaaaataaggctagtccgttatcaacttgaaaaagtggcaccgagtcggtgcttttttgccaccATGGGCTGTTATATGAACCTGCCCTGgtgagcaagggcgagg
MIR3160-2	100422825	AGCTGAGACTAGAAAGCCCAgttttagagctagaaatagcaagttaaaataaggctagtccgttatcaacttgaaaaagtggcaccgagtcggtgcttttttgccaccATGGAGCTGAGACTAGAAAGCCCAGGgtgagcaagggcgagg
MIR3160-2	100422825	GAGCTGAGACTAGAAAGCCCgttttagagctagaaatagcaagttaaaataaggctagtccgttatcaacttgaaaaagtggcaccgagtcggtgcttttttgccaccATGGAGCTGAGACTAGAAAGCCCAGgtgagcaagggcgagg
MIR3160-2	100422825	GCTCTCCTGACCAGCTGAGCgttttagagctagaaatagcaagttaaaataaggctagtccgttatcaacttgaaaaagtggcaccgagtcggtgcttttttgccaccATGGGCTCTCCTGACCAGCTGAGCTGgtgagcaagggcgagg
MIR4274	100422826	GGGTAACTGAGCTGCTGCCGgttttagagctagaaatagcaagttaaaataaggctagtccgttatcaacttgaaaaagtggcaccgagtcggtgcttttttgccaccATGGGGGTAACTGAGCTGCTGCCGGGgtgagcaagggcgagg
MIR4274	100422826	ATGCAGGGGGAGGGACTGCTgttttagagctagaaatagcaagttaaaataaggctagtccgttatcaacttgaaaaagtggcaccgagtcggtgcttttttgccaccATGGATGCAGGGGGAGGGACTGCTGGgtgagcaagggcgagg
MIR4274	100422826	AGGGTAACTGAGCTGCTGCCgttttagagctagaaatagcaagttaaaataaggctagtccgttatcaacttgaaaaagtggcaccgagtcggtgcttttttgccaccATGGGGAGGGTAACTGAGCTGCTGCCGGgtgagcaagggcgagg
MIR4274	100422826	GACTGCTGGGTCACCTGACAgttttagagctagaaatagcaagttaaaataaggctagtccgttatcaacttgaaaaagtggcaccgagtcggtgcttttttgccaccATGGGACTGCTGGGTCACCTGACAAGgtgagcaagggcgagg
MIR3160-1	100422827	GAGACTAGAAAGCCCAGGGCgttttagagctagaaatagcaagttaaaataaggctagtccgttatcaacttgaaaaagtggcaccgagtcggtgcttttttgccaccATGGAGACTAGAAAGCCCAGGGCAGgtgagcaagggcgagg
MIR4287	100422828	GAACTGAAAAGTGCCCTCAAgttttagagctagaaatagcaagttaaaataaggctagtccgttatcaacttgaaaaagtggcaccgagtcggtgcttttttgccaccATGGAACTGAAAAGTGCCCTCAAGGgtgagcaagggcgagg
MIR4287	100422828	GTCCCTACTGGGGAGACCATgttttagagctagaaatagcaagttaaaataaggctagtccgttatcaacttgaaaaagtggcaccgagtcggtgcttttttgccaccATGGTCCCTACTGGGGAGACCATAGGgtgagcaagggcgagg
MIR4287	100422828	GATCAATGTGGTCCCTACTGgttttagagctagaaatagcaagttaaaataaggctagtccgttatcaacttgaaaaagtggcaccgagtcggtgcttttttgccaccATGGATCAATGTGGTCCCTACTGGGgtgagcaagggcgagg
MIR4287	100422828	GTAGGGACCACATTGATCTCgttttagagctagaaatagcaagttaaaataaggctagtccgttatcaacttgaaaaagtggcaccgagtcggtgcttttttgccaccATGGTAGGGACCACATTGATCTCAGgtgagcaagggcgagg
MIR4319	100422829	ATATGAGTGCTCAGCTCATGgttttagagctagaaatagcaagttaaaataaggctagtccgttatcaacttgaaaaagtggcaccgagtcggtgcttttttgccaccATGGATATGAGTGCTCAGCTCATGGGgtgagcaagggcgagg
MIR4319	100422829	AGCACTCATATAACGTCCTCgttttagagctagaaatagcaagttaaaataaggctagtccgttatcaacttgaaaaagtggcaccgagtcggtgcttttttgccaccATGGAGCACTCATATAACGTCCTCAGgtgagcaagggcgagg
MIR4319	100422829	GCACTCATATAACGTCCTCAgttttagagctagaaatagcaagttaaaataaggctagtccgttatcaacttgaaaaagtggcaccgagtcggtgcttttttgccaccATGGGCACTCATATAACGTCCTCAGGgtgagcaagggcgagg
MIR4319	100422829	GCCACTGGGAATGCTCCCTGgttttagagctagaaatagcaagttaaaataaggctagtccgttatcaacttgaaaaagtggcaccgagtcggtgcttttttgccaccATGGGGCCACTGGGAATGCTCCCTGAGGgtgagcaagggcgagg
MIR1302-9	100422831	ATCTAAAATTCAAACTAGCTgttttagagctagaaatagcaagttaaaataaggctagtccgttatcaacttgaaaaagtggcaccgagtcggtgcttttttgccaccATGGATCTAAAATTCAAACTAGCTGGgtgagcaagggcgagg
MIR3188	100422833	GCTTTGTGCGGATACGGGGCgttttagagctagaaatagcaagttaaaataaggctagtccgttatcaacttgaaaaagtggcaccgagtcggtgcttttttgccaccATGGCTTTGTGCGGATACGGGGCTGgtgagcaagggcgagg
MIR3188	100422833	GGAGAGGCTTTGTGCGGATAgttttagagctagaaatagcaagttaaaataaggctagtccgttatcaacttgaaaaagtggcaccgagtcggtgcttttttgccaccATGGGAGAGGCTTTGTGCGGATACGgtgagcaagggcgagg
MIR3188	100422833	AGAGGCTTTGTGCGGATACGgttttagagctagaaatagcaagttaaaataaggctagtccgttatcaacttgaaaaagtggcaccgagtcggtgcttttttgccaccATGGAGAGGCTTTGTGCGGATACGGGgtgagcaagggcgagg
MIR3188	100422833	GAGAGGCTTTGTGCGGATACgttttagagctagaaatagcaagttaaaataaggctagtccgttatcaacttgaaaaagtggcaccgagtcggtgcttttttgccaccATGGAGAGGCTTTGTGCGGATACGGgtgagcaagggcgagg
MIR1302-10	100422834	AATATGTCCCAAGCTTAGTTgttttagagctagaaatagcaagttaaaataaggctagtccgttatcaacttgaaaaagtggcaccgagtcggtgcttttttgccaccATGGAATATGTCCCAAGCTTAGTTTGgtgagcaagggcgagg
MIR1302-10	100422834	GTATGTCCCAAACTAAGCTTgttttagagctagaaatagcaagttaaaataaggctagtccgttatcaacttgaaaaagtggcaccgagtcggtgcttttttgccaccATGGTATGTCCCAAACTAAGCTTGGgtgagcaagggcgagg
MIR1302-10	100422834	ATATGTCCCAAGCTTAGTTTgttttagagctagaaatagcaagttaaaataaggctagtccgttatcaacttgaaaaagtggcaccgagtcggtgcttttttgccaccATGGGGATATGTCCCAAGCTTAGTTTGGgtgagcaagggcgagg
MIR1302-10	100422834	AGTATGTCCCAAACTAAGCTgttttagagctagaaatagcaagttaaaataaggctagtccgttatcaacttgaaaaagtggcaccgagtcggtgcttttttgccaccATGGGAGTATGTCCCAAACTAAGCTTGGgtgagcaagggcgagg
MIR3183	100422835	GCTCCGAGCGACTCCGAGAGgttttagagctagaaatagcaagttaaaataaggctagtccgttatcaacttgaaaaagtggcaccgagtcggtgcttttttgccaccATGGCTCCGAGCGACTCCGAGAGAGgtgagcaagggcgagg
MIR3183	100422835	GAGCGACTCCGAGAGAGGCAgttttagagctagaaatagcaagttaaaataaggctagtccgttatcaacttgaaaaagtggcaccgagtcggtgcttttttgccaccATGGAGCGACTCCGAGAGAGGCAGGgtgagcaagggcgagg
MIR3183	100422835	GTCACGTTGACGGAATCCTCgttttagagctagaaatagcaagttaaaataaggctagtccgttatcaacttgaaaaagtggcaccgagtcggtgcttttttgccaccATGGTCACGTTGACGGAATCCTCCGgtgagcaagggcgagg
MIR3183	100422835	GCTCGGAGCAGTCACGTTGAgttttagagctagaaatagcaagttaaaataaggctagtccgttatcaacttgaaaaagtggcaccgagtcggtgcttttttgccaccATGGCTCGGAGCAGTCACGTTGACGgtgagcaagggcgagg
MIR1193	100422837	GTAAATGAAGTGCACGTCACgttttagagctagaaatagcaagttaaaataaggctagtccgttatcaacttgaaaaagtggcaccgagtcggtgcttttttgccaccATGGTAAATGAAGTGCACGTCACCGGgtgagcaagggcgagg
MIR1193	100422837	GTGCACTTCATTTACGATGTgttttagagctagaaatagcaagttaaaataaggctagtccgttatcaacttgaaaaagtggcaccgagtcggtgcttttttgccaccATGGTGCACTTCATTTACGATGTAGGgtgagcaagggcgagg
MIR3195	100422838	GACCCCCGCGGGGCCCCCGGgttttagagctagaaatagcaagttaaaataaggctagtccgttatcaacttgaaaaagtggcaccgagtcggtgcttttttgccaccATGGACCCCCGCGGGGCCCCCGGCGgtgagcaagggcgagg
MIR3195	100422838	GTTGGCCGCTGACCCCCGCGgttttagagctagaaatagcaagttaaaataaggctagtccgttatcaacttgaaaaagtggcaccgagtcggtgcttttttgccaccATGGGTTGGCCGCTGACCCCCGCGGGgtgagcaagggcgagg
MIR3195	100422838	GCGGGGGTCAGCGGCCAACCgttttagagctagaaatagcaagttaaaataaggctagtccgttatcaacttgaaaaagtggcaccgagtcggtgcttttttgccaccATGGCGGGGGTCAGCGGCCAACCCGgtgagcaagggcgagg
MIR3195	100422838	GGTTGGCCGCTGACCCCCGCgttttagagctagaaatagcaagttaaaataaggctagtccgttatcaacttgaaaaagtggcaccgagtcggtgcttttttgccaccATGGGTTGGCCGCTGACCCCCGCGGgtgagcaagggcgagg
MIR4317	100422840	GAGCTACAAAATAAACTCCCgttttagagctagaaatagcaagttaaaataaggctagtccgttatcaacttgaaaaagtggcaccgagtcggtgcttttttgccaccATGGAGCTACAAAATAAACTCCCTGgtgagcaagggcgagg
MIR3174	100422841	AATTAAAATGCAGATCCAGTgttttagagctagaaatagcaagttaaaataaggctagtccgttatcaacttgaaaaagtggcaccgagtcggtgcttttttgccaccATGGAATTAAAATGCAGATCCAGTAGGGgtgagcaagggcgagg
MIR3174	100422841	GGGCTCCTCAGCAAACCTACgttttagagctagaaatagcaagttaaaataaggctagtccgttatcaacttgaaaaagtggcaccgagtcggtgcttttttgccaccATGGGGCTCCTCAGCAAACCTACTGgtgagcaagggcgagg
MIR3174	100422841	AGTTAGAGATGCAGAGCCCTgttttagagctagaaatagcaagttaaaataaggctagtccgttatcaacttgaaaaagtggcaccgagtcggtgcttttttgccaccATGGAGTTAGAGATGCAGAGCCCTGGgtgagcaagggcgagg
MIR3174	100422841	GAGTTAGAGATGCAGAGCCCgttttagagctagaaatagcaagttaaaataaggctagtccgttatcaacttgaaaaagtggcaccgagtcggtgcttttttgccaccATGGAGTTAGAGATGCAGAGCCCTGgtgagcaagggcgagg
MIR3074	100422842	ATCAGCTCAGTAGGCACCGGgttttagagctagaaatagcaagttaaaataaggctagtccgttatcaacttgaaaaagtggcaccgagtcggtgcttttttgccaccATGGATCAGCTCAGTAGGCACCGGAGgtgagcaagggcgagg
MIR3074	100422842	GATATCAGCTCAGTAGGCACgttttagagctagaaatagcaagttaaaataaggctagtccgttatcaacttgaaaaagtggcaccgagtcggtgcttttttgccaccATGGATATCAGCTCAGTAGGCACCGgtgagcaagggcgagg
MIR4293	100422843	ACACCTGTTCCTTGGGAAGCgttttagagctagaaatagcaagttaaaataaggctagtccgttatcaacttgaaaaagtggcaccgagtcggtgcttttttgccaccATGGACACCTGTTCCTTGGGAAGCTGgtgagcaagggcgagg
MIR4293	100422843	GCAATGTCACCAGCTTCCCAgttttagagctagaaatagcaagttaaaataaggctagtccgttatcaacttgaaaaagtggcaccgagtcggtgcttttttgccaccATGGCAATGTCACCAGCTTCCCAAGgtgagcaagggcgagg
MIR4293	100422843	ACTGACCGCTTGCTTCAGTCgttttagagctagaaatagcaagttaaaataaggctagtccgttatcaacttgaaaaagtggcaccgagtcggtgcttttttgccaccATGGGACTGACCGCTTGCTTCAGTCAGGgtgagcaagggcgagg
MIR1233-2	100422845	GGAGCTGCAGGGCTATGGGAgttttagagctagaaatagcaagttaaaataaggctagtccgttatcaacttgaaaaagtggcaccgagtcggtgcttttttgccaccATGGGAGCTGCAGGGCTATGGGAGGgtgagcaagggcgagg
MIR1233-2	100422845	AGGACAGGGCTCAGACGCTGgttttagagctagaaatagcaagttaaaataaggctagtccgttatcaacttgaaaaagtggcaccgagtcggtgcttttttgccaccATGGAGGACAGGGCTCAGACGCTGGGgtgagcaagggcgagg
MIR1233-2	100422845	GCACGGCAGGGGGAGCTGCAgttttagagctagaaatagcaagttaaaataaggctagtccgttatcaacttgaaaaagtggcaccgagtcggtgcttttttgccaccATGGCACGGCAGGGGGAGCTGCAGGgtgagcaagggcgagg
MIR1233-2	100422845	AGGGGGAGCTGCAGGGCTATgttttagagctagaaatagcaagttaaaataaggctagtccgttatcaacttgaaaaagtggcaccgagtcggtgcttttttgccaccATGGAGGGGGAGCTGCAGGGCTATGGgtgagcaagggcgagg
MIR3164	100422846	AACTGCGACTTCAAGCAAAAgttttagagctagaaatagcaagttaaaataaggctagtccgttatcaacttgaaaaagtggcaccgagtcggtgcttttttgccaccATGGAACTGCGACTTCAAGCAAAACGgtgagcaagggcgagg
MIR3164	100422846	AGCAAAACGGCATGATTGCAgttttagagctagaaatagcaagttaaaataaggctagtccgttatcaacttgaaaaagtggcaccgagtcggtgcttttttgccaccATGGAGCAAAACGGCATGATTGCAGGgtgagcaagggcgagg
MIR3164	100422846	AAGCAAAACGGCATGATTGCgttttagagctagaaatagcaagttaaaataaggctagtccgttatcaacttgaaaaagtggcaccgagtcggtgcttttttgccaccATGGAAGCAAAACGGCATGATTGCAGgtgagcaagggcgagg
MIR3164	100422846	AACTGTGACTTTAAGGGAAAgttttagagctagaaatagcaagttaaaataaggctagtccgttatcaacttgaaaaagtggcaccgagtcggtgcttttttgccaccATGGGAACTGTGACTTTAAGGGAAATGGgtgagcaagggcgagg
MIR514B	100422847	ATGTGTTACTCCACTCACAGgttttagagctagaaatagcaagttaaaataaggctagtccgttatcaacttgaaaaagtggcaccgagtcggtgcttttttgccaccATGGATGTGTTACTCCACTCACAGAGgtgagcaagggcgagg
MIR514B	100422847	ATGATTGACACCTCTGTGAGgttttagagctagaaatagcaagttaaaataaggctagtccgttatcaacttgaaaaagtggcaccgagtcggtgcttttttgccaccATGGGGATGATTGACACCTCTGTGAGTGgtgagcaagggcgagg
MIR548V	100422850	GCAAAAGTAACTGTAGCTTTgttttagagctagaaatagcaagttaaaataaggctagtccgttatcaacttgaaaaagtggcaccgagtcggtgcttttttgccaccATGGCAAAAGTAACTGTAGCTTTTGgtgagcaagggcgagg
MIR548V	100422850	GCACTTAGTAAATATTAGGCgttttagagctagaaatagcaagttaaaataaggctagtccgttatcaacttgaaaaagtggcaccgagtcggtgcttttttgccaccATGGGGCACTTAGTAAATATTAGGCTGGgtgagcaagggcgagg
MIR548V	100422850	GGTTTGAGCAAAAGTAATTGgttttagagctagaaatagcaagttaaaataaggctagtccgttatcaacttgaaaaagtggcaccgagtcggtgcttttttgccaccATGGGTTTGAGCAAAAGTAATTGCGgtgagcaagggcgagg
MIR548V	100422850	AGAGGGATTTATTGAATACTgttttagagctagaaatagcaagttaaaataaggctagtccgttatcaacttgaaaaagtggcaccgagtcggtgcttttttgccaccATGGAGAGGGATTTATTGAATACTAGGGgtgagcaagggcgagg
MIR4316	100422851	ACACCAGCTAGCCTCACCCTgttttagagctagaaatagcaagttaaaataaggctagtccgttatcaacttgaaaaagtggcaccgagtcggtgcttttttgccaccATGGGACACCAGCTAGCCTCACCCTGGGgtgagcaagggcgagg
MIR4316	100422851	ATTGGGGCTGGGCTGGAGAGgttttagagctagaaatagcaagttaaaataaggctagtccgttatcaacttgaaaaagtggcaccgagtcggtgcttttttgccaccATGGATTGGGGCTGGGCTGGAGAGTGgtgagcaagggcgagg
MIR4316	100422851	GGTTGTGGTGGGATTGGGGCgttttagagctagaaatagcaagttaaaataaggctagtccgttatcaacttgaaaaagtggcaccgagtcggtgcttttttgccaccATGGGTTGTGGTGGGATTGGGGCTGgtgagcaagggcgagg
MIR4316	100422851	GAATGTGGTTGTGGTGGGATgttttagagctagaaatagcaagttaaaataaggctagtccgttatcaacttgaaaaagtggcaccgagtcggtgcttttttgccaccATGGAATGTGGTTGTGGTGGGATTGgtgagcaagggcgagg
MIR4259	100422852	ACCCAACTGTGACCTCCCCTgttttagagctagaaatagcaagttaaaataaggctagtccgttatcaacttgaaaaagtggcaccgagtcggtgcttttttgccaccATGGACCCAACTGTGACCTCCCCTAGGGgtgagcaagggcgagg
MIR4259	100422852	GTTGGGTCTAGGGGTCAGGAgttttagagctagaaatagcaagttaaaataaggctagtccgttatcaacttgaaaaagtggcaccgagtcggtgcttttttgccaccATGGTTGGGTCTAGGGGTCAGGAGGgtgagcaagggcgagg
MIR4259	100422852	GAGGTCACAGTTGGGTCTAGgttttagagctagaaatagcaagttaaaataaggctagtccgttatcaacttgaaaaagtggcaccgagtcggtgcttttttgccaccATGGAGGTCACAGTTGGGTCTAGGGgtgagcaagggcgagg
MIR4259	100422852	GGCCCCTTGTGTCCTGAATTgttttagagctagaaatagcaagttaaaataaggctagtccgttatcaacttgaaaaagtggcaccgagtcggtgcttttttgccaccATGGGCCCCTTGTGTCCTGAATTGGgtgagcaagggcgagg
MIR3182	100422853	AGCATCGAAGGGCGGATGCAgttttagagctagaaatagcaagttaaaataaggctagtccgttatcaacttgaaaaagtggcaccgagtcggtgcttttttgccaccATGGAGCATCGAAGGGCGGATGCACGgtgagcaagggcgagg
MIR3182	100422853	GATCCAACCCAAGCATCGAAgttttagagctagaaatagcaagttaaaataaggctagtccgttatcaacttgaaaaagtggcaccgagtcggtgcttttttgccaccATGGATCCAACCCAAGCATCGAAGGgtgagcaagggcgagg
MIR3182	100422853	GCATCCGCCCTTCGATGCTTgttttagagctagaaatagcaagttaaaataaggctagtccgttatcaacttgaaaaagtggcaccgagtcggtgcttttttgccaccATGGCATCCGCCCTTCGATGCTTGGgtgagcaagggcgagg
MIR3187	100422854	ACCATGTTCTCCTTGGCCATgttttagagctagaaatagcaagttaaaataaggctagtccgttatcaacttgaaaaagtggcaccgagtcggtgcttttttgccaccATGGACCATGTTCTCCTTGGCCATGGgtgagcaagggcgagg
MIR3187	100422854	GAAGGTCACCATGTTCTCCTgttttagagctagaaatagcaagttaaaataaggctagtccgttatcaacttgaaaaagtggcaccgagtcggtgcttttttgccaccATGGAAGGTCACCATGTTCTCCTTGGgtgagcaagggcgagg
MIR4301	100422855	ACTTGTGAACATTGCATTCGgttttagagctagaaatagcaagttaaaataaggctagtccgttatcaacttgaaaaagtggcaccgagtcggtgcttttttgccaccATGGGACTTGTGAACATTGCATTCGTGGgtgagcaagggcgagg
MIR4301	100422855	GTGAACATTGCATTCGTGGAgttttagagctagaaatagcaagttaaaataaggctagtccgttatcaacttgaaaaagtggcaccgagtcggtgcttttttgccaccATGGTGAACATTGCATTCGTGGAGGgtgagcaagggcgagg
MIR4301	100422855	AATGTTCACAAGTGAAGTAGgttttagagctagaaatagcaagttaaaataaggctagtccgttatcaacttgaaaaagtggcaccgagtcggtgcttttttgccaccATGGGAATGTTCACAAGTGAAGTAGTGGgtgagcaagggcgagg
MIR4301	100422855	AACATTGCATTCGTGGAGGGgttttagagctagaaatagcaagttaaaataaggctagtccgttatcaacttgaaaaagtggcaccgagtcggtgcttttttgccaccATGGAACATTGCATTCGTGGAGGGTGgtgagcaagggcgagg
MIR3123	100422856	ACATGATTAAACAATTCTCTgttttagagctagaaatagcaagttaaaataaggctagtccgttatcaacttgaaaaagtggcaccgagtcggtgcttttttgccaccATGGACATGATTAAACAATTCTCTGGgtgagcaagggcgagg
MIR3123	100422856	ATGATTCTCCCATTTCCACAgttttagagctagaaatagcaagttaaaataaggctagtccgttatcaacttgaaaaagtggcaccgagtcggtgcttttttgccaccATGGGGATGATTCTCCCATTTCCACATGGgtgagcaagggcgagg
MIR4318	100422857	AGTCACTGTGGGTACATGCTgttttagagctagaaatagcaagttaaaataaggctagtccgttatcaacttgaaaaagtggcaccgagtcggtgcttttttgccaccATGGGGAGTCACTGTGGGTACATGCTAGGgtgagcaagggcgagg
MIR4318	100422857	GACAAGGCCCTTGTCCACAGgttttagagctagaaatagcaagttaaaataaggctagtccgttatcaacttgaaaaagtggcaccgagtcggtgcttttttgccaccATGGACAAGGCCCTTGTCCACAGTGgtgagcaagggcgagg
MIR4318	100422857	ACAAGGCCCTTGTCCACAGTgttttagagctagaaatagcaagttaaaataaggctagtccgttatcaacttgaaaaagtggcaccgagtcggtgcttttttgccaccATGGACAAGGCCCTTGTCCACAGTGGgtgagcaagggcgagg
MIR4318	100422857	ATTATGTCATAAACCCACTGgttttagagctagaaatagcaagttaaaataaggctagtccgttatcaacttgaaaaagtggcaccgagtcggtgcttttttgccaccATGGATTATGTCATAAACCCACTGTGgtgagcaagggcgagg
MIR4285	100422858	GCGCAGCAATTCCGCACCCCgttttagagctagaaatagcaagttaaaataaggctagtccgttatcaacttgaaaaagtggcaccgagtcggtgcttttttgccaccATGGCGCAGCAATTCCGCACCCCAGgtgagcaagggcgagg
MIR4285	100422858	GCAATTCCGCACCCCAGGGCgttttagagctagaaatagcaagttaaaataaggctagtccgttatcaacttgaaaaagtggcaccgagtcggtgcttttttgccaccATGGCAATTCCGCACCCCAGGGCCGgtgagcaagggcgagg
MIR4285	100422858	GTGCGGAATTGCTGCGCGGGgttttagagctagaaatagcaagttaaaataaggctagtccgttatcaacttgaaaaagtggcaccgagtcggtgcttttttgccaccATGGTGCGGAATTGCTGCGCGGGCGgtgagcaagggcgagg
MIR4285	100422858	GGGGTGCGGAATTGCTGCGCgttttagagctagaaatagcaagttaaaataaggctagtccgttatcaacttgaaaaagtggcaccgagtcggtgcttttttgccaccATGGGGGTGCGGAATTGCTGCGCGGgtgagcaagggcgagg
MIR4292	100422860	GCACCTCTGGCCTCCTAAGCgttttagagctagaaatagcaagttaaaataaggctagtccgttatcaacttgaaaaagtggcaccgagtcggtgcttttttgccaccATGGGCACCTCTGGCCTCCTAAGCAGgtgagcaagggcgagg
MIR4292	100422860	AGGAGGCCAGAGGTGCCCCTgttttagagctagaaatagcaagttaaaataaggctagtccgttatcaacttgaaaaagtggcaccgagtcggtgcttttttgccaccATGGAGGAGGCCAGAGGTGCCCCTGGgtgagcaagggcgagg
MIR4292	100422860	GGCCAGAGGTGCCCCTGGGCgttttagagctagaaatagcaagttaaaataaggctagtccgttatcaacttgaaaaagtggcaccgagtcggtgcttttttgccaccATGGGCCAGAGGTGCCCCTGGGCCGgtgagcaagggcgagg
MIR4292	100422860	AGGTGCCCCTGGGCCGGCCTgttttagagctagaaatagcaagttaaaataaggctagtccgttatcaacttgaaaaagtggcaccgagtcggtgcttttttgccaccATGGAGGTGCCCCTGGGCCGGCCTTGgtgagcaagggcgagg
MIR4306	100422861	GAGGACAGTCAAAAGATTCTgttttagagctagaaatagcaagttaaaataaggctagtccgttatcaacttgaaaaagtggcaccgagtcggtgcttttttgccaccATGGAGGACAGTCAAAAGATTCTGGgtgagcaagggcgagg
MIR4306	100422861	AGAGGACAGTCAAAAGATTCgttttagagctagaaatagcaagttaaaataaggctagtccgttatcaacttgaaaaagtggcaccgagtcggtgcttttttgccaccATGGAGAGGACAGTCAAAAGATTCTGgtgagcaagggcgagg
MIR4306	100422861	AGTCAAAAGATTCTGGGTTAgttttagagctagaaatagcaagttaaaataaggctagtccgttatcaacttgaaaaagtggcaccgagtcggtgcttttttgccaccATGGAGTCAAAAGATTCTGGGTTAGGgtgagcaagggcgagg
MIR4306	100422861	AGTGTCCTTAGAGTCTCCAGgttttagagctagaaatagcaagttaaaataaggctagtccgttatcaacttgaaaaagtggcaccgagtcggtgcttttttgccaccATGGGAGTGTCCTTAGAGTCTCCAGAGGgtgagcaagggcgagg
MIR548S	100422862	ATTATAATTATTAAAAATAAgttttagagctagaaatagcaagttaaaataaggctagtccgttatcaacttgaaaaagtggcaccgagtcggtgcttttttgccaccATGGGGATTATAATTATTAAAAATAATGGgtgagcaagggcgagg
MIR4265	100422863	GACCAATTCTTTACAGGTGTgttttagagctagaaatagcaagttaaaataaggctagtccgttatcaacttgaaaaagtggcaccgagtcggtgcttttttgccaccATGGACCAATTCTTTACAGGTGTAGGgtgagcaagggcgagg
MIR4265	100422863	AGCCTACACCTGTAAAGAATgttttagagctagaaatagcaagttaaaataaggctagtccgttatcaacttgaaaaagtggcaccgagtcggtgcttttttgccaccATGGAGCCTACACCTGTAAAGAATTGgtgagcaagggcgagg
MIR4265	100422863	ACTGGTGATCTCTGCAGCTGgttttagagctagaaatagcaagttaaaataaggctagtccgttatcaacttgaaaaagtggcaccgagtcggtgcttttttgccaccATGGGACTGGTGATCTCTGCAGCTGTGGgtgagcaagggcgagg
MIR4265	100422863	GTAAAGAATTGGTCAGCCTGgttttagagctagaaatagcaagttaaaataaggctagtccgttatcaacttgaaaaagtggcaccgagtcggtgcttttttgccaccATGGTAAAGAATTGGTCAGCCTGGGgtgagcaagggcgagg
MIR4320	100422865	GCAAACCCCACATGTCACTCgttttagagctagaaatagcaagttaaaataaggctagtccgttatcaacttgaaaaagtggcaccgagtcggtgcttttttgccaccATGGCAAACCCCACATGTCACTCTGgtgagcaagggcgagg
MIR4320	100422865	GTAGACATTTCAGATAACTCgttttagagctagaaatagcaagttaaaataaggctagtccgttatcaacttgaaaaagtggcaccgagtcggtgcttttttgccaccATGGTAGACATTTCAGATAACTCGGgtgagcaagggcgagg
MIR4320	100422865	GCTGTCAGGGCAAAGTTGCCgttttagagctagaaatagcaagttaaaataaggctagtccgttatcaacttgaaaaagtggcaccgagtcggtgcttttttgccaccATGGCTGTCAGGGCAAAGTTGCCAGgtgagcaagggcgagg
MIR3115	100422866	AATATGGGTTTACTAGTTGGgttttagagctagaaatagcaagttaaaataaggctagtccgttatcaacttgaaaaagtggcaccgagtcggtgcttttttgccaccATGGAATATGGGTTTACTAGTTGGTGgtgagcaagggcgagg
MIR3115	100422866	GGACATAAAGGCCTAATAGTgttttagagctagaaatagcaagttaaaataaggctagtccgttatcaacttgaaaaagtggcaccgagtcggtgcttttttgccaccATGGGACATAAAGGCCTAATAGTTGgtgagcaagggcgagg
MIR378C	100422867	GGAGTCAGAAGAGTGGAGTCgttttagagctagaaatagcaagttaaaataaggctagtccgttatcaacttgaaaaagtggcaccgagtcggtgcttttttgccaccATGGGAGTCAGAAGAGTGGAGTCGGgtgagcaagggcgagg
MIR378C	100422867	GACTTCAACTCTGACTTTGAgttttagagctagaaatagcaagttaaaataaggctagtccgttatcaacttgaaaaagtggcaccgagtcggtgcttttttgccaccATGGACTTCAACTCTGACTTTGAAGgtgagcaagggcgagg
MIR4270	100422868	AATAGATGGCCTTCCCCTGCgttttagagctagaaatagcaagttaaaataaggctagtccgttatcaacttgaaaaagtggcaccgagtcggtgcttttttgccaccATGGGGAATAGATGGCCTTCCCCTGCTGgtgagcaagggcgagg
MIR4270	100422868	ATAGATGGCCTTCCCCTGCTgttttagagctagaaatagcaagttaaaataaggctagtccgttatcaacttgaaaaagtggcaccgagtcggtgcttttttgccaccATGGATAGATGGCCTTCCCCTGCTGGGGgtgagcaagggcgagg
MIR4270	100422868	ACTTTCTTCCCAGCAGGGGAgttttagagctagaaatagcaagttaaaataaggctagtccgttatcaacttgaaaaagtggcaccgagtcggtgcttttttgccaccATGGACTTTCTTCCCAGCAGGGGAAGgtgagcaagggcgagg
MIR4270	100422868	AGCTTCAGGGAGTCAGGGGAgttttagagctagaaatagcaagttaaaataaggctagtccgttatcaacttgaaaaagtggcaccgagtcggtgcttttttgccaccATGGAGCTTCAGGGAGTCAGGGGAGGgtgagcaagggcgagg
MIR3152	100422869	ATTGCCCCTATTCTAACACAgttttagagctagaaatagcaagttaaaataaggctagtccgttatcaacttgaaaaagtggcaccgagtcggtgcttttttgccaccATGGATTGCCCCTATTCTAACACAGGgtgagcaagggcgagg
MIR3152	100422869	AGGCTTCCCTGTGTTAGAATgttttagagctagaaatagcaagttaaaataaggctagtccgttatcaacttgaaaaagtggcaccgagtcggtgcttttttgccaccATGGGGAGGCTTCCCTGTGTTAGAATAGGgtgagcaagggcgagg
MIR3152	100422869	GCTTCCCTGTGTTAGAATAGgttttagagctagaaatagcaagttaaaataaggctagtccgttatcaacttgaaaaagtggcaccgagtcggtgcttttttgccaccATGGGGCTTCCCTGTGTTAGAATAGGGGgtgagcaagggcgagg
MIR3152	100422869	GGCTTCCCTGTGTTAGAATAgttttagagctagaaatagcaagttaaaataaggctagtccgttatcaacttgaaaaagtggcaccgagtcggtgcttttttgccaccATGGGGCTTCCCTGTGTTAGAATAGGgtgagcaagggcgagg
MIR3180-1	100422870	ATGCGCCCCGGGAAAGCGTGgttttagagctagaaatagcaagttaaaataaggctagtccgttatcaacttgaaaaagtggcaccgagtcggtgcttttttgccaccATGGATGCGCCCCGGGAAAGCGTGGGgtgagcaagggcgagg
MIR3180-1	100422870	GCATGCGCCCCGGGAAAGCGgttttagagctagaaatagcaagttaaaataaggctagtccgttatcaacttgaaaaagtggcaccgagtcggtgcttttttgccaccATGGCATGCGCCCCGGGAAAGCGTGgtgagcaagggcgagg
MIR3180-1	100422870	GCTCCGCCCCACGCTTTCCCgttttagagctagaaatagcaagttaaaataaggctagtccgttatcaacttgaaaaagtggcaccgagtcggtgcttttttgccaccATGGCTCCGCCCCACGCTTTCCCGGgtgagcaagggcgagg
MIR3180-1	100422870	GCGTGGGGCGGAGCTTCCGGgttttagagctagaaatagcaagttaaaataaggctagtccgttatcaacttgaaaaagtggcaccgagtcggtgcttttttgccaccATGGCGTGGGGCGGAGCTTCCGGAGgtgagcaagggcgagg
MIR3117	100422871	ACACTATACGAGTCATATAAgttttagagctagaaatagcaagttaaaataaggctagtccgttatcaacttgaaaaagtggcaccgagtcggtgcttttttgccaccATGGGACACTATACGAGTCATATAAGGGgtgagcaagggcgagg
MIR3117	100422871	GACACTATACGAGTCATATAgttttagagctagaaatagcaagttaaaataaggctagtccgttatcaacttgaaaaagtggcaccgagtcggtgcttttttgccaccATGGGACACTATACGAGTCATATAAGgtgagcaagggcgagg
MIR4297	100422873	GGCCCTGCCGTGCACTTCGAgttttagagctagaaatagcaagttaaaataaggctagtccgttatcaacttgaaaaagtggcaccgagtcggtgcttttttgccaccATGGGCCCTGCCGTGCACTTCGAAGgtgagcaagggcgagg
MIR4297	100422873	GAAGGCAGGCACAGACAGGAgttttagagctagaaatagcaagttaaaataaggctagtccgttatcaacttgaaaaagtggcaccgagtcggtgcttttttgccaccATGGAAGGCAGGCACAGACAGGAAGgtgagcaagggcgagg
MIR4297	100422873	GTGCCTGCCTTCGAAGTGCAgttttagagctagaaatagcaagttaaaataaggctagtccgttatcaacttgaaaaagtggcaccgagtcggtgcttttttgccaccATGGTGCCTGCCTTCGAAGTGCACGgtgagcaagggcgagg
MIR4297	100422873	AGGGCCAGGACGGGTCGCTGgttttagagctagaaatagcaagttaaaataaggctagtccgttatcaacttgaaaaagtggcaccgagtcggtgcttttttgccaccATGGAGGGCCAGGACGGGTCGCTGTGgtgagcaagggcgagg
MIR4279	100422874	GCTCAGGAGGTGAAGCCGGGgttttagagctagaaatagcaagttaaaataaggctagtccgttatcaacttgaaaaagtggcaccgagtcggtgcttttttgccaccATGGCTCAGGAGGTGAAGCCGGGAGgtgagcaagggcgagg
MIR4279	100422874	AGATTCTCTCTCTCTCCTCCgttttagagctagaaatagcaagttaaaataaggctagtccgttatcaacttgaaaaagtggcaccgagtcggtgcttttttgccaccATGGAGATTCTCTCTCTCTCCTCCCGgtgagcaagggcgagg
MIR3192	100422875	AAAGACAGAGGAAGGGATTCgttttagagctagaaatagcaagttaaaataaggctagtccgttatcaacttgaaaaagtggcaccgagtcggtgcttttttgccaccATGGAAAGACAGAGGAAGGGATTCTGgtgagcaagggcgagg
MIR3192	100422875	AGAGCTGAGAGGGCGATCAGgttttagagctagaaatagcaagttaaaataaggctagtccgttatcaacttgaaaaagtggcaccgagtcggtgcttttttgccaccATGGGAGAGCTGAGAGGGCGATCAGAGGgtgagcaagggcgagg
MIR3192	100422875	ATTCTGGGAGGTTGTAGCAGgttttagagctagaaatagcaagttaaaataaggctagtccgttatcaacttgaaaaagtggcaccgagtcggtgcttttttgccaccATGGGATTCTGGGAGGTTGTAGCAGTGGgtgagcaagggcgagg
MIR3192	100422875	ACAGAGGAAGGGATTCTGGGgttttagagctagaaatagcaagttaaaataaggctagtccgttatcaacttgaaaaagtggcaccgagtcggtgcttttttgccaccATGGACAGAGGAAGGGATTCTGGGAGgtgagcaagggcgagg
MIR3148	100422876	GGAGTTAAGATGGAAAAAACgttttagagctagaaatagcaagttaaaataaggctagtccgttatcaacttgaaaaagtggcaccgagtcggtgcttttttgccaccATGGGAGTTAAGATGGAAAAAACTGgtgagcaagggcgagg
MIR3148	100422876	GGAAAATACTGGAGTTAAGTgttttagagctagaaatagcaagttaaaataaggctagtccgttatcaacttgaaaaagtggcaccgagtcggtgcttttttgccaccATGGGGAAAATACTGGAGTTAAGTTGgtgagcaagggcgagg
MIR3148	100422876	AAAAACTGATGTATGCTTGTgttttagagctagaaatagcaagttaaaataaggctagtccgttatcaacttgaaaaagtggcaccgagtcggtgcttttttgccaccATGGAAAAACTGATGTATGCTTGTTGgtgagcaagggcgagg
MIR3148	100422876	GCTCCTTTCTGGAGTTAAGAgttttagagctagaaatagcaagttaaaataaggctagtccgttatcaacttgaaaaagtggcaccgagtcggtgcttttttgccaccATGGGGCTCCTTTCTGGAGTTAAGATGGgtgagcaagggcgagg
MIR3168	100422878	ACTTCTTGCTGTGTGACCCTgttttagagctagaaatagcaagttaaaataaggctagtccgttatcaacttgaaaaagtggcaccgagtcggtgcttttttgccaccATGGACTTCTTGCTGTGTGACCCTGGgtgagcaagggcgagg
MIR3168	100422878	GCATAGAGAAGTTAAGTCACgttttagagctagaaatagcaagttaaaataaggctagtccgttatcaacttgaaaaagtggcaccgagtcggtgcttttttgccaccATGGGCATAGAGAAGTTAAGTCACTGgtgagcaagggcgagg
MIR3168	100422878	AGTCAGACAGCCTGAGTTGGgttttagagctagaaatagcaagttaaaataaggctagtccgttatcaacttgaaaaagtggcaccgagtcggtgcttttttgccaccATGGAGTCAGACAGCCTGAGTTGGAGgtgagcaagggcgagg
MIR3124	100422879	GGAGTGAGGAAAGTCACTTTgttttagagctagaaatagcaagttaaaataaggctagtccgttatcaacttgaaaaagtggcaccgagtcggtgcttttttgccaccATGGGAGTGAGGAAAGTCACTTTTGgtgagcaagggcgagg
MIR4325	100422883	AGACCTCAAGGATGGAGAGAgttttagagctagaaatagcaagttaaaataaggctagtccgttatcaacttgaaaaagtggcaccgagtcggtgcttttttgccaccATGGAGACCTCAAGGATGGAGAGAAGgtgagcaagggcgagg
MIR4325	100422883	GATCCAGGAGGCAGACCTCAgttttagagctagaaatagcaagttaaaataaggctagtccgttatcaacttgaaaaagtggcaccgagtcggtgcttttttgccaccATGGATCCAGGAGGCAGACCTCAAGgtgagcaagggcgagg
MIR4325	100422883	GAGATGCTTCTAGATCCAGGgttttagagctagaaatagcaagttaaaataaggctagtccgttatcaacttgaaaaagtggcaccgagtcggtgcttttttgccaccATGGAGATGCTTCTAGATCCAGGAGgtgagcaagggcgagg
MIR4280	100422887	GAGCAGAGCCTTAAAGGATGgttttagagctagaaatagcaagttaaaataaggctagtccgttatcaacttgaaaaagtggcaccgagtcggtgcttttttgccaccATGGGGAGCAGAGCCTTAAAGGATGAGGGgtgagcaagggcgagg
MIR4280	100422887	GAACTTAAGGTAAGGAATCAgttttagagctagaaatagcaagttaaaataaggctagtccgttatcaacttgaaaaagtggcaccgagtcggtgcttttttgccaccATGGAACTTAAGGTAAGGAATCAGGgtgagcaagggcgagg
MIR4280	100422887	AGTTCTGAGCAGAGCCTTAAgttttagagctagaaatagcaagttaaaataaggctagtccgttatcaacttgaaaaagtggcaccgagtcggtgcttttttgccaccATGGGAGTTCTGAGCAGAGCCTTAAAGGgtgagcaagggcgagg
MIR4264	100422888	GAAAGCTGGATACTCAGTCAgttttagagctagaaatagcaagttaaaataaggctagtccgttatcaacttgaaaaagtggcaccgagtcggtgcttttttgccaccATGGAAAGCTGGATACTCAGTCATGGgtgagcaagggcgagg
MIR4264	100422888	ACATGATAGTGACAGGTACTgttttagagctagaaatagcaagttaaaataaggctagtccgttatcaacttgaaaaagtggcaccgagtcggtgcttttttgccaccATGGACATGATAGTGACAGGTACTGGgtgagcaagggcgagg
MIR4264	100422888	AACATGATAGTGACAGGTACgttttagagctagaaatagcaagttaaaataaggctagtccgttatcaacttgaaaaagtggcaccgagtcggtgcttttttgccaccATGGAACATGATAGTGACAGGTACTGgtgagcaagggcgagg
MIR3194	100422889	GTGGCACGCAGCCCTCCTGGgttttagagctagaaatagcaagttaaaataaggctagtccgttatcaacttgaaaaagtggcaccgagtcggtgcttttttgccaccATGGTGGCACGCAGCCCTCCTGGTGgtgagcaagggcgagg
MIR3194	100422889	GAGCAGCAGAGCTGCCCGGGgttttagagctagaaatagcaagttaaaataaggctagtccgttatcaacttgaaaaagtggcaccgagtcggtgcttttttgccaccATGGAGCAGCAGAGCTGCCCGGGTGgtgagcaagggcgagg
MIR3194	100422889	AGTGAGCAGCAGAGCTGCCCgttttagagctagaaatagcaagttaaaataaggctagtccgttatcaacttgaaaaagtggcaccgagtcggtgcttttttgccaccATGGGAGTGAGCAGCAGAGCTGCCCGGGgtgagcaagggcgagg
MIR3194	100422889	AGGAGGGCTGCGTGCCACCCgttttagagctagaaatagcaagttaaaataaggctagtccgttatcaacttgaaaaagtggcaccgagtcggtgcttttttgccaccATGGAGGAGGGCTGCGTGCCACCCGGgtgagcaagggcgagg
MIR4327	100422891	ACTGGGAAGAGACCATGAACgttttagagctagaaatagcaagttaaaataaggctagtccgttatcaacttgaaaaagtggcaccgagtcggtgcttttttgccaccATGGACTGGGAAGAGACCATGAACAGgtgagcaagggcgagg
MIR4327	100422891	GACCATGAACAGGTTAGTCCgttttagagctagaaatagcaagttaaaataaggctagtccgttatcaacttgaaaaagtggcaccgagtcggtgcttttttgccaccATGGACCATGAACAGGTTAGTCCAGGgtgagcaagggcgagg
MIR4327	100422891	AAGGCTTGATGAGAACTCCCgttttagagctagaaatagcaagttaaaataaggctagtccgttatcaacttgaaaaagtggcaccgagtcggtgcttttttgccaccATGGAAGGCTTGATGAGAACTCCCTGgtgagcaagggcgagg
MIR4327	100422891	ACCATGAACAGGTTAGTCCAgttttagagctagaaatagcaagttaaaataaggctagtccgttatcaacttgaaaaagtggcaccgagtcggtgcttttttgccaccATGGACCATGAACAGGTTAGTCCAGGgtgagcaagggcgagg
MIR3157	100422892	GGAAAAGCTTCAGCTAGACTgttttagagctagaaatagcaagttaaaataaggctagtccgttatcaacttgaaaaagtggcaccgagtcggtgcttttttgccaccATGGGAAAAGCTTCAGCTAGACTAGGgtgagcaagggcgagg
MIR3157	100422892	GGCAGTCATCACCCCAGTGTgttttagagctagaaatagcaagttaaaataaggctagtccgttatcaacttgaaaaagtggcaccgagtcggtgcttttttgccaccATGGGCAGTCATCACCCCAGTGTTGgtgagcaagggcgagg
MIR3157	100422892	GTCTGCTTTGTGCCAACACTgttttagagctagaaatagcaagttaaaataaggctagtccgttatcaacttgaaaaagtggcaccgagtcggtgcttttttgccaccATGGTCTGCTTTGTGCCAACACTGGgtgagcaagggcgagg
MIR3157	100422892	AGTCTGCTTTGTGCCAACACgttttagagctagaaatagcaagttaaaataaggctagtccgttatcaacttgaaaaagtggcaccgagtcggtgcttttttgccaccATGGAGTCTGCTTTGTGCCAACACTGgtgagcaagggcgagg
MIR3154	100422893	GCCACGTCAAAGGAGGCAGAgttttagagctagaaatagcaagttaaaataaggctagtccgttatcaacttgaaaaagtggcaccgagtcggtgcttttttgccaccATGGCCACGTCAAAGGAGGCAGAAGgtgagcaagggcgagg
MIR3154	100422893	AAGGGGAGTTGGGAGCAGAGgttttagagctagaaatagcaagttaaaataaggctagtccgttatcaacttgaaaaagtggcaccgagtcggtgcttttttgccaccATGGAAGGGGAGTTGGGAGCAGAGAGgtgagcaagggcgagg
MIR3154	100422893	GCTCACCCCTGCCACGTCAAgttttagagctagaaatagcaagttaaaataaggctagtccgttatcaacttgaaaaagtggcaccgagtcggtgcttttttgccaccATGGCTCACCCCTGCCACGTCAAAGgtgagcaagggcgagg
MIR3154	100422893	GGGGAGTTGGGAGCAGAGAGgttttagagctagaaatagcaagttaaaataaggctagtccgttatcaacttgaaaaagtggcaccgagtcggtgcttttttgccaccATGGGGGAGTTGGGAGCAGAGAGGGgtgagcaagggcgagg
MIR4260	100422894	GGGCATGGAGTCCCACTTCCgttttagagctagaaatagcaagttaaaataaggctagtccgttatcaacttgaaaaagtggcaccgagtcggtgcttttttgccaccATGGGGCATGGAGTCCCACTTCCTGGgtgagcaagggcgagg
MIR4260	100422894	GGGTGTGGGCTCCAGGAAGTgttttagagctagaaatagcaagttaaaataaggctagtccgttatcaacttgaaaaagtggcaccgagtcggtgcttttttgccaccATGGGGTGTGGGCTCCAGGAAGTGGgtgagcaagggcgagg
MIR4260	100422894	GGGGTGTGGGCTCCAGGAAGgttttagagctagaaatagcaagttaaaataaggctagtccgttatcaacttgaaaaagtggcaccgagtcggtgcttttttgccaccATGGGGGTGTGGGCTCCAGGAAGTGgtgagcaagggcgagg
MIR4260	100422894	GTGTGTGACAAGCTGGGGTGgttttagagctagaaatagcaagttaaaataaggctagtccgttatcaacttgaaaaagtggcaccgagtcggtgcttttttgccaccATGGTGTGTGACAAGCTGGGGTGTGgtgagcaagggcgagg
MIR4294	100422895	GCCATGTCTGTGAGGGCCCAgttttagagctagaaatagcaagttaaaataaggctagtccgttatcaacttgaaaaagtggcaccgagtcggtgcttttttgccaccATGGCCATGTCTGTGAGGGCCCAAGgtgagcaagggcgagg
MIR4294	100422895	ACAGCAGGGCCATGTCTGTGgttttagagctagaaatagcaagttaaaataaggctagtccgttatcaacttgaaaaagtggcaccgagtcggtgcttttttgccaccATGGACAGCAGGGCCATGTCTGTGAGgtgagcaagggcgagg
MIR4294	100422895	GGCCCTGCTGTAGACTCCCGgttttagagctagaaatagcaagttaaaataaggctagtccgttatcaacttgaaaaagtggcaccgagtcggtgcttttttgccaccATGGGCCCTGCTGTAGACTCCCGAGgtgagcaagggcgagg
MIR4294	100422895	GACTCTGCTTCCGATGCCTCgttttagagctagaaatagcaagttaaaataaggctagtccgttatcaacttgaaaaagtggcaccgagtcggtgcttttttgccaccATGGACTCTGCTTCCGATGCCTCGGGgtgagcaagggcgagg
MIR3140	100422896	GGTAATTCAGGTACCTCAAGgttttagagctagaaatagcaagttaaaataaggctagtccgttatcaacttgaaaaagtggcaccgagtcggtgcttttttgccaccATGGGTAATTCAGGTACCTCAAGAGgtgagcaagggcgagg
MIR4302	100422897	GGGACCAGTGTGGCTCAGCGgttttagagctagaaatagcaagttaaaataaggctagtccgttatcaacttgaaaaagtggcaccgagtcggtgcttttttgccaccATGGGGACCAGTGTGGCTCAGCGAGgtgagcaagggcgagg
MIR4302	100422897	GCCACCTCGCTGAGCCACACgttttagagctagaaatagcaagttaaaataaggctagtccgttatcaacttgaaaaagtggcaccgagtcggtgcttttttgccaccATGGCCACCTCGCTGAGCCACACTGgtgagcaagggcgagg
MIR4302	100422897	GCTGAGTTTACTTAAGGTATgttttagagctagaaatagcaagttaaaataaggctagtccgttatcaacttgaaaaagtggcaccgagtcggtgcttttttgccaccATGGGGCTGAGTTTACTTAAGGTATTGGgtgagcaagggcgagg
MIR4302	100422897	GAGGTGGCTGAGTTTACTTAgttttagagctagaaatagcaagttaaaataaggctagtccgttatcaacttgaaaaagtggcaccgagtcggtgcttttttgccaccATGGGGAGGTGGCTGAGTTTACTTAAGGgtgagcaagggcgagg
MIR4255	100422898	AGATGGAGTCAGTATTGGTCgttttagagctagaaatagcaagttaaaataaggctagtccgttatcaacttgaaaaagtggcaccgagtcggtgcttttttgccaccATGGAGATGGAGTCAGTATTGGTCTGgtgagcaagggcgagg
MIR4255	100422898	ACTCCATCTCTGAACACTGAgttttagagctagaaatagcaagttaaaataaggctagtccgttatcaacttgaaaaagtggcaccgagtcggtgcttttttgccaccATGGGGACTCCATCTCTGAACACTGAAGgtgagcaagggcgagg
MIR3190	100422899	GGGGACGTAGCTGGCCAGACgttttagagctagaaatagcaagttaaaataaggctagtccgttatcaacttgaaaaagtggcaccgagtcggtgcttttttgccaccATGGGGGACGTAGCTGGCCAGACAGgtgagcaagggcgagg
MIR3190	100422899	GTCTACCTTCCACACTGACAgttttagagctagaaatagcaagttaaaataaggctagtccgttatcaacttgaaaaagtggcaccgagtcggtgcttttttgccaccATGGGTCTACCTTCCACACTGACAAGgtgagcaagggcgagg
MIR3190	100422899	ACGGCCCTTGTCAGTGTGGAgttttagagctagaaatagcaagttaaaataaggctagtccgttatcaacttgaaaaagtggcaccgagtcggtgcttttttgccaccATGGACGGCCCTTGTCAGTGTGGAAGgtgagcaagggcgagg
MIR3190	100422899	AAGGGCCGTGGGGACGTAGCgttttagagctagaaatagcaagttaaaataaggctagtccgttatcaacttgaaaaagtggcaccgagtcggtgcttttttgccaccATGGAAGGGCCGTGGGGACGTAGCTGgtgagcaagggcgagg
MIR3135A	100422901	AGCCTTGACCTCCTGGGCTCgttttagagctagaaatagcaagttaaaataaggctagtccgttatcaacttgaaaaagtggcaccgagtcggtgcttttttgccaccATGGGAGCCTTGACCTCCTGGGCTCAGGgtgagcaagggcgagg
MIR3135A	100422901	AGGGTCTCACTTTGGTGCCTgttttagagctagaaatagcaagttaaaataaggctagtccgttatcaacttgaaaaagtggcaccgagtcggtgcttttttgccaccATGGAGGGTCTCACTTTGGTGCCTAGGGgtgagcaagggcgagg
MIR3116-1	100422902	GTAGGTGCCTGGAACATAGTgttttagagctagaaatagcaagttaaaataaggctagtccgttatcaacttgaaaaagtggcaccgagtcggtgcttttttgccaccATGGTAGGTGCCTGGAACATAGTAGGgtgagcaagggcgagg
MIR4288	100422903	GATCAGTAGAGGGATGGAGGgttttagagctagaaatagcaagttaaaataaggctagtccgttatcaacttgaaaaagtggcaccgagtcggtgcttttttgccaccATGGGGATCAGTAGAGGGATGGAGGTGGgtgagcaagggcgagg
MIR4288	100422903	AGTCATCAGCAGCACTGAGCgttttagagctagaaatagcaagttaaaataaggctagtccgttatcaacttgaaaaagtggcaccgagtcggtgcttttttgccaccATGGAGTCATCAGCAGCACTGAGCAGgtgagcaagggcgagg
MIR4311	100422905	AAAGAGAGCTGAGTGTGACCgttttagagctagaaatagcaagttaaaataaggctagtccgttatcaacttgaaaaagtggcaccgagtcggtgcttttttgccaccATGGAAAGAGAGCTGAGTGTGACCTGgtgagcaagggcgagg
MIR4311	100422905	AGTGTGACCTGGAGCAGCTCgttttagagctagaaatagcaagttaaaataaggctagtccgttatcaacttgaaaaagtggcaccgagtcggtgcttttttgccaccATGGAGTGTGACCTGGAGCAGCTCAGgtgagcaagggcgagg
MIR4311	100422905	AAGCCCTCCTGAGCTGCTCCgttttagagctagaaatagcaagttaaaataaggctagtccgttatcaacttgaaaaagtggcaccgagtcggtgcttttttgccaccATGGAAGCCCTCCTGAGCTGCTCCAGgtgagcaagggcgagg
MIR4311	100422905	GTGACCTGGAGCAGCTCAGGgttttagagctagaaatagcaagttaaaataaggctagtccgttatcaacttgaaaaagtggcaccgagtcggtgcttttttgccaccATGGTGACCTGGAGCAGCTCAGGAGgtgagcaagggcgagg
MIR3129	100422908	ATTAGTTTGAATTCATTAACgttttagagctagaaatagcaagttaaaataaggctagtccgttatcaacttgaaaaagtggcaccgagtcggtgcttttttgccaccATGGGGATTAGTTTGAATTCATTAACAGgtgagcaagggcgagg
MIR3129	100422908	AAAAAAAAAAAGTCGTACTTgttttagagctagaaatagcaagttaaaataaggctagtccgttatcaacttgaaaaagtggcaccgagtcggtgcttttttgccaccATGGAAAAAAAAAAAGTCGTACTTGGgtgagcaagggcgagg
MIR4295	100422909	AAGTGGTCTTGCCACAGGCAgttttagagctagaaatagcaagttaaaataaggctagtccgttatcaacttgaaaaagtggcaccgagtcggtgcttttttgccaccATGGAAGTGGTCTTGCCACAGGCAAGgtgagcaagggcgagg
MIR4295	100422909	GGCAAGACCACTTCGGTTCAgttttagagctagaaatagcaagttaaaataaggctagtccgttatcaacttgaaaaagtggcaccgagtcggtgcttttttgccaccATGGGCAAGACCACTTCGGTTCAAGgtgagcaagggcgagg
MIR4295	100422909	AACCGAAGTGGTCTTGCCACgttttagagctagaaatagcaagttaaaataaggctagtccgttatcaacttgaaaaagtggcaccgagtcggtgcttttttgccaccATGGAACCGAAGTGGTCTTGCCACAGgtgagcaagggcgagg
MIR2861	100422910	ACAAGTCCCAGGGGGCCTGGgttttagagctagaaatagcaagttaaaataaggctagtccgttatcaacttgaaaaagtggcaccgagtcggtgcttttttgccaccATGGACAAGTCCCAGGGGGCCTGGCGgtgagcaagggcgagg
MIR2861	100422910	GTAGTTCCCGAGAGGCCAGGgttttagagctagaaatagcaagttaaaataaggctagtccgttatcaacttgaaaaagtggcaccgagtcggtgcttttttgccaccATGGTAGTTCCCGAGAGGCCAGGGGgtgagcaagggcgagg
MIR2861	100422910	GTCCCAGGGGGCCTGGCGGTgttttagagctagaaatagcaagttaaaataaggctagtccgttatcaacttgaaaaagtggcaccgagtcggtgcttttttgccaccATGGTCCCAGGGGGCCTGGCGGTGGgtgagcaagggcgagg
MIR2861	100422910	ACTACAAGTCCCAGGGGGCCgttttagagctagaaatagcaagttaaaataaggctagtccgttatcaacttgaaaaagtggcaccgagtcggtgcttttttgccaccATGGACTACAAGTCCCAGGGGGCCTGgtgagcaagggcgagg
MIR500B	100422911	GCACTCTCACCCAGGTAGCAgttttagagctagaaatagcaagttaaaataaggctagtccgttatcaacttgaaaaagtggcaccgagtcggtgcttttttgccaccATGGGCACTCTCACCCAGGTAGCAAGgtgagcaagggcgagg
MIR500B	100422911	ACCCAGGCAAGGATTCTGCAgttttagagctagaaatagcaagttaaaataaggctagtccgttatcaacttgaaaaagtggcaccgagtcggtgcttttttgccaccATGGACCCAGGCAAGGATTCTGCAAGgtgagcaagggcgagg
MIR500B	100422911	GAATGCAGTGCACCCAGGCAgttttagagctagaaatagcaagttaaaataaggctagtccgttatcaacttgaaaaagtggcaccgagtcggtgcttttttgccaccATGGAATGCAGTGCACCCAGGCAAGgtgagcaagggcgagg
MIR500B	100422911	GGTAGCAAGGATTAGAGAGGgttttagagctagaaatagcaagttaaaataaggctagtccgttatcaacttgaaaaagtggcaccgagtcggtgcttttttgccaccATGGGGGTAGCAAGGATTAGAGAGGGGGgtgagcaagggcgagg
MIR3200	100422912	GACCTGAGTAGCGCAAGGTGgttttagagctagaaatagcaagttaaaataaggctagtccgttatcaacttgaaaaagtggcaccgagtcggtgcttttttgccaccATGGACCTGAGTAGCGCAAGGTGTGgtgagcaagggcgagg
MIR3200	100422912	GAGCAGACCTGAGTAGCGCAgttttagagctagaaatagcaagttaaaataaggctagtccgttatcaacttgaaaaagtggcaccgagtcggtgcttttttgccaccATGGGAGCAGACCTGAGTAGCGCAAGgtgagcaagggcgagg
MIR3200	100422912	GTCCACACCTTGCGCTACTCgttttagagctagaaatagcaagttaaaataaggctagtccgttatcaacttgaaaaagtggcaccgagtcggtgcttttttgccaccATGGTCCACACCTTGCGCTACTCAGgtgagcaagggcgagg
MIR3200	100422912	GGAATCTGAGAAGGCGCACAgttttagagctagaaatagcaagttaaaataaggctagtccgttatcaacttgaaaaagtggcaccgagtcggtgcttttttgccaccATGGGGAATCTGAGAAGGCGCACAAGgtgagcaagggcgagg
MIR320E	100422913	GGGGAAAAGCTGGGTTGAGAgttttagagctagaaatagcaagttaaaataaggctagtccgttatcaacttgaaaaagtggcaccgagtcggtgcttttttgccaccATGGGGGGAAAAGCTGGGTTGAGAAGgtgagcaagggcgagg
MIR4253	100422914	GTAAGTCCTAGGGCCCCTCAgttttagagctagaaatagcaagttaaaataaggctagtccgttatcaacttgaaaaagtggcaccgagtcggtgcttttttgccaccATGGTAAGTCCTAGGGCCCCTCAAGgtgagcaagggcgagg
MIR4253	100422914	GCCCTGCACAAGTAAGTCCTgttttagagctagaaatagcaagttaaaataaggctagtccgttatcaacttgaaaaagtggcaccgagtcggtgcttttttgccaccATGGGCCCTGCACAAGTAAGTCCTAGGGgtgagcaagggcgagg
MIR4253	100422914	ACTTGTGCAGGGCATGTCCAgttttagagctagaaatagcaagttaaaataaggctagtccgttatcaacttgaaaaagtggcaccgagtcggtgcttttttgccaccATGGGACTTGTGCAGGGCATGTCCAGGGgtgagcaagggcgagg
MIR4253	100422914	GCCCTAGGACTTACTTGTGCgttttagagctagaaatagcaagttaaaataaggctagtccgttatcaacttgaaaaagtggcaccgagtcggtgcttttttgccaccATGGCCCTAGGACTTACTTGTGCAGgtgagcaagggcgagg
MIR3201	100422916	ATGAAGAAAAATAAGAGGCTgttttagagctagaaatagcaagttaaaataaggctagtccgttatcaacttgaaaaagtggcaccgagtcggtgcttttttgccaccATGGGGATGAAGAAAAATAAGAGGCTAGGgtgagcaagggcgagg
MIR3201	100422916	GGGATATGAAGAAAAATAAGgttttagagctagaaatagcaagttaaaataaggctagtccgttatcaacttgaaaaagtggcaccgagtcggtgcttttttgccaccATGGGGGATATGAAGAAAAATAAGAGgtgagcaagggcgagg
MIR4283-1	100422917	GGGCTCAGCGAGTTTGCAAGgttttagagctagaaatagcaagttaaaataaggctagtccgttatcaacttgaaaaagtggcaccgagtcggtgcttttttgccaccATGGGGCTCAGCGAGTTTGCAAGGGgtgagcaagggcgagg
MIR4283-1	100422917	AAGGCTGGCAAGCCTGACCAgttttagagctagaaatagcaagttaaaataaggctagtccgttatcaacttgaaaaagtggcaccgagtcggtgcttttttgccaccATGGGAAGGCTGGCAAGCCTGACCATGGgtgagcaagggcgagg
MIR4283-1	100422917	GGGTGTTTCTGTCCATGGTCgttttagagctagaaatagcaagttaaaataaggctagtccgttatcaacttgaaaaagtggcaccgagtcggtgcttttttgccaccATGGGGTGTTTCTGTCCATGGTCAGgtgagcaagggcgagg
MIR4283-1	100422917	GGGGCTCAGCGAGTTTGCAAgttttagagctagaaatagcaagttaaaataaggctagtccgttatcaacttgaaaaagtggcaccgagtcggtgcttttttgccaccATGGGGGCTCAGCGAGTTTGCAAGGgtgagcaagggcgagg
MIR3167	100422918	GCTGATGGTCACACGGCTGTgttttagagctagaaatagcaagttaaaataaggctagtccgttatcaacttgaaaaagtggcaccgagtcggtgcttttttgccaccATGGCTGATGGTCACACGGCTGTCGGgtgagcaagggcgagg
MIR3167	100422918	AGGAAGGATTTCAGAAATACgttttagagctagaaatagcaagttaaaataaggctagtccgttatcaacttgaaaaagtggcaccgagtcggtgcttttttgccaccATGGAGGAAGGATTTCAGAAATACTGgtgagcaagggcgagg
MIR3167	100422918	AAAAAGAATTTCAGAAATACgttttagagctagaaatagcaagttaaaataaggctagtccgttatcaacttgaaaaagtggcaccgagtcggtgcttttttgccaccATGGAAAAAGAATTTCAGAAATACTGgtgagcaagggcgagg
MIR4322	100422925	GTCCCCCTCGTGGGGCGACAgttttagagctagaaatagcaagttaaaataaggctagtccgttatcaacttgaaaaagtggcaccgagtcggtgcttttttgccaccATGGTCCCCCTCGTGGGGCGACACGgtgagcaagggcgagg
MIR4322	100422925	GACTGTGGGCTCAGCGCGTGgttttagagctagaaatagcaagttaaaataaggctagtccgttatcaacttgaaaaagtggcaccgagtcggtgcttttttgccaccATGGACTGTGGGCTCAGCGCGTGGGgtgagcaagggcgagg
MIR4322	100422925	GGCCGTGTCGCCCCACGAGGgttttagagctagaaatagcaagttaaaataaggctagtccgttatcaacttgaaaaagtggcaccgagtcggtgcttttttgccaccATGGGCCGTGTCGCCCCACGAGGGGgtgagcaagggcgagg
MIR4322	100422925	AGCCCACAGTCCCCCTCGTGgttttagagctagaaatagcaagttaaaataaggctagtccgttatcaacttgaaaaagtggcaccgagtcggtgcttttttgccaccATGGAGCCCACAGTCCCCCTCGTGGGgtgagcaagggcgagg
MIR3137	100422926	AGCAATGGGGTGTATGGTATgttttagagctagaaatagcaagttaaaataaggctagtccgttatcaacttgaaaaagtggcaccgagtcggtgcttttttgccaccATGGAGCAATGGGGTGTATGGTATAGGGgtgagcaagggcgagg
MIR3137	100422926	GTTTGTAGCCCAGGAGCACGgttttagagctagaaatagcaagttaaaataaggctagtccgttatcaacttgaaaaagtggcaccgagtcggtgcttttttgccaccATGGTTTGTAGCCCAGGAGCACGAGgtgagcaagggcgagg
MIR3137	100422926	AGGGGTAGCCTCGTGCTCCTgttttagagctagaaatagcaagttaaaataaggctagtccgttatcaacttgaaaaagtggcaccgagtcggtgcttttttgccaccATGGGAGGGGTAGCCTCGTGCTCCTGGGgtgagcaagggcgagg
MIR3137	100422926	GGTCTGTAGCCTGGGAGCAAgttttagagctagaaatagcaagttaaaataaggctagtccgttatcaacttgaaaaagtggcaccgagtcggtgcttttttgccaccATGGGGGTCTGTAGCCTGGGAGCAATGGgtgagcaagggcgagg
MIR4291	100422927	GAGGCAGAGCTGTTCTGCTGgttttagagctagaaatagcaagttaaaataaggctagtccgttatcaacttgaaaaagtggcaccgagtcggtgcttttttgccaccATGGAGGCAGAGCTGTTCTGCTGTGgtgagcaagggcgagg
MIR4291	100422927	GGGCTTCAGCAGGAACAGCTgttttagagctagaaatagcaagttaaaataaggctagtccgttatcaacttgaaaaagtggcaccgagtcggtgcttttttgccaccATGGGGCTTCAGCAGGAACAGCTGGgtgagcaagggcgagg
MIR4291	100422927	GGGGCTTCAGCAGGAACAGCgttttagagctagaaatagcaagttaaaataaggctagtccgttatcaacttgaaaaagtggcaccgagtcggtgcttttttgccaccATGGGGGCTTCAGCAGGAACAGCTGgtgagcaagggcgagg
MIR4291	100422927	GTGACGCCGGGGGCTTCAGCgttttagagctagaaatagcaagttaaaataaggctagtccgttatcaacttgaaaaagtggcaccgagtcggtgcttttttgccaccATGGTGACGCCGGGGGCTTCAGCAGgtgagcaagggcgagg
MIR3127	100422928	ACACCCAGCAGGCCTGCAGAgttttagagctagaaatagcaagttaaaataaggctagtccgttatcaacttgaaaaagtggcaccgagtcggtgcttttttgccaccATGGACACCCAGCAGGCCTGCAGAAGgtgagcaagggcgagg
MIR3127	100422928	ACCCAGCAGGCCTGCAGAAGgttttagagctagaaatagcaagttaaaataaggctagtccgttatcaacttgaaaaagtggcaccgagtcggtgcttttttgccaccATGGACCCAGCAGGCCTGCAGAAGGGgtgagcaagggcgagg
MIR3127	100422928	AGGGACGCTTCCCCTTCTGCgttttagagctagaaatagcaagttaaaataaggctagtccgttatcaacttgaaaaagtggcaccgagtcggtgcttttttgccaccATGGAGGGACGCTTCCCCTTCTGCAGgtgagcaagggcgagg
MIR3127	100422928	GCCCATCAGGGCTTGTGGAAgttttagagctagaaatagcaagttaaaataaggctagtccgttatcaacttgaaaaagtggcaccgagtcggtgcttttttgccaccATGGCCCATCAGGGCTTGTGGAATGGgtgagcaagggcgagg
MIR4261	100422929	AGTTCCTGAGACAGGAAACAgttttagagctagaaatagcaagttaaaataaggctagtccgttatcaacttgaaaaagtggcaccgagtcggtgcttttttgccaccATGGAGTTCCTGAGACAGGAAACAGGgtgagcaagggcgagg
MIR4261	100422929	GGGTCCCTGTTTCCTGTCTCgttttagagctagaaatagcaagttaaaataaggctagtccgttatcaacttgaaaaagtggcaccgagtcggtgcttttttgccaccATGGGGTCCCTGTTTCCTGTCTCAGgtgagcaagggcgagg
MIR4261	100422929	GAGACAGGAAACAGGGACCCgttttagagctagaaatagcaagttaaaataaggctagtccgttatcaacttgaaaaagtggcaccgagtcggtgcttttttgccaccATGGAGACAGGAAACAGGGACCCAGgtgagcaagggcgagg
MIR4330	100422930	ATTATCTGAGGATGCAGGAGgttttagagctagaaatagcaagttaaaataaggctagtccgttatcaacttgaaaaagtggcaccgagtcggtgcttttttgccaccATGGATTATCTGAGGATGCAGGAGAGgtgagcaagggcgagg
MIR4330	100422930	GAGGATGCAGGAGAGGAAGGgttttagagctagaaatagcaagttaaaataaggctagtccgttatcaacttgaaaaagtggcaccgagtcggtgcttttttgccaccATGGAGGATGCAGGAGAGGAAGGGGGgtgagcaagggcgagg
MIR4330	100422930	ACCTGCAAGGCTCTGATCTGgttttagagctagaaatagcaagttaaaataaggctagtccgttatcaacttgaaaaagtggcaccgagtcggtgcttttttgccaccATGGACCTGCAAGGCTCTGATCTGAGgtgagcaagggcgagg
MIR4330	100422930	AGGCAATTATCTGAGGATGCgttttagagctagaaatagcaagttaaaataaggctagtccgttatcaacttgaaaaagtggcaccgagtcggtgcttttttgccaccATGGGAGGCAATTATCTGAGGATGCAGGgtgagcaagggcgagg
MIR4304	100422931	GGCAGCAGTCACAGAGCAATgttttagagctagaaatagcaagttaaaataaggctagtccgttatcaacttgaaaaagtggcaccgagtcggtgcttttttgccaccATGGGCAGCAGTCACAGAGCAATGGgtgagcaagggcgagg
MIR4304	100422931	GCAGCAGTCACAGAGCAATGgttttagagctagaaatagcaagttaaaataaggctagtccgttatcaacttgaaaaagtggcaccgagtcggtgcttttttgccaccATGGCAGCAGTCACAGAGCAATGGGgtgagcaagggcgagg
MIR4304	100422931	ACAGAGCAATGGGGATGCCCgttttagagctagaaatagcaagttaaaataaggctagtccgttatcaacttgaaaaagtggcaccgagtcggtgcttttttgccaccATGGACAGAGCAATGGGGATGCCCTGgtgagcaagggcgagg
MIR4328	100422932	ACTGGTTCTCAATGGTTCTCgttttagagctagaaatagcaagttaaaataaggctagtccgttatcaacttgaaaaagtggcaccgagtcggtgcttttttgccaccATGGACTGGTTCTCAATGGTTCTCAGgtgagcaagggcgagg
MIR4328	100422932	ACAGTTAATCCTGGGAAAACgttttagagctagaaatagcaagttaaaataaggctagtccgttatcaacttgaaaaagtggcaccgagtcggtgcttttttgccaccATGGGACAGTTAATCCTGGGAAAACTGGgtgagcaagggcgagg
MIR378B	100422933	GGAAAGAGCACTGGACTTGGgttttagagctagaaatagcaagttaaaataaggctagtccgttatcaacttgaaaaagtggcaccgagtcggtgcttttttgccaccATGGGAAAGAGCACTGGACTTGGAGgtgagcaagggcgagg
MIR378B	100422933	GGCTGGTCATTGAGTCTTCAgttttagagctagaaatagcaagttaaaataaggctagtccgttatcaacttgaaaaagtggcaccgagtcggtgcttttttgccaccATGGGCTGGTCATTGAGTCTTCAAGgtgagcaagggcgagg
MIR378B	100422933	AGTGGAAAGAGCACTGGACTgttttagagctagaaatagcaagttaaaataaggctagtccgttatcaacttgaaaaagtggcaccgagtcggtgcttttttgccaccATGGAGTGGAAAGAGCACTGGACTTGgtgagcaagggcgagg
MIR378B	100422933	AAGGCTAGTGGAAAGAGCACgttttagagctagaaatagcaagttaaaataaggctagtccgttatcaacttgaaaaagtggcaccgagtcggtgcttttttgccaccATGGGAAGGCTAGTGGAAAGAGCACTGGgtgagcaagggcgagg
MIR3143	100422934	ATGTTTCTAAATTAACCCACgttttagagctagaaatagcaagttaaaataaggctagtccgttatcaacttgaaaaagtggcaccgagtcggtgcttttttgccaccATGGATGTTTCTAAATTAACCCACTGgtgagcaagggcgagg
MIR3143	100422934	AAAGCGCTTCTTTCGCGGTTgttttagagctagaaatagcaagttaaaataaggctagtccgttatcaacttgaaaaagtggcaccgagtcggtgcttttttgccaccATGGAAAGCGCTTCTTTCGCGGTTGGgtgagcaagggcgagg
MIR3143	100422934	ATTGTAAAGCGCTTCTTTCGgttttagagctagaaatagcaagttaaaataaggctagtccgttatcaacttgaaaaagtggcaccgagtcggtgcttttttgccaccATGGATTGTAAAGCGCTTCTTTCGCGgtgagcaagggcgagg
MIR3153	100422936	AGATTGGGGGAAAGCGAGTAgttttagagctagaaatagcaagttaaaataaggctagtccgttatcaacttgaaaaagtggcaccgagtcggtgcttttttgccaccATGGAGATTGGGGGAAAGCGAGTAGGgtgagcaagggcgagg
MIR3153	100422936	ATCTACTTTAATTGGGGGGAgttttagagctagaaatagcaagttaaaataaggctagtccgttatcaacttgaaaaagtggcaccgagtcggtgcttttttgccaccATGGGATCTACTTTAATTGGGGGGAAGGgtgagcaagggcgagg
MIR4275	100422937	GCTGACTGCTGACTGTGCTCgttttagagctagaaatagcaagttaaaataaggctagtccgttatcaacttgaaaaagtggcaccgagtcggtgcttttttgccaccATGGGGCTGACTGCTGACTGTGCTCAGGgtgagcaagggcgagg
MIR4275	100422937	GCTCAGGTGGCAAAAAGAAGgttttagagctagaaatagcaagttaaaataaggctagtccgttatcaacttgaaaaagtggcaccgagtcggtgcttttttgccaccATGGCTCAGGTGGCAAAAAGAAGTGgtgagcaagggcgagg
MIR4275	100422937	GACTGCTGACTGTGCTCAGGgttttagagctagaaatagcaagttaaaataaggctagtccgttatcaacttgaaaaagtggcaccgagtcggtgcttttttgccaccATGGGACTGCTGACTGTGCTCAGGTGgtgagcaagggcgagg
MIR3142	100422938	GCCTTTCTGAAGGTTCAGAAgttttagagctagaaatagcaagttaaaataaggctagtccgttatcaacttgaaaaagtggcaccgagtcggtgcttttttgccaccATGGCCTTTCTGAAGGTTCAGAAAGgtgagcaagggcgagg
MIR3142	100422938	GCCTTTCTGAACCTTCAGAAgttttagagctagaaatagcaagttaaaataaggctagtccgttatcaacttgaaaaagtggcaccgagtcggtgcttttttgccaccATGGCCTTTCTGAACCTTCAGAAAGgtgagcaagggcgagg
MIR3142	100422938	AGGCTGCTGAATCTTCAGAAgttttagagctagaaatagcaagttaaaataaggctagtccgttatcaacttgaaaaagtggcaccgagtcggtgcttttttgccaccATGGAGGCTGCTGAATCTTCAGAAAGgtgagcaagggcgagg
MIR3142	100422938	AGATTCAGCAGCCTTTCTGAgttttagagctagaaatagcaagttaaaataaggctagtccgttatcaacttgaaaaagtggcaccgagtcggtgcttttttgccaccATGGGAGATTCAGCAGCCTTTCTGAAGGgtgagcaagggcgagg
MIR3147	100422939	GTCCGGGTTGGGCAGTGAGGgttttagagctagaaatagcaagttaaaataaggctagtccgttatcaacttgaaaaagtggcaccgagtcggtgcttttttgccaccATGGGTCCGGGTTGGGCAGTGAGGAGgtgagcaagggcgagg
MIR4305	100422940	GACCTAGACACCTCCAGTTCgttttagagctagaaatagcaagttaaaataaggctagtccgttatcaacttgaaaaagtggcaccgagtcggtgcttttttgccaccATGGACCTAGACACCTCCAGTTCTGgtgagcaagggcgagg
MIR4305	100422940	ACCCAGAACTGGAGGTGTCTgttttagagctagaaatagcaagttaaaataaggctagtccgttatcaacttgaaaaagtggcaccgagtcggtgcttttttgccaccATGGACCCAGAACTGGAGGTGTCTAGGGgtgagcaagggcgagg
MIR4305	100422940	GGCCTCTAAGAACCCAGAACgttttagagctagaaatagcaagttaaaataaggctagtccgttatcaacttgaaaaagtggcaccgagtcggtgcttttttgccaccATGGGGCCTCTAAGAACCCAGAACTGgtgagcaagggcgagg
MIR4305	100422940	ACTGGAGGTGTCTAGGTCTAgttttagagctagaaatagcaagttaaaataaggctagtccgttatcaacttgaaaaagtggcaccgagtcggtgcttttttgccaccATGGACTGGAGGTGTCTAGGTCTAAGgtgagcaagggcgagg
MIR3133	100422942	AAGAACTCTTAAAACTCAACgttttagagctagaaatagcaagttaaaataaggctagtccgttatcaacttgaaaaagtggcaccgagtcggtgcttttttgccaccATGGAAGAACTCTTAAAACTCAACAGgtgagcaagggcgagg
MIR3189	100422943	ATCCAGGATATTCCTACCCAgttttagagctagaaatagcaagttaaaataaggctagtccgttatcaacttgaaaaagtggcaccgagtcggtgcttttttgccaccATGGATCCAGGATATTCCTACCCAGGgtgagcaagggcgagg
MIR3189	100422943	GGATCCCCTTGGGTCTGATGgttttagagctagaaatagcaagttaaaataaggctagtccgttatcaacttgaaaaagtggcaccgagtcggtgcttttttgccaccATGGGGATCCCCTTGGGTCTGATGGGgtgagcaagggcgagg
MIR3189	100422943	GGCTACCCCATCAGACCCAAgttttagagctagaaatagcaagttaaaataaggctagtccgttatcaacttgaaaaagtggcaccgagtcggtgcttttttgccaccATGGGCTACCCCATCAGACCCAAGGgtgagcaagggcgagg
MIR3189	100422943	GCTACCCCATCAGACCCAAGgttttagagctagaaatagcaagttaaaataaggctagtccgttatcaacttgaaaaagtggcaccgagtcggtgcttttttgccaccATGGCTACCCCATCAGACCCAAGGGgtgagcaagggcgagg
MIR3186	100422944	GAGAGATGGCTTTGGAACCAgttttagagctagaaatagcaagttaaaataaggctagtccgttatcaacttgaaaaagtggcaccgagtcggtgcttttttgccaccATGGAGAGATGGCTTTGGAACCAGGgtgagcaagggcgagg
MIR3186	100422944	AGAGATGGCTTTGGAACCAGgttttagagctagaaatagcaagttaaaataaggctagtccgttatcaacttgaaaaagtggcaccgagtcggtgcttttttgccaccATGGGAGAGATGGCTTTGGAACCAGGGGgtgagcaagggcgagg
MIR3186	100422944	GGAGAGATGGCTTTGGAACCgttttagagctagaaatagcaagttaaaataaggctagtccgttatcaacttgaaaaagtggcaccgagtcggtgcttttttgccaccATGGGAGAGATGGCTTTGGAACCAGgtgagcaagggcgagg
MIR3186	100422944	GTCACGCGGAGAGATGGCTTgttttagagctagaaatagcaagttaaaataaggctagtccgttatcaacttgaaaaagtggcaccgagtcggtgcttttttgccaccATGGTCACGCGGAGAGATGGCTTTGGgtgagcaagggcgagg
MIR4326	100422945	GGGTGGATGGAGCAGGTCGGgttttagagctagaaatagcaagttaaaataaggctagtccgttatcaacttgaaaaagtggcaccgagtcggtgcttttttgccaccATGGGGTGGATGGAGCAGGTCGGGGgtgagcaagggcgagg
MIR4326	100422945	AGACTCTGGGTGGATGGAGCgttttagagctagaaatagcaagttaaaataaggctagtccgttatcaacttgaaaaagtggcaccgagtcggtgcttttttgccaccATGGGAGACTCTGGGTGGATGGAGCAGGgtgagcaagggcgagg
MIR4326	100422945	GCTCCATCCACCCAGAGTCTgttttagagctagaaatagcaagttaaaataaggctagtccgttatcaacttgaaaaagtggcaccgagtcggtgcttttttgccaccATGGCTCCATCCACCCAGAGTCTGGgtgagcaagggcgagg
MIR4326	100422945	ACCCAGAGTCTGGGAGACAGgttttagagctagaaatagcaagttaaaataaggctagtccgttatcaacttgaaaaagtggcaccgagtcggtgcttttttgccaccATGGACCCAGAGTCTGGGAGACAGAGgtgagcaagggcgagg
MIR3122	100422947	GCTCTGTTGGGACAAGAGGAgttttagagctagaaatagcaagttaaaataaggctagtccgttatcaacttgaaaaagtggcaccgagtcggtgcttttttgccaccATGGCTCTGTTGGGACAAGAGGACGgtgagcaagggcgagg
MIR3122	100422947	AAGTTAGTGACCAGCTCTGTgttttagagctagaaatagcaagttaaaataaggctagtccgttatcaacttgaaaaagtggcaccgagtcggtgcttttttgccaccATGGAAGTTAGTGACCAGCTCTGTTGgtgagcaagggcgagg
MIR3122	100422947	GCTCTCTTCGGACAAGATGAgttttagagctagaaatagcaagttaaaataaggctagtccgttatcaacttgaaaaagtggcaccgagtcggtgcttttttgccaccATGGCTCTCTTCGGACAAGATGATGGgtgagcaagggcgagg
MIR3122	100422947	ACAAGAGGACGGTCTTCTTTgttttagagctagaaatagcaagttaaaataaggctagtccgttatcaacttgaaaaagtggcaccgagtcggtgcttttttgccaccATGGACAAGAGGACGGTCTTCTTTTGgtgagcaagggcgagg
MIR4284	100422948	GTGGGGACTCATGGGGAGAGgttttagagctagaaatagcaagttaaaataaggctagtccgttatcaacttgaaaaagtggcaccgagtcggtgcttttttgccaccATGGTGGGGACTCATGGGGAGAGGGGgtgagcaagggcgagg
MIR4284	100422948	GTAGTTAGGAGCTTTGATAGgttttagagctagaaatagcaagttaaaataaggctagtccgttatcaacttgaaaaagtggcaccgagtcggtgcttttttgccaccATGGTAGTTAGGAGCTTTGATAGAGgtgagcaagggcgagg
MIR4284	100422948	AGTGGGGACTCATGGGGAGAgttttagagctagaaatagcaagttaaaataaggctagtccgttatcaacttgaaaaagtggcaccgagtcggtgcttttttgccaccATGGAGTGGGGACTCATGGGGAGAGGgtgagcaagggcgagg
MIR4284	100422948	AAGTGGGGACTCATGGGGAGgttttagagctagaaatagcaagttaaaataaggctagtccgttatcaacttgaaaaagtggcaccgagtcggtgcttttttgccaccATGGAAGTGGGGACTCATGGGGAGAGgtgagcaagggcgagg
MIR3141	100422950	GTGAGGGCGGGTGGAGGAGGgttttagagctagaaatagcaagttaaaataaggctagtccgttatcaacttgaaaaagtggcaccgagtcggtgcttttttgccaccATGGTGAGGGCGGGTGGAGGAGGAGgtgagcaagggcgagg
MIR3141	100422950	GTCCCAGTGAAGGCTGATGGgttttagagctagaaatagcaagttaaaataaggctagtccgttatcaacttgaaaaagtggcaccgagtcggtgcttttttgccaccATGGTCCCAGTGAAGGCTGATGGTGGgtgagcaagggcgagg
MIR3141	100422950	AGCATCTCCCGTCCCAGTGAgttttagagctagaaatagcaagttaaaataaggctagtccgttatcaacttgaaaaagtggcaccgagtcggtgcttttttgccaccATGGGAGCATCTCCCGTCCCAGTGAAGGgtgagcaagggcgagg
MIR3144	100422951	ACACTTTAAAGAGACCGAACgttttagagctagaaatagcaagttaaaataaggctagtccgttatcaacttgaaaaagtggcaccgagtcggtgcttttttgccaccATGGACACTTTAAAGAGACCGAACAGgtgagcaagggcgagg
MIR3144	100422951	GACTGAAACTACACTTTAAGgttttagagctagaaatagcaagttaaaataaggctagtccgttatcaacttgaaaaagtggcaccgagtcggtgcttttttgccaccATGGGACTGAAACTACACTTTAAGGGgtgagcaagggcgagg
MIR3144	100422951	AAGAGACCGAACAGGTATATgttttagagctagaaatagcaagttaaaataaggctagtccgttatcaacttgaaaaagtggcaccgagtcggtgcttttttgccaccATGGAAGAGACCGAACAGGTATATAGGGgtgagcaagggcgagg
MIR4271	100422952	ATATCTTTCCTGCAGCCCCCgttttagagctagaaatagcaagttaaaataaggctagtccgttatcaacttgaaaaagtggcaccgagtcggtgcttttttgccaccATGGATATCTTTCCTGCAGCCCCCAGgtgagcaagggcgagg
MIR4271	100422952	GTGGGGGGGAAGAAAAGGTGgttttagagctagaaatagcaagttaaaataaggctagtccgttatcaacttgaaaaagtggcaccgagtcggtgcttttttgccaccATGGTGGGGGGGAAGAAAAGGTGGGgtgagcaagggcgagg
MIR4271	100422952	AGGTGGGGGGGAAGAAAAGGgttttagagctagaaatagcaagttaaaataaggctagtccgttatcaacttgaaaaagtggcaccgagtcggtgcttttttgccaccATGGAGGTGGGGGGGAAGAAAAGGTGgtgagcaagggcgagg
MIR4271	100422952	GGTGGGGGGGAAGAAAAGGTgttttagagctagaaatagcaagttaaaataaggctagtccgttatcaacttgaaaaagtggcaccgagtcggtgcttttttgccaccATGGGTGGGGGGGAAGAAAAGGTGGgtgagcaagggcgagg
MIR3165	100422953	GTTAGTACCCAGTGGTAAGGgttttagagctagaaatagcaagttaaaataaggctagtccgttatcaacttgaaaaagtggcaccgagtcggtgcttttttgccaccATGGGGTTAGTACCCAGTGGTAAGGTGGgtgagcaagggcgagg
MIR4309	100422954	GTTCTGGAGTCTAGGATTCCgttttagagctagaaatagcaagttaaaataaggctagtccgttatcaacttgaaaaagtggcaccgagtcggtgcttttttgccaccATGGTTCTGGAGTCTAGGATTCCAGgtgagcaagggcgagg
MIR4309	100422954	AGTCTAGGATTCCAGGATCTgttttagagctagaaatagcaagttaaaataaggctagtccgttatcaacttgaaaaagtggcaccgagtcggtgcttttttgccaccATGGAGTCTAGGATTCCAGGATCTGGgtgagcaagggcgagg
MIR4309	100422954	AGACCTCAAAACCCAGATCCgttttagagctagaaatagcaagttaaaataaggctagtccgttatcaacttgaaaaagtggcaccgagtcggtgcttttttgccaccATGGAGACCTCAAAACCCAGATCCTGgtgagcaagggcgagg
MIR4309	100422954	GTCTTGGGTTGTAGGGTCTGgttttagagctagaaatagcaagttaaaataaggctagtccgttatcaacttgaaaaagtggcaccgagtcggtgcttttttgccaccATGGTCTTGGGTTGTAGGGTCTGCGgtgagcaagggcgagg
MIR4273	100422955	GTCCATCAGAGAACACACACgttttagagctagaaatagcaagttaaaataaggctagtccgttatcaacttgaaaaagtggcaccgagtcggtgcttttttgccaccATGGTCCATCAGAGAACACACACAGgtgagcaagggcgagg
MIR4273	100422955	GGACAGTAAGCCTTGACTTAgttttagagctagaaatagcaagttaaaataaggctagtccgttatcaacttgaaaaagtggcaccgagtcggtgcttttttgccaccATGGGGACAGTAAGCCTTGACTTATGGGgtgagcaagggcgagg
MIR4273	100422955	AAGCATTTAGCCATAAGTCAgttttagagctagaaatagcaagttaaaataaggctagtccgttatcaacttgaaaaagtggcaccgagtcggtgcttttttgccaccATGGAAGCATTTAGCCATAAGTCAAGgtgagcaagggcgagg
MIR4273	100422955	GGCTAAATGCTTCTTCACAAgttttagagctagaaatagcaagttaaaataaggctagtccgttatcaacttgaaaaagtggcaccgagtcggtgcttttttgccaccATGGGGGCTAAATGCTTCTTCACAATGGgtgagcaagggcgagg
MIR3131	100422957	GGGCCTTTCCCCTCAGACCAgttttagagctagaaatagcaagttaaaataaggctagtccgttatcaacttgaaaaagtggcaccgagtcggtgcttttttgccaccATGGGGCCTTTCCCCTCAGACCAAGgtgagcaagggcgagg
MIR3131	100422957	GGGCCTTGGTCTGAGGGGAAgttttagagctagaaatagcaagttaaaataaggctagtccgttatcaacttgaaaaagtggcaccgagtcggtgcttttttgccaccATGGGGCCTTGGTCTGAGGGGAAAGgtgagcaagggcgagg
MIR3131	100422957	GGCCAGGGCCTTGGTCTGAGgttttagagctagaaatagcaagttaaaataaggctagtccgttatcaacttgaaaaagtggcaccgagtcggtgcttttttgccaccATGGGCCAGGGCCTTGGTCTGAGGGgtgagcaagggcgagg
MIR3131	100422957	GGGCCAGGGCCTTGGTCTGAgttttagagctagaaatagcaagttaaaataaggctagtccgttatcaacttgaaaaagtggcaccgagtcggtgcttttttgccaccATGGGGCCAGGGCCTTGGTCTGAGGgtgagcaagggcgagg
MIR4281	100422962	GAACCCCCCTCCCCGGGACCgttttagagctagaaatagcaagttaaaataaggctagtccgttatcaacttgaaaaagtggcaccgagtcggtgcttttttgccaccATGGAACCCCCCTCCCCGGGACCCGgtgagcaagggcgagg
MIR4281	100422962	GCTGGGGCCGGGTCCCGGGGgttttagagctagaaatagcaagttaaaataaggctagtccgttatcaacttgaaaaagtggcaccgagtcggtgcttttttgccaccATGGCTGGGGCCGGGTCCCGGGGAGgtgagcaagggcgagg
MIR4281	100422962	GCCCCAGCTCCACACTGTCGgttttagagctagaaatagcaagttaaaataaggctagtccgttatcaacttgaaaaagtggcaccgagtcggtgcttttttgccaccATGGCCCCAGCTCCACACTGTCGGGgtgagcaagggcgagg
MIR4281	100422962	GGCCCCAGCTCCACACTGTCgttttagagctagaaatagcaagttaaaataaggctagtccgttatcaacttgaaaaagtggcaccgagtcggtgcttttttgccaccATGGGCCCCAGCTCCACACTGTCGGgtgagcaagggcgagg
MIR4290	100422963	AATCTGAATCCCACCAAAATgttttagagctagaaatagcaagttaaaataaggctagtccgttatcaacttgaaaaagtggcaccgagtcggtgcttttttgccaccATGGAATCTGAATCCCACCAAAATAGGGgtgagcaagggcgagg
MIR4290	100422963	AGAGGTGAGGGAAGAAAGGAgttttagagctagaaatagcaagttaaaataaggctagtccgttatcaacttgaaaaagtggcaccgagtcggtgcttttttgccaccATGGGAGAGGTGAGGGAAGAAAGGAGGGgtgagcaagggcgagg
MIR4290	100422963	GAAGAGCGGGGTCAGAGGTGgttttagagctagaaatagcaagttaaaataaggctagtccgttatcaacttgaaaaagtggcaccgagtcggtgcttttttgccaccATGGGAAGAGCGGGGTCAGAGGTGAGgtgagcaagggcgagg
MIR3150A	100422964	GCTGAGGAGATCGTCGAGGTgttttagagctagaaatagcaagttaaaataaggctagtccgttatcaacttgaaaaagtggcaccgagtcggtgcttttttgccaccATGGCTGAGGAGATCGTCGAGGTTGgtgagcaagggcgagg
MIR3150A	100422964	GCTGGGGAGATCCTCGAGGTgttttagagctagaaatagcaagttaaaataaggctagtccgttatcaacttgaaaaagtggcaccgagtcggtgcttttttgccaccATGGCTGGGGAGATCCTCGAGGTTGgtgagcaagggcgagg
MIR3150A	100422964	AGCACCTGAACGCCAAGGCTgttttagagctagaaatagcaagttaaaataaggctagtccgttatcaacttgaaaaagtggcaccgagtcggtgcttttttgccaccATGGAGCACCTGAACGCCAAGGCTGGgtgagcaagggcgagg
MIR3150A	100422964	AGGTGCTGAGGAGATCGTCGgttttagagctagaaatagcaagttaaaataaggctagtccgttatcaacttgaaaaagtggcaccgagtcggtgcttttttgccaccATGGAGGTGCTGAGGAGATCGTCGAGgtgagcaagggcgagg
MIR4277	100422966	AGTTCTGAGCACAGTACACTgttttagagctagaaatagcaagttaaaataaggctagtccgttatcaacttgaaaaagtggcaccgagtcggtgcttttttgccaccATGGGAGTTCTGAGCACAGTACACTGGGgtgagcaagggcgagg
MIR4277	100422966	ACAAGGACTTGAGCTGAGCAgttttagagctagaaatagcaagttaaaataaggctagtccgttatcaacttgaaaaagtggcaccgagtcggtgcttttttgccaccATGGGACAAGGACTTGAGCTGAGCAGGGgtgagcaagggcgagg
MIR4277	100422966	GAGCAGGGCACTGGGCAGTGgttttagagctagaaatagcaagttaaaataaggctagtccgttatcaacttgaaaaagtggcaccgagtcggtgcttttttgccaccATGGAGCAGGGCACTGGGCAGTGGGgtgagcaagggcgagg
MIR4277	100422966	AGCAGGGCACTGGGCAGTGGgttttagagctagaaatagcaagttaaaataaggctagtccgttatcaacttgaaaaagtggcaccgagtcggtgcttttttgccaccATGGAGCAGGGCACTGGGCAGTGGGGgtgagcaagggcgagg
MIR3146	100422967	AGAATTCAAATAGTCATGCTgttttagagctagaaatagcaagttaaaataaggctagtccgttatcaacttgaaaaagtggcaccgagtcggtgcttttttgccaccATGGGGAGAATTCAAATAGTCATGCTAGGgtgagcaagggcgagg
MIR3146	100422967	GTTATACTAGGATAGAAAGAgttttagagctagaaatagcaagttaaaataaggctagtccgttatcaacttgaaaaagtggcaccgagtcggtgcttttttgccaccATGGGTTATACTAGGATAGAAAGAAGgtgagcaagggcgagg
MIR3146	100422967	AGGATAGAAAGAATGGGACTgttttagagctagaaatagcaagttaaaataaggctagtccgttatcaacttgaaaaagtggcaccgagtcggtgcttttttgccaccATGGAGGATAGAAAGAATGGGACTTGgtgagcaagggcgagg
MIR3146	100422967	GAAAGAATGGGACTTGGCCAgttttagagctagaaatagcaagttaaaataaggctagtccgttatcaacttgaaaaagtggcaccgagtcggtgcttttttgccaccATGGAAAGAATGGGACTTGGCCAGGgtgagcaagggcgagg
MIR4251	100422968	AGTGGCCAATTCCTGAGAAAgttttagagctagaaatagcaagttaaaataaggctagtccgttatcaacttgaaaaagtggcaccgagtcggtgcttttttgccaccATGGAGTGGCCAATTCCTGAGAAAAGgtgagcaagggcgagg
MIR4251	100422968	GTGGCCAATTCCTGAGAAAAgttttagagctagaaatagcaagttaaaataaggctagtccgttatcaacttgaaaaagtggcaccgagtcggtgcttttttgccaccATGGGTGGCCAATTCCTGAGAAAAGGgtgagcaagggcgagg
MIR2909	100422969	ATCTCTTGGTCTTTCCCCTGgttttagagctagaaatagcaagttaaaataaggctagtccgttatcaacttgaaaaagtggcaccgagtcggtgcttttttgccaccATGGATCTCTTGGTCTTTCCCCTGTGgtgagcaagggcgagg
MIR2909	100422969	ACAGCCATCTTGGGACCACAgttttagagctagaaatagcaagttaaaataaggctagtccgttatcaacttgaaaaagtggcaccgagtcggtgcttttttgccaccATGGACAGCCATCTTGGGACCACAGGgtgagcaagggcgagg
MIR2909	100422969	AACAGCCATCTTGGGACCACgttttagagctagaaatagcaagttaaaataaggctagtccgttatcaacttgaaaaagtggcaccgagtcggtgcttttttgccaccATGGAACAGCCATCTTGGGACCACAGgtgagcaagggcgagg
MIR2909	100422969	GGGGAAAGACCAAGAGATGTgttttagagctagaaatagcaagttaaaataaggctagtccgttatcaacttgaaaaagtggcaccgagtcggtgcttttttgccaccATGGGGGAAAGACCAAGAGATGTTGGgtgagcaagggcgagg
MIR1273D	100422970	GTGCCACTGCACTTCAGCCTgttttagagctagaaatagcaagttaaaataaggctagtccgttatcaacttgaaaaagtggcaccgagtcggtgcttttttgccaccATGGTGCCACTGCACTTCAGCCTGGgtgagcaagggcgagg
MIR1273D	100422970	GAAGTGCAGTGGCACGATCTgttttagagctagaaatagcaagttaaaataaggctagtccgttatcaacttgaaaaagtggcaccgagtcggtgcttttttgccaccATGGAAGTGCAGTGGCACGATCTTGgtgagcaagggcgagg
MIR1273D	100422970	GAGAATCGCTTGAACCCATGgttttagagctagaaatagcaagttaaaataaggctagtccgttatcaacttgaaaaagtggcaccgagtcggtgcttttttgccaccATGGGAGAATCGCTTGAACCCATGAGgtgagcaagggcgagg
MIR4312	100422971	GAGCAAGGAGCCTTCCCCAGgttttagagctagaaatagcaagttaaaataaggctagtccgttatcaacttgaaaaagtggcaccgagtcggtgcttttttgccaccATGGAGCAAGGAGCCTTCCCCAGAGgtgagcaagggcgagg
MIR4312	100422971	AGGCCTGACTCCTCTGGGGAgttttagagctagaaatagcaagttaaaataaggctagtccgttatcaacttgaaaaagtggcaccgagtcggtgcttttttgccaccATGGGAGGCCTGACTCCTCTGGGGAAGGgtgagcaagggcgagg
MIR4312	100422971	AACAAGGCCTGACTCCTCTGgttttagagctagaaatagcaagttaaaataaggctagtccgttatcaacttgaaaaagtggcaccgagtcggtgcttttttgccaccATGGAACAAGGCCTGACTCCTCTGGGgtgagcaagggcgagg
MIR4312	100422971	GAACAAGGCCTGACTCCTCTgttttagagctagaaatagcaagttaaaataaggctagtccgttatcaacttgaaaaagtggcaccgagtcggtgcttttttgccaccATGGAACAAGGCCTGACTCCTCTGGgtgagcaagggcgagg
MIR3181	100422972	GGCCCGGGCAACTAACGGGCgttttagagctagaaatagcaagttaaaataaggctagtccgttatcaacttgaaaaagtggcaccgagtcggtgcttttttgccaccATGGGGCCCGGGCAACTAACGGGCCGgtgagcaagggcgagg
MIR3181	100422972	GCGCCGGCCCGTTAGTTGCCgttttagagctagaaatagcaagttaaaataaggctagtccgttatcaacttgaaaaagtggcaccgagtcggtgcttttttgccaccATGGGCGCCGGCCCGTTAGTTGCCCGgtgagcaagggcgagg
MIR3181	100422972	AACTAACGGGCCGGCGCCGAgttttagagctagaaatagcaagttaaaataaggctagtccgttatcaacttgaaaaagtggcaccgagtcggtgcttttttgccaccATGGAACTAACGGGCCGGCGCCGAGGgtgagcaagggcgagg
MIR3181	100422972	GCTCGGGCCCGGGCAACTAAgttttagagctagaaatagcaagttaaaataaggctagtccgttatcaacttgaaaaagtggcaccgagtcggtgcttttttgccaccATGGCTCGGGCCCGGGCAACTAACGgtgagcaagggcgagg
MIR3169	100422973	GCACATAGCACAAAGTCTTAgttttagagctagaaatagcaagttaaaataaggctagtccgttatcaacttgaaaaagtggcaccgagtcggtgcttttttgccaccATGGCACATAGCACAAAGTCTTATGGgtgagcaagggcgagg
MIR3169	100422973	GATGACATATGTAAAAACACgttttagagctagaaatagcaagttaaaataaggctagtccgttatcaacttgaaaaagtggcaccgagtcggtgcttttttgccaccATGGGGATGACATATGTAAAAACACAGGGgtgagcaagggcgagg
MIR3178	100422974	ACGGGAGACCGTCATCAGCCgttttagagctagaaatagcaagttaaaataaggctagtccgttatcaacttgaaaaagtggcaccgagtcggtgcttttttgccaccATGGACGGGAGACCGTCATCAGCCAGgtgagcaagggcgagg
MIR3178	100422974	GAGAGCGTCCTGGCTGATGAgttttagagctagaaatagcaagttaaaataaggctagtccgttatcaacttgaaaaagtggcaccgagtcggtgcttttttgccaccATGGAGAGCGTCCTGGCTGATGACGGgtgagcaagggcgagg
MIR3178	100422974	GAGGCTGGGCGGGGCGCGGCgttttagagctagaaatagcaagttaaaataaggctagtccgttatcaacttgaaaaagtggcaccgagtcggtgcttttttgccaccATGGAGGCTGGGCGGGGCGCGGCCGgtgagcaagggcgagg
MIR4252	100422975	GCTCATCAGTCCAGGCCATCgttttagagctagaaatagcaagttaaaataaggctagtccgttatcaacttgaaaaagtggcaccgagtcggtgcttttttgccaccATGGCTCATCAGTCCAGGCCATCTGgtgagcaagggcgagg
MIR4252	100422975	GGGCGCTGGTGCTGACTCAGgttttagagctagaaatagcaagttaaaataaggctagtccgttatcaacttgaaaaagtggcaccgagtcggtgcttttttgccaccATGGGGGCGCTGGTGCTGACTCAGTGgtgagcaagggcgagg
MIR4252	100422975	GACTCAGTGGCCAGATGGCCgttttagagctagaaatagcaagttaaaataaggctagtccgttatcaacttgaaaaagtggcaccgagtcggtgcttttttgccaccATGGACTCAGTGGCCAGATGGCCTGgtgagcaagggcgagg
MIR4252	100422975	GTGCTGACTCAGTGGCCAGAgttttagagctagaaatagcaagttaaaataaggctagtccgttatcaacttgaaaaagtggcaccgagtcggtgcttttttgccaccATGGTGCTGACTCAGTGGCCAGATGGgtgagcaagggcgagg
MIR4256	100422976	AATGCCAGGAGACCTTCATCgttttagagctagaaatagcaagttaaaataaggctagtccgttatcaacttgaaaaagtggcaccgagtcggtgcttttttgccaccATGGGAATGCCAGGAGACCTTCATCAGGgtgagcaagggcgagg
MIR4256	100422976	AAGGTCTCCTGGCATTGATTgttttagagctagaaatagcaagttaaaataaggctagtccgttatcaacttgaaaaagtggcaccgagtcggtgcttttttgccaccATGGAAGGTCTCCTGGCATTGATTAGGGgtgagcaagggcgagg
MIR1184-3	100422977	GCAGAACGAGGTGAAGGAGGgttttagagctagaaatagcaagttaaaataaggctagtccgttatcaacttgaaaaagtggcaccgagtcggtgcttttttgccaccATGGCAGAACGAGGTGAAGGAGGTGgtgagcaagggcgagg
MIR3185	100422978	ACAGAAGGCGGATGGCTCTGgttttagagctagaaatagcaagttaaaataaggctagtccgttatcaacttgaaaaagtggcaccgagtcggtgcttttttgccaccATGGACAGAAGGCGGATGGCTCTGCGgtgagcaagggcgagg
MIR3185	100422978	AGGCGGATGGCTCTGCGGCCgttttagagctagaaatagcaagttaaaataaggctagtccgttatcaacttgaaaaagtggcaccgagtcggtgcttttttgccaccATGGAGGCGGATGGCTCTGCGGCCTGgtgagcaagggcgagg
MIR3185	100422978	GAAGAAGGCGGTCGGTCTGCgttttagagctagaaatagcaagttaaaataaggctagtccgttatcaacttgaaaaagtggcaccgagtcggtgcttttttgccaccATGGAAGAAGGCGGTCGGTCTGCGGgtgagcaagggcgagg
MIR3185	100422978	AGAAGAAGGCGGTCGGTCTGgttttagagctagaaatagcaagttaaaataaggctagtccgttatcaacttgaaaaagtggcaccgagtcggtgcttttttgccaccATGGAGAAGAAGGCGGTCGGTCTGCGgtgagcaagggcgagg
MIR4324	100422979	ACCTTTAAGGTTAGGGTCTCgttttagagctagaaatagcaagttaaaataaggctagtccgttatcaacttgaaaaagtggcaccgagtcggtgcttttttgccaccATGGGACCTTTAAGGTTAGGGTCTCAGGgtgagcaagggcgagg
MIR4324	100422979	GGAGCTGAGACCCTTAACAAgttttagagctagaaatagcaagttaaaataaggctagtccgttatcaacttgaaaaagtggcaccgagtcggtgcttttttgccaccATGGGAGCTGAGACCCTTAACAAAGgtgagcaagggcgagg
MIR4324	100422979	GAGCTGAGACCCTTAACAAAgttttagagctagaaatagcaagttaaaataaggctagtccgttatcaacttgaaaaagtggcaccgagtcggtgcttttttgccaccATGGAGCTGAGACCCTTAACAAAGGgtgagcaagggcgagg
MIR4324	100422979	AGCTGAGACCCTTAACAAAGgttttagagctagaaatagcaagttaaaataaggctagtccgttatcaacttgaaaaagtggcaccgagtcggtgcttttttgccaccATGGAGCTGAGACCCTTAACAAAGGGgtgagcaagggcgagg
MIR4323	100422980	GCCCCACAGCCTCAGACCTCgttttagagctagaaatagcaagttaaaataaggctagtccgttatcaacttgaaaaagtggcaccgagtcggtgcttttttgccaccATGGCCCCACAGCCTCAGACCTCGGgtgagcaagggcgagg
MIR4323	100422980	AGCCCCACAGCCTCAGACCTgttttagagctagaaatagcaagttaaaataaggctagtccgttatcaacttgaaaaagtggcaccgagtcggtgcttttttgccaccATGGAGCCCCACAGCCTCAGACCTCGgtgagcaagggcgagg
MIR4323	100422980	GTGGGGTGTCTGGAGACGCCgttttagagctagaaatagcaagttaaaataaggctagtccgttatcaacttgaaaaagtggcaccgagtcggtgcttttttgccaccATGGTGGGGTGTCTGGAGACGCCAGgtgagcaagggcgagg
MIR4323	100422980	GACACCCCACATGCCCGCCTgttttagagctagaaatagcaagttaaaataaggctagtccgttatcaacttgaaaaagtggcaccgagtcggtgcttttttgccaccATGGACACCCCACATGCCCGCCTGGGgtgagcaagggcgagg
MIR3173	100422981	GAACAAAGGAGGAAATAGGCgttttagagctagaaatagcaagttaaaataaggctagtccgttatcaacttgaaaaagtggcaccgagtcggtgcttttttgccaccATGGGAACAAAGGAGGAAATAGGCAGgtgagcaagggcgagg
MIR3173	100422981	AAGGAGAAAACAGGCAGGGCgttttagagctagaaatagcaagttaaaataaggctagtccgttatcaacttgaaaaagtggcaccgagtcggtgcttttttgccaccATGGAAGGAGAAAACAGGCAGGGCAGgtgagcaagggcgagg
MIR3173	100422981	AAAATCACAAAGGAGAAAACgttttagagctagaaatagcaagttaaaataaggctagtccgttatcaacttgaaaaagtggcaccgagtcggtgcttttttgccaccATGGAAAATCACAAAGGAGAAAACAGgtgagcaagggcgagg
MIR3173	100422981	ATGAGAACAAAGGAGGAAATgttttagagctagaaatagcaagttaaaataaggctagtccgttatcaacttgaaaaagtggcaccgagtcggtgcttttttgccaccATGGGGATGAGAACAAAGGAGGAAATAGGgtgagcaagggcgagg
MIR4286	100422982	AAGCCACCACACTTAAGTCAgttttagagctagaaatagcaagttaaaataaggctagtccgttatcaacttgaaaaagtggcaccgagtcggtgcttttttgccaccATGGAAGCCACCACACTTAAGTCATGGGgtgagcaagggcgagg
MIR4286	100422982	GTACCATGACTTAAGTGTGGgttttagagctagaaatagcaagttaaaataaggctagtccgttatcaacttgaaaaagtggcaccgagtcggtgcttttttgccaccATGGGGTACCATGACTTAAGTGTGGTGGGgtgagcaagggcgagg
MIR4286	100422982	ATGACTATGGTACCAGGAGTgttttagagctagaaatagcaagttaaaataaggctagtccgttatcaacttgaaaaagtggcaccgagtcggtgcttttttgccaccATGGATGACTATGGTACCAGGAGTGGgtgagcaagggcgagg
MIR4314	100422983	ACAGGCCAGCTTTCTCACTGgttttagagctagaaatagcaagttaaaataaggctagtccgttatcaacttgaaaaagtggcaccgagtcggtgcttttttgccaccATGGACAGGCCAGCTTTCTCACTGTGgtgagcaagggcgagg
MIR4314	100422983	GTCACAGACTCTGGGCCCTGgttttagagctagaaatagcaagttaaaataaggctagtccgttatcaacttgaaaaagtggcaccgagtcggtgcttttttgccaccATGGTCACAGACTCTGGGCCCTGGGgtgagcaagggcgagg
MIR4314	100422983	ACCTGTCCCATTTCCCAGAGgttttagagctagaaatagcaagttaaaataaggctagtccgttatcaacttgaaaaagtggcaccgagtcggtgcttttttgccaccATGGACCTGTCCCATTTCCCAGAGAGgtgagcaagggcgagg
MIR4314	100422983	AGTGGCCACAGTGAGAAAGCgttttagagctagaaatagcaagttaaaataaggctagtccgttatcaacttgaaaaagtggcaccgagtcggtgcttttttgccaccATGGGAGTGGCCACAGTGAGAAAGCTGGgtgagcaagggcgagg
MIR4308	100422984	AAAGGTAAGAAGAAACTCCAgttttagagctagaaatagcaagttaaaataaggctagtccgttatcaacttgaaaaagtggcaccgagtcggtgcttttttgccaccATGGGAAAGGTAAGAAGAAACTCCAGGGgtgagcaagggcgagg
MIR4308	100422984	AAAAGGTAAGAAGAAACTCCgttttagagctagaaatagcaagttaaaataaggctagtccgttatcaacttgaaaaagtggcaccgagtcggtgcttttttgccaccATGGAAAAGGTAAGAAGAAACTCCAGgtgagcaagggcgagg
MIR4308	100422984	AAAAGGAAATTTCTGTCCAAgttttagagctagaaatagcaagttaaaataaggctagtccgttatcaacttgaaaaagtggcaccgagtcggtgcttttttgccaccATGGGAAAAGGAAATTTCTGTCCAATGGgtgagcaagggcgagg
MIR4308	100422984	GGGTTCAGAGGGAACTCCATgttttagagctagaaatagcaagttaaaataaggctagtccgttatcaacttgaaaaagtggcaccgagtcggtgcttttttgccaccATGGGGTTCAGAGGGAACTCCATTGgtgagcaagggcgagg
MIR1184-2	100422985	AGCCATCAAGTCGCTGCAGGgttttagagctagaaatagcaagttaaaataaggctagtccgttatcaacttgaaaaagtggcaccgagtcggtgcttttttgccaccATGGAGCCATCAAGTCGCTGCAGGTGgtgagcaagggcgagg
MIR1184-2	100422985	AGTCGCTGCAGGTGGAGATGgttttagagctagaaatagcaagttaaaataaggctagtccgttatcaacttgaaaaagtggcaccgagtcggtgcttttttgccaccATGGAGTCGCTGCAGGTGGAGATGTGgtgagcaagggcgagg
MIR1184-2	100422985	GGAAGCCATCAAGTCGCTGCgttttagagctagaaatagcaagttaaaataaggctagtccgttatcaacttgaaaaagtggcaccgagtcggtgcttttttgccaccATGGGAAGCCATCAAGTCGCTGCAGgtgagcaagggcgagg
MIR1184-2	100422985	GGCTACCCACGAAAAGGACAgttttagagctagaaatagcaagttaaaataaggctagtccgttatcaacttgaaaaagtggcaccgagtcggtgcttttttgccaccATGGGCTACCCACGAAAAGGACACGgtgagcaagggcgagg
MIR3125	100422986	GAAGCTGTGGAGAGAACTCAgttttagagctagaaatagcaagttaaaataaggctagtccgttatcaacttgaaaaagtggcaccgagtcggtgcttttttgccaccATGGAAGCTGTGGAGAGAACTCACGgtgagcaagggcgagg
MIR3125	100422986	AGAATGGGTAGAGGAAGCTGgttttagagctagaaatagcaagttaaaataaggctagtccgttatcaacttgaaaaagtggcaccgagtcggtgcttttttgccaccATGGGAGAATGGGTAGAGGAAGCTGTGGgtgagcaagggcgagg
MIR3125	100422986	AGGCGGGGATCTCGAACCACgttttagagctagaaatagcaagttaaaataaggctagtccgttatcaacttgaaaaagtggcaccgagtcggtgcttttttgccaccATGGAGGCGGGGATCTCGAACCACAGgtgagcaagggcgagg
MIR3125	100422986	GAGAGAACTCACGGTGCCTGgttttagagctagaaatagcaagttaaaataaggctagtccgttatcaacttgaaaaagtggcaccgagtcggtgcttttttgccaccATGGAGAGAACTCACGGTGCCTGTGgtgagcaagggcgagg
MIR3202-1	100422987	GCGAAATTTATTAATATGGAgttttagagctagaaatagcaagttaaaataaggctagtccgttatcaacttgaaaaagtggcaccgagtcggtgcttttttgccaccATGGCGAAATTTATTAATATGGAAGgtgagcaagggcgagg
MIR3202-1	100422987	AGAAATACATTAATATGGAAgttttagagctagaaatagcaagttaaaataaggctagtccgttatcaacttgaaaaagtggcaccgagtcggtgcttttttgccaccATGGAGAAATACATTAATATGGAAGGgtgagcaagggcgagg
MIR3202-1	100422987	GAGTGCGAAATTTATTAATAgttttagagctagaaatagcaagttaaaataaggctagtccgttatcaacttgaaaaagtggcaccgagtcggtgcttttttgccaccATGGGGAGTGCGAAATTTATTAATATGGgtgagcaagggcgagg
MIR3202-1	100422987	GGGAGAAGAGCTTTAATGATgttttagagctagaaatagcaagttaaaataaggctagtccgttatcaacttgaaaaagtggcaccgagtcggtgcttttttgccaccATGGGGAGAAGAGCTTTAATGATTGgtgagcaagggcgagg
MIR3156-1	100422988	AGAGAGAAAGATCTGGAAGTgttttagagctagaaatagcaagttaaaataaggctagtccgttatcaacttgaaaaagtggcaccgagtcggtgcttttttgccaccATGGAGAGAGAAAGATCTGGAAGTGGgtgagcaagggcgagg
MIR3156-1	100422988	AGCTCTGCAGAAGAAAGATCgttttagagctagaaatagcaagttaaaataaggctagtccgttatcaacttgaaaaagtggcaccgagtcggtgcttttttgccaccATGGAGCTCTGCAGAAGAAAGATCTGgtgagcaagggcgagg
MIR3156-1	100422988	GCAGAAGAAAGATCTGGAAGgttttagagctagaaatagcaagttaaaataaggctagtccgttatcaacttgaaaaagtggcaccgagtcggtgcttttttgccaccATGGCAGAAGAAAGATCTGGAAGTGgtgagcaagggcgagg
MIR3155A	100422989	ACCTCCCACTGCAGAGCCTGgttttagagctagaaatagcaagttaaaataaggctagtccgttatcaacttgaaaaagtggcaccgagtcggtgcttttttgccaccATGGACCTCCCACTGCAGAGCCTGGGgtgagcaagggcgagg
MIR3134	100422990	AGGGATAAAAGACTACACATgttttagagctagaaatagcaagttaaaataaggctagtccgttatcaacttgaaaaagtggcaccgagtcggtgcttttttgccaccATGGGAGGGATAAAAGACTACACATTGGgtgagcaagggcgagg
MIR3134	100422990	ATGGATAAAAGACTACATATgttttagagctagaaatagcaagttaaaataaggctagtccgttatcaacttgaaaaagtggcaccgagtcggtgcttttttgccaccATGGGATGGATAAAAGACTACATATTGGgtgagcaagggcgagg
MIR1260B	100422991	GGTGGCAGTGGTGGGATAAAgttttagagctagaaatagcaagttaaaataaggctagtccgttatcaacttgaaaaagtggcaccgagtcggtgcttttttgccaccATGGGTGGCAGTGGTGGGATAAACGgtgagcaagggcgagg
MIR1260B	100422991	GTGATGGTGATAGTCTGGTGgttttagagctagaaatagcaagttaaaataaggctagtccgttatcaacttgaaaaagtggcaccgagtcggtgcttttttgccaccATGGTGATGGTGATAGTCTGGTGGGgtgagcaagggcgagg
MIR1260B	100422991	GCAATAATGGTGGCAGTGGTgttttagagctagaaatagcaagttaaaataaggctagtccgttatcaacttgaaaaagtggcaccgagtcggtgcttttttgccaccATGGCAATAATGGTGGCAGTGGTGGgtgagcaagggcgagg
MIR1260B	100422991	AGTAGCAATAATGGTGGCAGgttttagagctagaaatagcaagttaaaataaggctagtccgttatcaacttgaaaaagtggcaccgagtcggtgcttttttgccaccATGGGAGTAGCAATAATGGTGGCAGTGGgtgagcaagggcgagg
MIR3151	100422992	ATCAGGTGGGATGCCCTTTGgttttagagctagaaatagcaagttaaaataaggctagtccgttatcaacttgaaaaagtggcaccgagtcggtgcttttttgccaccATGGGATCAGGTGGGATGCCCTTTGAGGgtgagcaagggcgagg
MIR3151	100422992	GGTGGGCTGTGGGATCAGGTgttttagagctagaaatagcaagttaaaataaggctagtccgttatcaacttgaaaaagtggcaccgagtcggtgcttttttgccaccATGGGTGGGCTGTGGGATCAGGTGGgtgagcaagggcgagg
MIR3151	100422992	ATGGGATCAGGTGCCTCAAAgttttagagctagaaatagcaagttaaaataaggctagtccgttatcaacttgaaaaagtggcaccgagtcggtgcttttttgccaccATGGATGGGATCAGGTGCCTCAAAGGgtgagcaagggcgagg
MIR3151	100422992	AATGGGATCAGGTGCCTCAAgttttagagctagaaatagcaagttaaaataaggctagtccgttatcaacttgaaaaagtggcaccgagtcggtgcttttttgccaccATGGGAATGGGATCAGGTGCCTCAAAGGgtgagcaagggcgagg
MIR3130-1	100422993	AACAGGCTGCACCGGAGACTgttttagagctagaaatagcaagttaaaataaggctagtccgttatcaacttgaaaaagtggcaccgagtcggtgcttttttgccaccATGGAACAGGCTGCACCGGAGACTGGgtgagcaagggcgagg
MIR3130-1	100422993	GCCTTGACAACAGGCTGCACgttttagagctagaaatagcaagttaaaataaggctagtccgttatcaacttgaaaaagtggcaccgagtcggtgcttttttgccaccATGGCCTTGACAACAGGCTGCACCGgtgagcaagggcgagg
MIR3130-1	100422993	GTCAAGGCTGCACCGGAGACgttttagagctagaaatagcaagttaaaataaggctagtccgttatcaacttgaaaaagtggcaccgagtcggtgcttttttgccaccATGGTCAAGGCTGCACCGGAGACTGgtgagcaagggcgagg
MIR3130-1	100422993	GCCTGTTGTCAAGGCTGCACgttttagagctagaaatagcaagttaaaataaggctagtccgttatcaacttgaaaaagtggcaccgagtcggtgcttttttgccaccATGGCCTGTTGTCAAGGCTGCACCGgtgagcaagggcgagg
MIR4267	100422994	GCTCCATGCAGGGATGACAGgttttagagctagaaatagcaagttaaaataaggctagtccgttatcaacttgaaaaagtggcaccgagtcggtgcttttttgccaccATGGGGCTCCATGCAGGGATGACAGAGGGgtgagcaagggcgagg
MIR4267	100422994	GGCTCCAGCTCGGTGGCACTgttttagagctagaaatagcaagttaaaataaggctagtccgttatcaacttgaaaaagtggcaccgagtcggtgcttttttgccaccATGGGCTCCAGCTCGGTGGCACTGGgtgagcaagggcgagg
MIR4267	100422994	ATGCAGGGATGACAGAGGCTgttttagagctagaaatagcaagttaaaataaggctagtccgttatcaacttgaaaaagtggcaccgagtcggtgcttttttgccaccATGGATGCAGGGATGACAGAGGCTGGgtgagcaagggcgagg
MIR4267	100422994	GCTCCAGCTCGGTGGCACTGgttttagagctagaaatagcaagttaaaataaggctagtccgttatcaacttgaaaaagtggcaccgagtcggtgcttttttgccaccATGGCTCCAGCTCGGTGGCACTGGGgtgagcaagggcgagg
MIR3175	100422995	GGAGAGAACGCAGTGACGTCgttttagagctagaaatagcaagttaaaataaggctagtccgttatcaacttgaaaaagtggcaccgagtcggtgcttttttgccaccATGGGAGAGAACGCAGTGACGTCTGgtgagcaagggcgagg
MIR3175	100422995	AAGCGCCCGACATGCGCACGgttttagagctagaaatagcaagttaaaataaggctagtccgttatcaacttgaaaaagtggcaccgagtcggtgcttttttgccaccATGGAAGCGCCCGACATGCGCACGCGgtgagcaagggcgagg
MIR3175	100422995	GTCTGGCCGCGTGCGCATGTgttttagagctagaaatagcaagttaaaataaggctagtccgttatcaacttgaaaaagtggcaccgagtcggtgcttttttgccaccATGGTCTGGCCGCGTGCGCATGTCGGgtgagcaagggcgagg
MIR3175	100422995	GACGGCTCCCCTGGGGGGCGgttttagagctagaaatagcaagttaaaataaggctagtccgttatcaacttgaaaaagtggcaccgagtcggtgcttttttgccaccATGGACGGCTCCCCTGGGGGGCGGGgtgagcaagggcgagg
MIR4262	100422996	GCTGCAGGTGCTGATGTTGGgttttagagctagaaatagcaagttaaaataaggctagtccgttatcaacttgaaaaagtggcaccgagtcggtgcttttttgccaccATGGCTGCAGGTGCTGATGTTGGGGGgtgagcaagggcgagg
MIR4262	100422996	GCACCTGCAGCTTTCCTCTCgttttagagctagaaatagcaagttaaaataaggctagtccgttatcaacttgaaaaagtggcaccgagtcggtgcttttttgccaccATGGCACCTGCAGCTTTCCTCTCTGgtgagcaagggcgagg
MIR4262	100422996	ACCCCAGAGAGGAAAGCTGCgttttagagctagaaatagcaagttaaaataaggctagtccgttatcaacttgaaaaagtggcaccgagtcggtgcttttttgccaccATGGACCCCAGAGAGGAAAGCTGCAGgtgagcaagggcgagg
MIR4257	100422997	AAGGCTCAGTCCCCACCTCTgttttagagctagaaatagcaagttaaaataaggctagtccgttatcaacttgaaaaagtggcaccgagtcggtgcttttttgccaccATGGAAGGCTCAGTCCCCACCTCTGGgtgagcaagggcgagg
MIR4257	100422997	GAAGCCCCTACAGGGCCCAGgttttagagctagaaatagcaagttaaaataaggctagtccgttatcaacttgaaaaagtggcaccgagtcggtgcttttttgccaccATGGAAGCCCCTACAGGGCCCAGAGgtgagcaagggcgagg
MIR4257	100422997	GGAGCTAAGAAGCCCCTACAgttttagagctagaaatagcaagttaaaataaggctagtccgttatcaacttgaaaaagtggcaccgagtcggtgcttttttgccaccATGGGAGCTAAGAAGCCCCTACAGGgtgagcaagggcgagg
MIR4257	100422997	ACAGTCCCTAGGTAGGATTTgttttagagctagaaatagcaagttaaaataaggctagtccgttatcaacttgaaaaagtggcaccgagtcggtgcttttttgccaccATGGGACAGTCCCTAGGTAGGATTTGGGgtgagcaagggcgagg
MIR3199-2	100422998	GGACTGACTCAGTGACTCCCgttttagagctagaaatagcaagttaaaataaggctagtccgttatcaacttgaaaaagtggcaccgagtcggtgcttttttgccaccATGGGGACTGACTCAGTGACTCCCAGgtgagcaagggcgagg
MIR3199-2	100422998	ATTCCAGAAACTTTCTCCTAgttttagagctagaaatagcaagttaaaataaggctagtccgttatcaacttgaaaaagtggcaccgagtcggtgcttttttgccaccATGGATTCCAGAAACTTTCTCCTAAGgtgagcaagggcgagg
MIR4278	100422999	GAACATTGACATCAACACTAgttttagagctagaaatagcaagttaaaataaggctagtccgttatcaacttgaaaaagtggcaccgagtcggtgcttttttgccaccATGGGAACATTGACATCAACACTAGGgtgagcaagggcgagg
MIR4278	100422999	AACATTGACATCAACACTAGgttttagagctagaaatagcaagttaaaataaggctagtccgttatcaacttgaaaaagtggcaccgagtcggtgcttttttgccaccATGGGAACATTGACATCAACACTAGGGGgtgagcaagggcgagg
MIR4278	100422999	AATGTTCTATGGGATTCTCCgttttagagctagaaatagcaagttaaaataaggctagtccgttatcaacttgaaaaagtggcaccgagtcggtgcttttttgccaccATGGAATGTTCTATGGGATTCTCCTGGGgtgagcaagggcgagg
MIR4278	100422999	AGAACATTGACATCAACACTgttttagagctagaaatagcaagttaaaataaggctagtccgttatcaacttgaaaaagtggcaccgagtcggtgcttttttgccaccATGGAGAACATTGACATCAACACTAGGGgtgagcaagggcgagg
MIR3161	100423000	AGCACTATTCAACTTCAATCgttttagagctagaaatagcaagttaaaataaggctagtccgttatcaacttgaaaaagtggcaccgagtcggtgcttttttgccaccATGGAGCACTATTCAACTTCAATCTGgtgagcaagggcgagg
MIR3161	100423000	AGATTGAAGTTGAATAGTGCgttttagagctagaaatagcaagttaaaataaggctagtccgttatcaacttgaaaaagtggcaccgagtcggtgcttttttgccaccATGGGGAGATTGAAGTTGAATAGTGCTGgtgagcaagggcgagg
MIR3161	100423000	GATTGAAGTTGAATAGTGCTgttttagagctagaaatagcaagttaaaataaggctagtccgttatcaacttgaaaaagtggcaccgagtcggtgcttttttgccaccATGGGATTGAAGTTGAATAGTGCTGGgtgagcaagggcgagg
MIR3161	100423000	GCACTATTCAACTTCAATCTgttttagagctagaaatagcaagttaaaataaggctagtccgttatcaacttgaaaaagtggcaccgagtcggtgcttttttgccaccATGGCACTATTCAACTTCAATCTGGgtgagcaagggcgagg
MIR3145	100423001	ACTCAAAACTCATTGTTGAAgttttagagctagaaatagcaagttaaaataaggctagtccgttatcaacttgaaaaagtggcaccgagtcggtgcttttttgccaccATGGACTCAAAACTCATTGTTGAATGGGgtgagcaagggcgagg
MIR3184	100423003	GGTTAGGAAGCAAGACTGAGgttttagagctagaaatagcaagttaaaataaggctagtccgttatcaacttgaaaaagtggcaccgagtcggtgcttttttgccaccATGGGGTTAGGAAGCAAGACTGAGGGgtgagcaagggcgagg
MIR3184	100423003	AAATAAAGGAAGTTAGGCTGgttttagagctagaaatagcaagttaaaataaggctagtccgttatcaacttgaaaaagtggcaccgagtcggtgcttttttgccaccATGGAAATAAAGGAAGTTAGGCTGAGgtgagcaagggcgagg
MIR3184	100423003	ATAAAGGAAGTTAGGCTGAGgttttagagctagaaatagcaagttaaaataaggctagtccgttatcaacttgaaaaagtggcaccgagtcggtgcttttttgccaccATGGGGATAAAGGAAGTTAGGCTGAGGGgtgagcaagggcgagg
MIR3184	100423003	GGGGCCTCAGACCGAGCTTTgttttagagctagaaatagcaagttaaaataaggctagtccgttatcaacttgaaaaagtggcaccgagtcggtgcttttttgccaccATGGGGGCCTCAGACCGAGCTTTTGgtgagcaagggcgagg
MIR4315-1	100423004	ACTACAGCGGAAGGAATCTCgttttagagctagaaatagcaagttaaaataaggctagtccgttatcaacttgaaaaagtggcaccgagtcggtgcttttttgccaccATGGACTACAGCGGAAGGAATCTCTGgtgagcaagggcgagg
MIR4315-1	100423004	AGAGGGTCCAGCTCAGAAAGgttttagagctagaaatagcaagttaaaataaggctagtccgttatcaacttgaaaaagtggcaccgagtcggtgcttttttgccaccATGGAGAGGGTCCAGCTCAGAAAGCGgtgagcaagggcgagg
MIR4315-1	100423004	GAGGGTCCAGCTCAGAAAGCgttttagagctagaaatagcaagttaaaataaggctagtccgttatcaacttgaaaaagtggcaccgagtcggtgcttttttgccaccATGGAGGGTCCAGCTCAGAAAGCGGgtgagcaagggcgagg
MIR4315-1	100423004	GCTTTGCCCGCTTTCTGAGCgttttagagctagaaatagcaagttaaaataaggctagtccgttatcaacttgaaaaagtggcaccgagtcggtgcttttttgccaccATGGGCTTTGCCCGCTTTCTGAGCTGgtgagcaagggcgagg
MIR4282	100423005	GGTGAATAGGATGATGTTCCgttttagagctagaaatagcaagttaaaataaggctagtccgttatcaacttgaaaaagtggcaccgagtcggtgcttttttgccaccATGGGGGTGAATAGGATGATGTTCCTGGgtgagcaagggcgagg
MIR4282	100423005	GGCATACTAAAATCTTCCCCgttttagagctagaaatagcaagttaaaataaggctagtccgttatcaacttgaaaaagtggcaccgagtcggtgcttttttgccaccATGGGCATACTAAAATCTTCCCCTGgtgagcaagggcgagg
MIR3179-3	100423006	AATTTAAACGTCTGTGATCCgttttagagctagaaatagcaagttaaaataaggctagtccgttatcaacttgaaaaagtggcaccgagtcggtgcttttttgccaccATGGGGAATTTAAACGTCTGTGATCCTGgtgagcaagggcgagg
MIR3179-3	100423006	GTGCCTTACAGCAGTAGAAGgttttagagctagaaatagcaagttaaaataaggctagtccgttatcaacttgaaaaagtggcaccgagtcggtgcttttttgccaccATGGTGCCTTACAGCAGTAGAAGGGgtgagcaagggcgagg
MIR4329	100423009	GAATGTGGAACTAGGGTCTCgttttagagctagaaatagcaagttaaaataaggctagtccgttatcaacttgaaaaagtggcaccgagtcggtgcttttttgccaccATGGAATGTGGAACTAGGGTCTCAGgtgagcaagggcgagg
MIR4329	100423009	GAGACCCTAGTTCCACATTCgttttagagctagaaatagcaagttaaaataaggctagtccgttatcaacttgaaaaagtggcaccgagtcggtgcttttttgccaccATGGAGACCCTAGTTCCACATTCTGgtgagcaagggcgagg
MIR4329	100423009	AAAAAAAAACTCCAAAACCCgttttagagctagaaatagcaagttaaaataaggctagtccgttatcaacttgaaaaagtggcaccgagtcggtgcttttttgccaccATGGAAAAAAAAACTCCAAAACCCTGgtgagcaagggcgagg
MIR4329	100423009	AGGAAGGTGTACCAGGGTTTgttttagagctagaaatagcaagttaaaataaggctagtccgttatcaacttgaaaaagtggcaccgagtcggtgcttttttgccaccATGGAGGAAGGTGTACCAGGGTTTTGgtgagcaagggcgagg
MIR3138	100423011	ACTGTGGACAGTGAGGTAGAgttttagagctagaaatagcaagttaaaataaggctagtccgttatcaacttgaaaaagtggcaccgagtcggtgcttttttgccaccATGGGGACTGTGGACAGTGAGGTAGAGGgtgagcaagggcgagg
MIR3138	100423011	GTGAGGTGGGGGAAGTGCCGgttttagagctagaaatagcaagttaaaataaggctagtccgttatcaacttgaaaaagtggcaccgagtcggtgcttttttgccaccATGGTGAGGTGGGGGAAGTGCCGAGgtgagcaagggcgagg
MIR3138	100423011	GTGAGGTAGAGGGAGTGCCGgttttagagctagaaatagcaagttaaaataaggctagtccgttatcaacttgaaaaagtggcaccgagtcggtgcttttttgccaccATGGGTGAGGTAGAGGGAGTGCCGAGgtgagcaagggcgagg
MIR3138	100423011	GGCACCCGGGCAGTGAGGTGgttttagagctagaaatagcaagttaaaataaggctagtccgttatcaacttgaaaaagtggcaccgagtcggtgcttttttgccaccATGGGCACCCGGGCAGTGAGGTGGGgtgagcaagggcgagg
MIR3177	100423012	ATTCGCGCAGTGCACGGCACgttttagagctagaaatagcaagttaaaataaggctagtccgttatcaacttgaaaaagtggcaccgagtcggtgcttttttgccaccATGGATTCGCGCAGTGCACGGCACTGgtgagcaagggcgagg
MIR3177	100423012	GAATGTCTCAAGACAGCGCCgttttagagctagaaatagcaagttaaaataaggctagtccgttatcaacttgaaaaagtggcaccgagtcggtgcttttttgccaccATGGAATGTCTCAAGACAGCGCCTGgtgagcaagggcgagg
MIR3177	100423012	GCCTGGCACGTGTGTACACAgttttagagctagaaatagcaagttaaaataaggctagtccgttatcaacttgaaaaagtggcaccgagtcggtgcttttttgccaccATGGCCTGGCACGTGTGTACACATGGgtgagcaagggcgagg
MIR3177	100423012	GCCATGTGTACACACGTGCCgttttagagctagaaatagcaagttaaaataaggctagtccgttatcaacttgaaaaagtggcaccgagtcggtgcttttttgccaccATGGCCATGTGTACACACGTGCCAGgtgagcaagggcgagg
MIR4310	100423013	GGGGCTAGGCCTGTGGCGTCgttttagagctagaaatagcaagttaaaataaggctagtccgttatcaacttgaaaaagtggcaccgagtcggtgcttttttgccaccATGGGGGCTAGGCCTGTGGCGTCTGgtgagcaagggcgagg
MIR4310	100423013	ATTCATGTCCCACCCCCACCgttttagagctagaaatagcaagttaaaataaggctagtccgttatcaacttgaaaaagtggcaccgagtcggtgcttttttgccaccATGGGATTCATGTCCCACCCCCACCAGGgtgagcaagggcgagg
MIR3196	100423014	GCAGAATGGGGCCTGGCACTgttttagagctagaaatagcaagttaaaataaggctagtccgttatcaacttgaaaaagtggcaccgagtcggtgcttttttgccaccATGGCAGAATGGGGCCTGGCACTGGgtgagcaagggcgagg
MIR3196	100423014	AGCAGAATGGGGCCTGGCACgttttagagctagaaatagcaagttaaaataaggctagtccgttatcaacttgaaaaagtggcaccgagtcggtgcttttttgccaccATGGAGCAGAATGGGGCCTGGCACTGgtgagcaagggcgagg
MIR3196	100423014	GAGAGAAGCAGAATGGGGCCgttttagagctagaaatagcaagttaaaataaggctagtccgttatcaacttgaaaaagtggcaccgagtcggtgcttttttgccaccATGGAGAGAAGCAGAATGGGGCCTGgtgagcaagggcgagg
MIR3196	100423014	AGAATGGGGCCTGGCACTGGgttttagagctagaaatagcaagttaaaataaggctagtccgttatcaacttgaaaaagtggcaccgagtcggtgcttttttgccaccATGGAGAATGGGGCCTGGCACTGGGGgtgagcaagggcgagg
MIR4289	100423015	GGGCATTGTGCAGGGCTATCgttttagagctagaaatagcaagttaaaataaggctagtccgttatcaacttgaaaaagtggcaccgagtcggtgcttttttgccaccATGGGGCATTGTGCAGGGCTATCAGgtgagcaagggcgagg
MIR4289	100423015	GGGCTATCAGGCAGTTTCCTgttttagagctagaaatagcaagttaaaataaggctagtccgttatcaacttgaaaaagtggcaccgagtcggtgcttttttgccaccATGGGGCTATCAGGCAGTTTCCTGGgtgagcaagggcgagg
MIR4289	100423015	AGGCTCTGCAGACAGGGCCCgttttagagctagaaatagcaagttaaaataaggctagtccgttatcaacttgaaaaagtggcaccgagtcggtgcttttttgccaccATGGAGGCTCTGCAGACAGGGCCCAGgtgagcaagggcgagg
MIR4289	100423015	AGGGCTATCAGGCAGTTTCCgttttagagctagaaatagcaagttaaaataaggctagtccgttatcaacttgaaaaagtggcaccgagtcggtgcttttttgccaccATGGAGGGCTATCAGGCAGTTTCCTGgtgagcaagggcgagg
MIR3159	100423016	GGATTACAAGTGTCGGCCACgttttagagctagaaatagcaagttaaaataaggctagtccgttatcaacttgaaaaagtggcaccgagtcggtgcttttttgccaccATGGGATTACAAGTGTCGGCCACGGgtgagcaagggcgagg
MIR3159	100423016	AGGATTACAAGTGTCGGCCAgttttagagctagaaatagcaagttaaaataaggctagtccgttatcaacttgaaaaagtggcaccgagtcggtgcttttttgccaccATGGAGGATTACAAGTGTCGGCCACGgtgagcaagggcgagg
MIR3159	100423016	AGTCCTAGGATTACAAGTGTgttttagagctagaaatagcaagttaaaataaggctagtccgttatcaacttgaaaaagtggcaccgagtcggtgcttttttgccaccATGGGAGTCCTAGGATTACAAGTGTCGGgtgagcaagggcgagg
MIR3159	100423016	GAGCCACTGTGCCCAGCCCGgttttagagctagaaatagcaagttaaaataaggctagtccgttatcaacttgaaaaagtggcaccgagtcggtgcttttttgccaccATGGAGCCACTGTGCCCAGCCCGTGgtgagcaagggcgagg
MIR3139	100423017	GAATAATAAACAGGTATCGCgttttagagctagaaatagcaagttaaaataaggctagtccgttatcaacttgaaaaagtggcaccgagtcggtgcttttttgccaccATGGGAATAATAAACAGGTATCGCAGgtgagcaagggcgagg
MIR3156-3	100423018	GACACTTTCACTATATATAGgttttagagctagaaatagcaagttaaaataaggctagtccgttatcaacttgaaaaagtggcaccgagtcggtgcttttttgccaccATGGACACTTTCACTATATATAGTGgtgagcaagggcgagg
MIR4258	100423020	GGAGGCTGACCTCTTACTTTgttttagagctagaaatagcaagttaaaataaggctagtccgttatcaacttgaaaaagtggcaccgagtcggtgcttttttgccaccATGGGGAGGCTGACCTCTTACTTTCGgtgagcaagggcgagg
MIR4258	100423020	GAAGACCGACCGAAAGTAAGgttttagagctagaaatagcaagttaaaataaggctagtccgttatcaacttgaaaaagtggcaccgagtcggtgcttttttgccaccATGGAAGACCGACCGAAAGTAAGAGgtgagcaagggcgagg
MIR4258	100423020	GCTGACCTCTTACTTTCGGTgttttagagctagaaatagcaagttaaaataaggctagtccgttatcaacttgaaaaagtggcaccgagtcggtgcttttttgccaccATGGCTGACCTCTTACTTTCGGTCGgtgagcaagggcgagg
MIR4258	100423020	AAGTAAGAGGTCAGCCTCCAgttttagagctagaaatagcaagttaaaataaggctagtccgttatcaacttgaaaaagtggcaccgagtcggtgcttttttgccaccATGGAAGTAAGAGGTCAGCCTCCAAGgtgagcaagggcgagg
MIR4298	100423021	GTACCTGGGACAGGAGGAGGgttttagagctagaaatagcaagttaaaataaggctagtccgttatcaacttgaaaaagtggcaccgagtcggtgcttttttgccaccATGGTACCTGGGACAGGAGGAGGAGgtgagcaagggcgagg
MIR4298	100423021	ACAGTTTGGTTTCTGAGGCAgttttagagctagaaatagcaagttaaaataaggctagtccgttatcaacttgaaaaagtggcaccgagtcggtgcttttttgccaccATGGACAGTTTGGTTTCTGAGGCAAGgtgagcaagggcgagg
MIR4298	100423021	AACCAAACTGTCAAAAGTGTgttttagagctagaaatagcaagttaaaataaggctagtccgttatcaacttgaaaaagtggcaccgagtcggtgcttttttgccaccATGGAACCAAACTGTCAAAAGTGTAGGGgtgagcaagggcgagg
MIR3197	100423023	GGGGAGGCGCAGGCTCGGAAgttttagagctagaaatagcaagttaaaataaggctagtccgttatcaacttgaaaaagtggcaccgagtcggtgcttttttgccaccATGGGGGAGGCGCAGGCTCGGAAAGgtgagcaagggcgagg
MIR3197	100423023	GGAAAGGCGCGCGAGGCTCCgttttagagctagaaatagcaagttaaaataaggctagtccgttatcaacttgaaaaagtggcaccgagtcggtgcttttttgccaccATGGGAAAGGCGCGCGAGGCTCCAGgtgagcaagggcgagg
MIR3197	100423023	AGGAGAGCGGTGGATCGGGAgttttagagctagaaatagcaagttaaaataaggctagtccgttatcaacttgaaaaagtggcaccgagtcggtgcttttttgccaccATGGAGGAGAGCGGTGGATCGGGAAGgtgagcaagggcgagg
MIR3197	100423023	AGGCGGAGGAGCTTGGCGAGgttttagagctagaaatagcaagttaaaataaggctagtccgttatcaacttgaaaaagtggcaccgagtcggtgcttttttgccaccATGGAGGCGGAGGAGCTTGGCGAGGGgtgagcaagggcgagg
MIR3198-1	100423025	GACGGTTCTGTGGAGTCCTGgttttagagctagaaatagcaagttaaaataaggctagtccgttatcaacttgaaaaagtggcaccgagtcggtgcttttttgccaccATGGACGGTTCTGTGGAGTCCTGGGgtgagcaagggcgagg
MIR3198-1	100423025	AGACGGTTCTGTGGAGTCCTgttttagagctagaaatagcaagttaaaataaggctagtccgttatcaacttgaaaaagtggcaccgagtcggtgcttttttgccaccATGGAGACGGTTCTGTGGAGTCCTGGgtgagcaagggcgagg
MIR3198-1	100423025	AGCAGTACCAGACGGTTCTGgttttagagctagaaatagcaagttaaaataaggctagtccgttatcaacttgaaaaagtggcaccgagtcggtgcttttttgccaccATGGAGCAGTACCAGACGGTTCTGTGgtgagcaagggcgagg
MIR4299	100423026	ATGTCACCAGCTCTCTCTAAgttttagagctagaaatagcaagttaaaataaggctagtccgttatcaacttgaaaaagtggcaccgagtcggtgcttttttgccaccATGGGATGTCACCAGCTCTCTCTAAAGGgtgagcaagggcgagg
MIR4299	100423026	GAGAGAGCTGGTGACATGAGgttttagagctagaaatagcaagttaaaataaggctagtccgttatcaacttgaaaaagtggcaccgagtcggtgcttttttgccaccATGGAGAGAGCTGGTGACATGAGAGgtgagcaagggcgagg
MIR4299	100423026	GTGACATGAGAGGCAGAAAAgttttagagctagaaatagcaagttaaaataaggctagtccgttatcaacttgaaaaagtggcaccgagtcggtgcttttttgccaccATGGGTGACATGAGAGGCAGAAAAAGgtgagcaagggcgagg
MIR4299	100423026	AGAAAACACTGTAACATGATgttttagagctagaaatagcaagttaaaataaggctagtccgttatcaacttgaaaaagtggcaccgagtcggtgcttttttgccaccATGGGGAGAAAACACTGTAACATGATTGgtgagcaagggcgagg
MIR4266	100423027	GGCCTCCTAGCCTTGAGTAGgttttagagctagaaatagcaagttaaaataaggctagtccgttatcaacttgaaaaagtggcaccgagtcggtgcttttttgccaccATGGGCCTCCTAGCCTTGAGTAGGGgtgagcaagggcgagg
MIR4266	100423027	AAGGCCTCCTAGCCTTGAGTgttttagagctagaaatagcaagttaaaataaggctagtccgttatcaacttgaaaaagtggcaccgagtcggtgcttttttgccaccATGGAAGGCCTCCTAGCCTTGAGTAGGGgtgagcaagggcgagg
MIR4266	100423027	AGGCCTCCTAGCCTTGAGTAgttttagagctagaaatagcaagttaaaataaggctagtccgttatcaacttgaaaaagtggcaccgagtcggtgcttttttgccaccATGGGAGGCCTCCTAGCCTTGAGTAGGGgtgagcaagggcgagg
MIR4266	100423027	GGCCCCTACTCAAGGCTAGGgttttagagctagaaatagcaagttaaaataaggctagtccgttatcaacttgaaaaagtggcaccgagtcggtgcttttttgccaccATGGGCCCCTACTCAAGGCTAGGAGgtgagcaagggcgagg
MIR4254	100423028	GTGGCTCCTCTGCAGTGAGTgttttagagctagaaatagcaagttaaaataaggctagtccgttatcaacttgaaaaagtggcaccgagtcggtgcttttttgccaccATGGGTGGCTCCTCTGCAGTGAGTAGGGgtgagcaagggcgagg
MIR4254	100423028	GGAGATGGTGGAGTAGCTCCgttttagagctagaaatagcaagttaaaataaggctagtccgttatcaacttgaaaaagtggcaccgagtcggtgcttttttgccaccATGGGAGATGGTGGAGTAGCTCCAGGgtgagcaagggcgagg
MIR4254	100423028	GGCAGACCTACTCACTGCAGgttttagagctagaaatagcaagttaaaataaggctagtccgttatcaacttgaaaaagtggcaccgagtcggtgcttttttgccaccATGGGCAGACCTACTCACTGCAGAGgtgagcaagggcgagg
MIR3163	100423029	GTTTCCTCATCTATAAAATGgttttagagctagaaatagcaagttaaaataaggctagtccgttatcaacttgaaaaagtggcaccgagtcggtgcttttttgccaccATGGGTTTCCTCATCTATAAAATGAGgtgagcaagggcgagg
MIR3163	100423029	GGTAGTAAGACAAGGAAGGAgttttagagctagaaatagcaagttaaaataaggctagtccgttatcaacttgaaaaagtggcaccgagtcggtgcttttttgccaccATGGGTAGTAAGACAAGGAAGGAAGgtgagcaagggcgagg
MIR3163	100423029	AAAATGGGGGTAGTAAGACAgttttagagctagaaatagcaagttaaaataaggctagtccgttatcaacttgaaaaagtggcaccgagtcggtgcttttttgccaccATGGAAAATGGGGGTAGTAAGACAAGgtgagcaagggcgagg
MIR3126	100423030	ATGGGGAAGATGATTATATGgttttagagctagaaatagcaagttaaaataaggctagtccgttatcaacttgaaaaagtggcaccgagtcggtgcttttttgccaccATGGATGGGGAAGATGATTATATGAGgtgagcaagggcgagg
MIR3126	100423030	GGGACAGATGCCAGAAGCACgttttagagctagaaatagcaagttaaaataaggctagtccgttatcaacttgaaaaagtggcaccgagtcggtgcttttttgccaccATGGGGACAGATGCCAGAAGCACTGGgtgagcaagggcgagg
MIR4321	100423031	AGCGGTGGACCGCCCTGCGGgttttagagctagaaatagcaagttaaaataaggctagtccgttatcaacttgaaaaagtggcaccgagtcggtgcttttttgccaccATGGAGCGGTGGACCGCCCTGCGGGGgtgagcaagggcgagg
MIR4321	100423031	GTTAGCGGTGGACCGCCCTGgttttagagctagaaatagcaagttaaaataaggctagtccgttatcaacttgaaaaagtggcaccgagtcggtgcttttttgccaccATGGTTAGCGGTGGACCGCCCTGCGgtgagcaagggcgagg
MIR4321	100423031	ACACCAGGTAGCGGGTGTCTgttttagagctagaaatagcaagttaaaataaggctagtccgttatcaacttgaaaaagtggcaccgagtcggtgcttttttgccaccATGGGACACCAGGTAGCGGGTGTCTCGGgtgagcaagggcgagg
MIR4321	100423031	GGCGGTCCACCGCTAACACCgttttagagctagaaatagcaagttaaaataaggctagtccgttatcaacttgaaaaagtggcaccgagtcggtgcttttttgccaccATGGGCGGTCCACCGCTAACACCAGgtgagcaagggcgagg
MIR3121	100423032	GTCTTAAATAGAATAGGCAAgttttagagctagaaatagcaagttaaaataaggctagtccgttatcaacttgaaaaagtggcaccgagtcggtgcttttttgccaccATGGTCTTAAATAGAATAGGCAAAGgtgagcaagggcgagg
MIR3121	100423032	GCCTACTCTATTTAAGGTACgttttagagctagaaatagcaagttaaaataaggctagtccgttatcaacttgaaaaagtggcaccgagtcggtgcttttttgccaccATGGGCCTACTCTATTTAAGGTACAGgtgagcaagggcgagg
MIR3121	100423032	ACCTTAAATAGAGTAGGCAAgttttagagctagaaatagcaagttaaaataaggctagtccgttatcaacttgaaaaagtggcaccgagtcggtgcttttttgccaccATGGGGACCTTAAATAGAGTAGGCAAAGgtgagcaagggcgagg
MIR3158-2	100423033	GAGGAAGCCCTTCTGCTTACgttttagagctagaaatagcaagttaaaataaggctagtccgttatcaacttgaaaaagtggcaccgagtcggtgcttttttgccaccATGGAGGAAGCCCTTCTGCTTACAGgtgagcaagggcgagg
MIR3158-2	100423033	GGGCTTCCTCTCTGCAGGACgttttagagctagaaatagcaagttaaaataaggctagtccgttatcaacttgaaaaagtggcaccgagtcggtgcttttttgccaccATGGGGCTTCCTCTCTGCAGGACCGgtgagcaagggcgagg
MIR3158-2	100423033	GCCCTTCTGCTTACAGGTATgttttagagctagaaatagcaagttaaaataaggctagtccgttatcaacttgaaaaagtggcaccgagtcggtgcttttttgccaccATGGCCCTTCTGCTTACAGGTATTGgtgagcaagggcgagg
MIR3158-2	100423033	GTTAGGATCATTATTCAGGCgttttagagctagaaatagcaagttaaaataaggctagtccgttatcaacttgaaaaagtggcaccgagtcggtgcttttttgccaccATGGTTAGGATCATTATTCAGGCCGgtgagcaagggcgagg
MIR4313	100423035	AACCCTGCAGCCCCAGCTGGgttttagagctagaaatagcaagttaaaataaggctagtccgttatcaacttgaaaaagtggcaccgagtcggtgcttttttgccaccATGGAACCCTGCAGCCCCAGCTGGAGgtgagcaagggcgagg
MIR4313	100423035	ATCCTCCAGCTGGGGCTGCAgttttagagctagaaatagcaagttaaaataaggctagtccgttatcaacttgaaaaagtggcaccgagtcggtgcttttttgccaccATGGATCCTCCAGCTGGGGCTGCAGGgtgagcaagggcgagg
MIR4313	100423035	AGGAGATGCTGGGCTTGGGTgttttagagctagaaatagcaagttaaaataaggctagtccgttatcaacttgaaaaagtggcaccgagtcggtgcttttttgccaccATGGAGGAGATGCTGGGCTTGGGTGGgtgagcaagggcgagg
MIR4313	100423035	GGGGAATCAGGGGTGTAAAGgttttagagctagaaatagcaagttaaaataaggctagtccgttatcaacttgaaaaagtggcaccgagtcggtgcttttttgccaccATGGGGGGAATCAGGGGTGTAAAGGGgtgagcaagggcgagg
MIR2355	100423036	GCATATTGTCCATTGTATCTgttttagagctagaaatagcaagttaaaataaggctagtccgttatcaacttgaaaaagtggcaccgagtcggtgcttttttgccaccATGGCATATTGTCCATTGTATCTGGgtgagcaagggcgagg
MIR2355	100423036	AATATGCTATTATAATCGTAgttttagagctagaaatagcaagttaaaataaggctagtccgttatcaacttgaaaaagtggcaccgagtcggtgcttttttgccaccATGGGAATATGCTATTATAATCGTATGGgtgagcaagggcgagg
MIR2355	100423036	AGTATTATCTCCAAACAGCAgttttagagctagaaatagcaagttaaaataaggctagtccgttatcaacttgaaaaagtggcaccgagtcggtgcttttttgccaccATGGAGTATTATCTCCAAACAGCAAGgtgagcaagggcgagg
MIR2355	100423036	AGCATATTGTCCATTGTATCgttttagagctagaaatagcaagttaaaataaggctagtccgttatcaacttgaaaaagtggcaccgagtcggtgcttttttgccaccATGGAGCATATTGTCCATTGTATCTGgtgagcaagggcgagg
MIR3176	100423037	GACTGGCCTGGGACTACCGGgttttagagctagaaatagcaagttaaaataaggctagtccgttatcaacttgaaaaagtggcaccgagtcggtgcttttttgccaccATGGACTGGCCTGGGACTACCGGGGgtgagcaagggcgagg
MIR3176	100423037	GGACTGGCCTGGGACTACCGgttttagagctagaaatagcaagttaaaataaggctagtccgttatcaacttgaaaaagtggcaccgagtcggtgcttttttgccaccATGGGACTGGCCTGGGACTACCGGGgtgagcaagggcgagg
MIR3176	100423037	GTAGTCCCAGGCCAGTCCCTgttttagagctagaaatagcaagttaaaataaggctagtccgttatcaacttgaaaaagtggcaccgagtcggtgcttttttgccaccATGGTAGTCCCAGGCCAGTCCCTGGgtgagcaagggcgagg
MIR3176	100423037	GATCCCGGGAGTGTGGCCCGgttttagagctagaaatagcaagttaaaataaggctagtccgttatcaacttgaaaaagtggcaccgagtcggtgcttttttgccaccATGGATCCCGGGAGTGTGGCCCGAGgtgagcaagggcgagg
MIR3132	100423039	ACAGGTGGGATGAGAGAGGGgttttagagctagaaatagcaagttaaaataaggctagtccgttatcaacttgaaaaagtggcaccgagtcggtgcttttttgccaccATGGACAGGTGGGATGAGAGAGGGAGgtgagcaagggcgagg
MIR3132	100423039	GGGAGGGCTCAAGGGAAACAgttttagagctagaaatagcaagttaaaataaggctagtccgttatcaacttgaaaaagtggcaccgagtcggtgcttttttgccaccATGGGGAGGGCTCAAGGGAAACAAGgtgagcaagggcgagg
MIR3132	100423039	ATGAGAGAGGGAGGGCTCAAgttttagagctagaaatagcaagttaaaataaggctagtccgttatcaacttgaaaaagtggcaccgagtcggtgcttttttgccaccATGGATGAGAGAGGGAGGGCTCAAGGgtgagcaagggcgagg
MIR3132	100423039	GATGAGAGAGGGAGGGCTCAgttttagagctagaaatagcaagttaaaataaggctagtccgttatcaacttgaaaaagtggcaccgagtcggtgcttttttgccaccATGGATGAGAGAGGGAGGGCTCAAGGgtgagcaagggcgagg
MIR4296	100423041	GATGTGGGCTCAGGCTCAGAgttttagagctagaaatagcaagttaaaataaggctagtccgttatcaacttgaaaaagtggcaccgagtcggtgcttttttgccaccATGGATGTGGGCTCAGGCTCAGAGGGgtgagcaagggcgagg
MIR4296	100423041	AGAGGGCTGAAGTGGTTGTGgttttagagctagaaatagcaagttaaaataaggctagtccgttatcaacttgaaaaagtggcaccgagtcggtgcttttttgccaccATGGAGAGGGCTGAAGTGGTTGTGGGgtgagcaagggcgagg
MIR4296	100423041	GGGCTGAAGTGGTTGTGGGGgttttagagctagaaatagcaagttaaaataaggctagtccgttatcaacttgaaaaagtggcaccgagtcggtgcttttttgccaccATGGGGCTGAAGTGGTTGTGGGGAGgtgagcaagggcgagg
MIR4296	100423041	GGCTGAAGTGGTTGTGGGGAgttttagagctagaaatagcaagttaaaataaggctagtccgttatcaacttgaaaaagtggcaccgagtcggtgcttttttgccaccATGGGGCTGAAGTGGTTGTGGGGAGGgtgagcaagggcgagg
MIR4276	100423042	GCTACTGTGTCTGAAAGCAAgttttagagctagaaatagcaagttaaaataaggctagtccgttatcaacttgaaaaagtggcaccgagtcggtgcttttttgccaccATGGCTACTGTGTCTGAAAGCAATGGgtgagcaagggcgagg
MIR4276	100423042	ACACAGTAGCTCTATTTACGgttttagagctagaaatagcaagttaaaataaggctagtccgttatcaacttgaaaaagtggcaccgagtcggtgcttttttgccaccATGGACACAGTAGCTCTATTTACGTGgtgagcaagggcgagg
MIR4276	100423042	AGTGACTCATGTGCTGGCAGgttttagagctagaaatagcaagttaaaataaggctagtccgttatcaacttgaaaaagtggcaccgagtcggtgcttttttgccaccATGGGGAGTGACTCATGTGCTGGCAGTGgtgagcaagggcgagg
MIR4269	100423043	GAAGCCACTCTGTCAGGCCTgttttagagctagaaatagcaagttaaaataaggctagtccgttatcaacttgaaaaagtggcaccgagtcggtgcttttttgccaccATGGAAGCCACTCTGTCAGGCCTGGgtgagcaagggcgagg
MIR4269	100423043	GGAAGCCACTCTGTCAGGCCgttttagagctagaaatagcaagttaaaataaggctagtccgttatcaacttgaaaaagtggcaccgagtcggtgcttttttgccaccATGGGAAGCCACTCTGTCAGGCCTGgtgagcaagggcgagg
MIR4269	100423043	AGTGGCTTCCACAAAGAAAGgttttagagctagaaatagcaagttaaaataaggctagtccgttatcaacttgaaaaagtggcaccgagtcggtgcttttttgccaccATGGAGTGGCTTCCACAAAGAAAGAGgtgagcaagggcgagg
MIR4269	100423043	AAAGAAAGAGGCAGAAGCCAgttttagagctagaaatagcaagttaaaataaggctagtccgttatcaacttgaaaaagtggcaccgagtcggtgcttttttgccaccATGGAAAGAAAGAGGCAGAAGCCAGGgtgagcaagggcgagg
IGLL5	100423062	ACTGATCAGACACACTAGTGGttttagagctagaaatagcaagttaaaataaggctagtccgttatcaacttgaaaaagtggcaccgagtcggtgcttttttgccaccATGGGACTGATCAGACACACTAGTGTGGgtgagcaagggcgagg
IGLL5	100423062	GCGGGAACAGAGTGACAGTGGttttagagctagaaatagcaagttaaaataaggctagtccgttatcaacttgaaaaagtggcaccgagtcggtgcttttttgccaccATGGGCGGGAACAGAGTGACAGTGGGgtgagcaagggcgagg
IGLL5	100423062	GAAGCAGCCGATCCAGCCTGGttttagagctagaaatagcaagttaaaataaggctagtccgttatcaacttgaaaaagtggcaccgagtcggtgcttttttgccaccATGGGAAGCAGCCGATCCAGCCTGCGgtgagcaagggcgagg
IGLL5	100423062	AATGGTTGCACCGCAAAGCGGttttagagctagaaatagcaagttaaaataaggctagtccgttatcaacttgaaaaagtggcaccgagtcggtgcttttttgccaccATGGAATGGTTGCACCGCAAAGCGGGGGgtgagcaagggcgagg
TOM1	10043	GTGCCCGCAGTTCTTGACACGttttagagctagaaatagcaagttaaaataaggctagtccgttatcaacttgaaaaagtggcaccgagtcggtgcttttttgccaccATGGTGCCCGCAGTTCTTGACACAGgtgagcaagggcgagg
TOM1	10043	GCATGTCCAGGTCAGTCATGGttttagagctagaaatagcaagttaaaataaggctagtccgttatcaacttgaaaaagtggcaccgagtcggtgcttttttgccaccATGGGCATGTCCAGGTCAGTCATGGGgtgagcaagggcgagg
TOM1	10043	GTGTCACCGGAGAGTATGGGGttttagagctagaaatagcaagttaaaataaggctagtccgttatcaacttgaaaaagtggcaccgagtcggtgcttttttgccaccATGGGTGTCACCGGAGAGTATGGGCGgtgagcaagggcgagg
TOM1	10043	AGGCTCGTTTACCTGTTCCGGttttagagctagaaatagcaagttaaaataaggctagtccgttatcaacttgaaaaagtggcaccgagtcggtgcttttttgccaccATGGAGGCTCGTTTACCTGTTCCGGGgtgagcaagggcgagg
KLRF2	100431172	ATGACTGGCTGTTGAACGAAGttttagagctagaaatagcaagttaaaataaggctagtccgttatcaacttgaaaaagtggcaccgagtcggtgcttttttgccaccATGGATGACTGGCTGTTGAACGAAGGgtgagcaagggcgagg
KLRF2	100431172	ACTACTCACGCCAGAACTTCGttttagagctagaaatagcaagttaaaataaggctagtccgttatcaacttgaaaaagtggcaccgagtcggtgcttttttgccaccATGGACTACTCACGCCAGAACTTCAGgtgagcaagggcgagg
KLRF2	100431172	AGCAGAAGACAATAATATTGGttttagagctagaaatagcaagttaaaataaggctagtccgttatcaacttgaaaaagtggcaccgagtcggtgcttttttgccaccATGGAGCAGAAGACAATAATATTGTGgtgagcaagggcgagg
KLRF2	100431172	GTAAACGTCAGCAGTCTATCGttttagagctagaaatagcaagttaaaataaggctagtccgttatcaacttgaaaaagtggcaccgagtcggtgcttttttgccaccATGGGTAAACGTCAGCAGTCTATCAGgtgagcaagggcgagg
KLRF2	100431172	AAATCGAAGCAGAAATCTAAGttttagagctagaaatagcaagttaaaataaggctagtccgttatcaacttgaaaaagtggcaccgagtcggtgcttttttgccaccATGGGAAATCGAAGCAGAAATCTAAAGGgtgagcaagggcgagg
SH2D3C	10044	GGAAGAAGTGACTTCCACGAGttttagagctagaaatagcaagttaaaataaggctagtccgttatcaacttgaaaaagtggcaccgagtcggtgcttttttgccaccATGGGAAGAAGTGACTTCCACGATGGgtgagcaagggcgagg
SH2D3C	10044	GAGACCTTGGTACAACGCAAGttttagagctagaaatagcaagttaaaataaggctagtccgttatcaacttgaaaaagtggcaccgagtcggtgcttttttgccaccATGGGAGACCTTGGTACAACGCAACGgtgagcaagggcgagg
SH2D3C	10044	AGTGACATGTACAGCCACATGttttagagctagaaatagcaagttaaaataaggctagtccgttatcaacttgaaaaagtggcaccgagtcggtgcttttttgccaccATGGGAGTGACATGTACAGCCACATGGGgtgagcaagggcgagg
SH2D3C	10044	AAGTGCCCCAAAGACCCATGGttttagagctagaaatagcaagttaaaataaggctagtccgttatcaacttgaaaaagtggcaccgagtcggtgcttttttgccaccATGGAAGTGCCCCAAAGACCCATGGGgtgagcaagggcgagg
SH2D3A	10045	GACACTTACCCATCCCAGCGGttttagagctagaaatagcaagttaaaataaggctagtccgttatcaacttgaaaaagtggcaccgagtcggtgcttttttgccaccATGGGACACTTACCCATCCCAGCGGGgtgagcaagggcgagg
SH2D3A	10045	AACCTCAAGTGGTGTCCATGGttttagagctagaaatagcaagttaaaataaggctagtccgttatcaacttgaaaaagtggcaccgagtcggtgcttttttgccaccATGGAACCTCAAGTGGTGTCCATGGGgtgagcaagggcgagg
SH2D3A	10045	ACCAGCTCGCAGTACGTCGGGttttagagctagaaatagcaagttaaaataaggctagtccgttatcaacttgaaaaagtggcaccgagtcggtgcttttttgccaccATGGACCAGCTCGCAGTACGTCGGGGgtgagcaagggcgagg
SH2D3A	10045	ACCGGGTCACTGCTCGTTCGGttttagagctagaaatagcaagttaaaataaggctagtccgttatcaacttgaaaaagtggcaccgagtcggtgcttttttgccaccATGGACCGGGTCACTGCTCGTTCGGGgtgagcaagggcgagg
MAMLD1	10046	GTACCACAGACTACAGAAGTGttttagagctagaaatagcaagttaaaataaggctagtccgttatcaacttgaaaaagtggcaccgagtcggtgcttttttgccaccATGGGTACCACAGACTACAGAAGTGGgtgagcaagggcgagg
MAMLD1	10046	AATCGAATAGCTGATCCCTGGttttagagctagaaatagcaagttaaaataaggctagtccgttatcaacttgaaaaagtggcaccgagtcggtgcttttttgccaccATGGGGAATCGAATAGCTGATCCCTGTGgtgagcaagggcgagg
MAMLD1	10046	GAGGCAGACCAGACCAACTGGttttagagctagaaatagcaagttaaaataaggctagtccgttatcaacttgaaaaagtggcaccgagtcggtgcttttttgccaccATGGGAGGCAGACCAGACCAACTGGGgtgagcaagggcgagg
MAMLD1	10046	GCAGACATCAGGTGTCCTTGGttttagagctagaaatagcaagttaaaataaggctagtccgttatcaacttgaaaaagtggcaccgagtcggtgcttttttgccaccATGGGCAGACATCAGGTGTCCTTGAGgtgagcaagggcgagg
MTRNR2L1	100462977	ATGTCCGCCTCTTCACGGGCGttttagagctagaaatagcaagttaaaataaggctagtccgttatcaacttgaaaaagtggcaccgagtcggtgcttttttgccaccATGGATGTCCGCCTCTTCACGGGCAGgtgagcaagggcgagg
MTRNR2L2	100462981	GAACTTAAAAGTCTCTTCACgttttagagctagaaatagcaagttaaaataaggctagtccgttatcaacttgaaaaagtggcaccgagtcggtgcttttttgccaccATGGAACTTAAAAGTCTCTTCACGGGgtgagcaagggcgagg
MTRNR2L2	100462981	AAGAGACAGCTGAACCCTCGgttttagagctagaaatagcaagttaaaataaggctagtccgttatcaacttgaaaaagtggcaccgagtcggtgcttttttgccaccATGGAAGAGACAGCTGAACCCTCGTGgtgagcaagggcgagg
MTRNR2L2	100462981	GTTAAGGTTGTTTGGTAGTAGttttagagctagaaatagcaagttaaaataaggctagtccgttatcaacttgaaaaagtggcaccgagtcggtgcttttttgccaccATGGGGTTAAGGTTGTTTGGTAGTAAGGgtgagcaagggcgagg
MTRNR2L2	100462981	AAATTGACCTACCCGTGAAGGttttagagctagaaatagcaagttaaaataaggctagtccgttatcaacttgaaaaagtggcaccgagtcggtgcttttttgccaccATGGAAATTGACCTACCCGTGAAGAGgtgagcaagggcgagg
MTRNR2L3	100462983	AAATTGATCTATCCGTGAAGGttttagagctagaaatagcaagttaaaataaggctagtccgttatcaacttgaaaaagtggcaccgagtcggtgcttttttgccaccATGGAAATTGATCTATCCGTGAAGAGgtgagcaagggcgagg
MTRNR2L3	100462983	GAGACAGCTGAACCTTCGTGGttttagagctagaaatagcaagttaaaataaggctagtccgttatcaacttgaaaaagtggcaccgagtcggtgcttttttgccaccATGGAGACAGCTGAACCTTCGTGTGgtgagcaagggcgagg
MTRNR2L4	100463285	GAGACAGCTGAACCCTTGTGGttttagagctagaaatagcaagttaaaataaggctagtccgttatcaacttgaaaaagtggcaccgagtcggtgcttttttgccaccATGGAGACAGCTGAACCCTTGTGTGgtgagcaagggcgagg
MTRNR2L4	100463285	AAATTGACCTATCCATGAAGGttttagagctagaaatagcaagttaaaataaggctagtccgttatcaacttgaaaaagtggcaccgagtcggtgcttttttgccaccATGGAAATTGACCTATCCATGAAGAGgtgagcaagggcgagg
MTRNR2L4	100463285	GAAACTCAAAAAAAGCCTACGttttagagctagaaatagcaagttaaaataaggctagtccgttatcaacttgaaaaagtggcaccgagtcggtgcttttttgccaccATGGGAAACTCAAAAAAAGCCTACAGgtgagcaagggcgagg
MTRNR2L5	100463289	ATTTATACCCGCCTCTTCATGttttagagctagaaatagcaagttaaaataaggctagtccgttatcaacttgaaaaagtggcaccgagtcggtgcttttttgccaccATGGATTTATACCCGCCTCTTCATAGGGgtgagcaagggcgagg
[truncated: 78,265 more rows]
