# Supplementary material for: Optimized CRISPR guide RNA design for two high-fidelity Cas9 variants by deep learning
Source: Nat Commun. 2019 Sep 19;10:4284. doi: 10.1038/s41467-019-12281-8 (PMC6753114; doi:10.1038/s41467-019-12281-8)
Supplement: Supplementary file 5 — Supplementary Data 4 [file 41467_2019_12281_MOESM5_ESM.xlsx]

## Sheet: Sheet1
Supplementary Data 4. Tree SHAP values
WT_SpCas9					eSpCas9(1.1)					SpCas9-HF1
feature	SHAP	AVG_SHAP	Is_Selected		feature	SHAP	AVG_SHAP	Is_Selected		feature	SHAP	AVG_SHAP	Is_Selected
G_20	2816.82	0.0791783	Yes		G_20	2246.24	0.0596262	Yes		G_20	2193.06	0.0552025	Yes
Tm from postion 16-20	1407.54	0.0395646	Yes		G_4	366.35	0.00972471	Yes		G_4	953.498	0.0240009	Yes
Number of TT	1083.53	0.0304571	Yes		Number of TT	995.119	0.0264153	Yes		Number of TT	869.69	0.0218913	Yes
Number of G	870.086	0.0244573	Yes		C_18	956.683	0.025395	Yes		C_18	866.55	0.0218123	Yes
C_18	799.544	0.0224745	Yes		Tm from postion 16-20	736.869	0.0195601	Yes		Tm from postion 16-20	830.11	0.0208951	Yes
T_20	758.132	0.0213104	Yes		T_11	38.1505	0.0010127	Yes		T_11	772.96	0.0194565	Yes
C_20	707.493	0.019887	Yes		A_13	151.756	0.00402835	Yes		A_13	726.24	0.0182805	Yes
A_16	692.134	0.0194553	Yes		G_5	463.775	0.0123109	Yes		G_5	624.908	0.0157298	Yes
free energy	643.465	0.0180872	Yes		G_6	410.838	0.0109056	Yes		G_6	573.36	0.0144323	Yes
G_14	616.598	0.017332	Yes		GC content	108.109	0.00286975	Yes		GC content	568.579	0.014312	Yes
G_15	527.575	0.0148296	Yes		G_14	819.69	0.0217586	Yes		G_14	550.462	0.0138559	Yes
Number of GA	526.35	0.0147952	Yes		G_16	1019.66	0.0270667	Yes		G_16	543.032	0.0136689	Yes
T_3	495.974	0.0139414	Yes		G_19	312.943	0.00830704	Yes		G_19	527.091	0.0132676	Yes
Number of AG	436.348	0.0122653	Yes		AC_17	851.336	0.0225986	Yes		AC_17	525.41	0.0132253	Yes
GC content	434.226	0.0122057	Yes		free energy	758.486	0.0201339	Yes		free energy	497.054	0.0125116	Yes
C_10	430.608	0.012104	Yes		A_16	126.943	0.00336967	Yes		A_16	490.482	0.0123461	Yes
Tm from postion 1-4	391.182	0.0109958	Yes		Number of AA	129.63	0.003441	Yes		Number of AA	486.04	0.0122343	Yes
G_2	379.306	0.0106619	Yes		G_21	177.26	0.00470534	Yes		G_21	451.101	0.0113548	Yes
T_17	368.607	0.0103612	Yes		A_14	231.405	0.00614261	Yes		A_14	449.04	0.011303	Yes
A_10	361.423	0.0101593	Yes		Number of GG	298.688	0.00792863	Yes		Number of GG	408.055	0.0102713	Yes
Number of GC	351.154	0.00987062	Yes		A_11	530.385	0.014079	Yes		A_11	368.104	0.00926571	Yes
AC_17	332.869	0.00935665	Yes		GC < 10	18.7437	0.000497548	Yes		GC < 10	367.417	0.00924842	Yes
Number of GG	302.377	0.00849955	Yes		C_20	203.209	0.00539416	Yes		C_20	346.634	0.00872528	Yes
GT_1	300.44	0.00844509	Yes		C_3	83.657	0.00222067	Yes		C_3	343.034	0.00863467	Yes
A_18	294.299	0.00827247	Yes		Tm from postion 1-4	458.027	0.0121583	Yes		Tm from postion 1-4	334.923	0.00843049	Yes
T_18	274.192	0.00770727	Yes		C_14	267.735	0.007107	Yes		C_14	333.629	0.00839793	Yes
free energy from postion 8-20	273.618	0.00769114	Yes		A_15	475.327	0.0126175	Yes		A_15	315.409	0.00793929	Yes
Number of AA	272.071	0.00764766	Yes		T_17	336.873	0.00894224	Yes		T_17	308.967	0.00777715	Yes
A_15	271.229	0.00762401	Yes		Number of GC	93.0308	0.00246949	Yes		Number of GC	306.845	0.00772372	Yes
G_3	266.475	0.00749037	Yes		AC_18	311.882	0.00827886	Yes		AC_18	305.872	0.00769924	Yes
CT_13	257.858	0.00724815	Yes		Number of CC	166.911	0.00443064	Yes		Number of CC	303.268	0.00763368	Yes
AA_2	246.592	0.00693149	Yes		C_10	121.79	0.0032329	Yes		C_10	301.76	0.00759573	Yes
T_19	245.467	0.00689984	Yes		Number of GA	470.802	0.0124974	Yes		Number of GA	296.729	0.0074691	Yes
CC_18	239.886	0.00674299	Yes		G_10	315.418	0.00837272	Yes		G_10	280	0.00704801	Yes
T_8	232.522	0.00653599	Yes		Number of TA	180.055	0.00477952	Yes		Number of TA	270.531	0.00680965	Yes
C_11	227.457	0.00639361	Yes		CT_13	299.43	0.00794832	Yes		CT_13	269.549	0.00678492	Yes
Number of TA	212.502	0.00597324	Yes		T_6	93.7692	0.00248909	Yes		T_6	236.831	0.00596138	Yes
G_18	202.157	0.00568245	Yes		CC_18	103.695	0.00275258	Yes		CC_18	229.991	0.00578921	Yes
Number of T	198.65	0.00558388	Yes		AC_13	134.852	0.00357963	Yes		AC_13	229.97	0.00578867	Yes
C_19	182.359	0.00512593	Yes		GT_1	291.547	0.00773909	Yes		GT_1	227.881	0.00573609	Yes
G_19	180.479	0.00507311	Yes		AA_6	218.36	0.00579634	Yes		AA_6	222.969	0.00561245	Yes
A_11	177.812	0.00499814	Yes		Number of G	368.313	0.00977681	Yes		Number of G	219.953	0.00553654	Yes
CT_19	175.127	0.00492265	Yes		Tm for global	110.19	0.00292498	Yes		Tm for global	219.759	0.00553164	Yes
GG_18	170.291	0.00478674	Yes		G_8	233.001	0.00618499	Yes		G_8	201.073	0.0050613	Yes
CA_19	167.06	0.0046959	Yes		C_13	46.8375	0.00124329	Yes		C_13	201.036	0.00506037	Yes
AG_3	166.489	0.00467985	Yes		GT_10	39.1773	0.00103996	Yes		GT_10	201.02	0.00505996	Yes
stem	163.521	0.00459642	Yes		T_19	270.52	0.00718092	Yes		T_19	200.397	0.00504428	Yes
G_21	160.31	0.00450616	Yes		Tm from postion 5-12	133.675	0.00354837	Yes		Tm from postion 5-12	196.275	0.00494052	Yes
Tm from postion 5-12	150.955	0.00424321	Yes		T_18	83.2166	0.00220897	Yes		T_18	195.717	0.00492647	Yes
TT_17	147.422	0.00414389	Yes		A_12	8.61179	0.000228599	Yes		A_12	195.293	0.00491579	Yes
TT_18	145.917	0.00410161	Yes		AA_7	58.7677	0.00155998	Yes		AA_7	193.48	0.00487017	Yes
AC_18	145.907	0.00410132	Yes		AA_4	193.655	0.00514055	Yes		AA_4	191.945	0.00483153	Yes
Number of CC	139.101	0.00391	Yes		GA_2	19.1622	0.000508658	Yes		GA_2	187.925	0.00473035	Yes
TA_20	138.696	0.00389861	Yes		TA_14	203.982	0.00541467	Yes		TA_14	183.922	0.00462957	Yes
A_20	136.844	0.00384655	Yes		GG_19	335.624	0.00890909	Yes		GG_19	183.777	0.00462592	Yes
Number of AT	136.07	0.0038248	Yes		G_7	180.473	0.00479064	Yes		G_7	181.129	0.00455927	Yes
C_2	131.257	0.00368951	Yes		AG_12	205.244	0.00544818	Yes		AG_12	178.533	0.00449393	Yes
Tm for global	127.19	0.00357519	Yes		TC_6	94.4884	0.00250818	Yes		TC_6	177.433	0.00446623	Yes
CC_17	125.626	0.00353124	Yes		GC_2	72.1784	0.00191596	Yes		GC_2	177.203	0.00446046	Yes
G_17	124.943	0.00351202	Yes		T_14	231.812	0.00615343	Yes		T_14	175.997	0.0044301	Yes
Number of GT	122.467	0.00344242	Yes		GG_20	242.455	0.00643594	Yes		GG_20	167.773	0.00422309	Yes
TA_18	119.245	0.00335185	Yes		T_20	169.543	0.00450049	Yes		T_20	167.299	0.00421116	Yes
TT_2	118.354	0.00332682	Yes		A_19	26.0191	0.000690673	Yes		A_19	166.851	0.00419987	Yes
TC_12	116.349	0.00327046	Yes		C_2	117.216	0.00311148	Yes		C_2	162.061	0.00407932	Yes
Number of TC	115.784	0.00325459	Yes		GC > 10	6.30039	0.000167243	Yes		GC > 10	161.178	0.00405708	Yes
AA_18	115.037	0.00323359	Yes		AA_1	159.894	0.00424435	Yes		AA_1	159.166	0.00400643	Yes
CT_14	110.617	0.00310935	Yes		TA_2	171.54	0.0045535	Yes		TA_2	157.815	0.00397243	Yes
TT_12	109.636	0.00308178	Yes		C_5	78.0412	0.00207159	Yes		C_5	154.276	0.00388334	Yes
GC_19	109.127	0.00306747	Yes		Number of T	660.657	0.0175371	Yes		Number of T	148.547	0.00373913	Yes
C_7	104.015	0.00292377	Yes		GT_19	116.72	0.00309833	Yes		GT_19	148.467	0.00373714	Yes
TA_14	103.833	0.00291865	Yes		A_9	13.7689	0.000365495	Yes		A_9	145.388	0.00365962	Yes
AC_12	103.541	0.00291045	Yes		T_5	127.758	0.00339132	Yes		T_5	141.095	0.00355158	Yes
TA_13	102.736	0.00288781	Yes		C_19	147.78	0.0039228	Yes		C_19	138.494	0.0034861	Yes
BB_61	101.18	0.00284407	Yes		CC_6	54.9401	0.00145838	Yes		CC_6	136.586	0.00343807	Yes
A_6	100.756	0.00283216	Yes		CT_19	126.508	0.00335814	Yes		CT_19	132.09	0.00332491	Yes
TG_18	96.4543	0.00271124	Yes		CG_14	84.7101	0.00224862	Yes		CG_14	130.228	0.00327804	Yes
C_14	95.199	0.00267596	Yes		CC_17	137.167	0.00364109	Yes		CC_17	128.927	0.00324527	Yes
A_12	94.3765	0.00265284	Yes		free energy from postion 8-20	267.083	0.00708968	Yes		free energy from postion 8-20	127.104	0.00319938	Yes
Number of AC	93.7605	0.00263552	Yes		G_15	318.723	0.00846046	Yes		G_15	122.018	0.00307137	Yes
A_1	91.2067	0.00256374	Yes		GC_15	8.65357	0.000229708	Yes		GC_15	120.279	0.0030276	Yes
TG_3	89.3459	0.00251143	Yes		AG_3	118.316	0.00314067	Yes		AG_3	118.953	0.00299421	Yes
TC_19	87.238	0.00245218	Yes		AA_3	168.843	0.00448193	Yes		AA_3	118.818	0.00299081	Yes
CA_11	85.1614	0.00239381	Yes		GC_10	45.1667	0.00119895	Yes		GC_10	116.565	0.00293412	Yes
TG_15	84.7151	0.00238126	Yes		CC_14	84.9979	0.00225626	Yes		CC_14	115.838	0.00291581	Yes
A_14	81.9079	0.00230235	Yes		free energy from postion 1-20	75.0735	0.00199282	Yes		free energy from postion 1-20	112.511	0.00283206	Yes
G_16	80.9144	0.00227443	Yes		AA_5	121.353	0.00322131	Yes		AA_5	111.94	0.00281768	Yes
TA_12	80.3522	0.00225863	Yes		A_5	34.9459	0.000927634	Yes		A_5	107.479	0.00270539	Yes
GC_6	79.6481	0.00223883	Yes		G_18	149.195	0.00396035	Yes		G_18	106.304	0.00267581	Yes
CT_2	77.8314	0.00218777	Yes		stem	47.4288	0.00125899	Yes		stem	105.21	0.00264828	Yes
TA_2	77.4929	0.00217825	Yes		TT_6	32.5084	0.000862931	Yes		TT_6	102.158	0.00257146	Yes
C_21	76.4613	0.00214926	Yes		AC_2	20.0346	0.000531816	Yes		AC_2	99.2693	0.00249875	Yes
A_2	76.2679	0.00214382	Yes		GT_2	74.2868	0.00197193	Yes		GT_2	96.995	0.0024415	Yes
T_14	75.3039	0.00211672	Yes		G_12	24.3216	0.000645615	Yes		G_12	94.993	0.00239111	Yes
CC_19	74.4056	0.00209147	Yes		Number of TC	169.305	0.00449417	Yes		Number of TC	94.7966	0.00238617	Yes
GC_15	70.5614	0.00198342	Yes		AG_10	43.687	0.00115967	Yes		AG_10	92.2825	0.00232288	Yes
TC_15	70.4099	0.00197916	Yes		C_9	15.4496	0.000410109	Yes		C_9	92.2384	0.00232177	Yes
AC_3	70.2698	0.00197522	Yes		CA_19	191.336	0.00507899	Yes		CA_19	90.4351	0.00227638	Yes
BB_6	68.4268	0.00192341	Yes		Number of AC	44.3995	0.00117858	Yes		Number of AC	89.9196	0.00226341	Yes
TA_17	68.133	0.00191516	Yes		TT_2	35.8048	0.000950432	Yes		TT_2	86.2258	0.00217043	Yes
AA_4	67.3499	0.00189314	Yes		AG_20	200.996	0.00533541	Yes		AG_20	85.3112	0.00214741	Yes
AG_20	67.3027	0.00189182	Yes		G_3	301.311	0.00799826	Yes		G_3	84.4859	0.00212663	Yes
T_16	66.3315	0.00186452	Yes		A_3	39.7138	0.0010542	Yes		A_3	84.0479	0.00211561	Yes
AA_1	65.4167	0.0018388	Yes		TA_3	43.3845	0.00115163	Yes		TA_3	83.8183	0.00210983	Yes
free energy from postion 1-20	64.7161	0.00181911	Yes		CG_19	141.422	0.00375403	Yes		CG_19	83.7941	0.00210922	Yes
CA_20	63.0949	0.00177354	Yes		A_1	389.236	0.0103322	Yes		A_1	83.7687	0.00210858	Yes
T_13	62.9449	0.00176932	Yes		GA_15	27.3652	0.000726406	Yes		GA_15	83.2225	0.00209483	Yes
CA_18	62.6116	0.00175995	Yes		T_21	15.6877	0.000416429	Yes		T_21	82.9398	0.00208771	Yes
GT_19	61.918	0.00174046	Yes		G_17	137.793	0.0036577	Yes		G_17	80.9639	0.00203798	Yes
AA_13	61.4823	0.00172821	Yes		BB_7	35.3077	0.000937238	Yes		BB_7	78.8831	0.0019856	Yes
Number of CG	59.406	0.00166985	Yes		Number of AG	218.447	0.00579864	Yes		Number of AG	78.4834	0.00197554	Yes
CC_9	58.9754	0.00165774	Yes		GC_1	4.0184	0.000106668	Yes		GC_1	77.5009	0.00195081	Yes
Number of BD	58.3087	0.001639	Yes		GA_11	193.708	0.00514195	Yes		GA_11	77.2247	0.00194385	Yes
C_16	58.2499	0.00163735	Yes		AA_2	154.539	0.00410221	Yes		AA_2	75.9312	0.0019113	Yes
GA_9	58.2113	0.00163627	Yes		AG_2	31.7989	0.000844097	Yes		AG_2	74.4695	0.0018745	Yes
TC_3	57.0038	0.00160232	Yes		CA_12	14.6612	0.000389179	Yes		CA_12	74.0993	0.00186519	Yes
D_16	56.6495	0.00159236	Yes		CC_12	55.1968	0.00146519	Yes		CC_12	73.8624	0.00185922	Yes
TT_14	55.445	0.00155851	Yes		TG_3	99.963	0.00265351	Yes		TG_3	72.2594	0.00181887	Yes
C_9	55.4183	0.00155776	Yes		GT_8	38.6201	0.00102516	Yes		GT_8	71.118	0.00179014	Yes
CT_15	55.2589	0.00155328	Yes		C_15	190.744	0.00506328	Yes		C_15	69.7979	0.00175691	Yes
Number of A	55.1596	0.00155048	Yes		TT_17	40.1649	0.00106617	Yes		TT_17	69.7513	0.00175574	Yes
AA_6	54.7942	0.00154021	Yes		TT_18	25.3394	0.00067263	Yes		TT_18	69.2038	0.00174196	Yes
CC_8	53.1264	0.00149334	Yes		CT_9	12.6612	0.000336089	Yes		CT_9	68.906	0.00173446	Yes
AT_9	52.6105	0.00147883	Yes		AT_10	2.93227	7.78e-05	Yes		AT_10	67.4922	0.00169887	Yes
AT_8	52.1042	0.0014646	Yes		GG_1	157.639	0.00418451	Yes		GG_1	66.9494	0.00168521	Yes
GC_16	51.6593	0.0014521	Yes		A_2	95.438	0.00253339	Yes		A_2	66.7531	0.00168027	Yes
DB_80	51.2565	0.00144077	Yes		AA_16	95.5115	0.00253534	Yes		AA_16	65.4153	0.0016466	Yes
DB_52	51.071	0.00143556	Yes		Number of CG	60.2767	0.00160004	Yes		Number of CG	65.0149	0.00163652	Yes
BB_5	50.9448	0.00143201	Yes		GG_18	64.8953	0.00172264	Yes		GG_18	63.9527	0.00160978	Yes
BB_60	50.5656	0.00142135	Yes		BB_61	32.3196	0.000857919	Yes		BB_61	63.3709	0.00159513	Yes
A_19	50.5353	0.0014205	Yes		TG_15	15.4209	0.000409346	Yes		TG_15	62.8148	0.00158114	Yes
Number of BB	50.0756	0.00140758	Yes		GG_17	73.3145	0.00194612	Yes		GG_17	62.5584	0.00157469	Yes
G_4	49.6654	0.00139605	Yes		CT_3	32.205	0.000854877	Yes		CT_3	61.3141	0.00154336	Yes
GG_14	49.6477	0.00139555	Yes		BB_5	59.9648	0.00159176	Yes		BB_5	61.2414	0.00154153	Yes
A_4	49.3977	0.00138852	Yes		GA_20	63.6687	0.00169008	Yes		GA_20	61.0339	0.00153631	Yes
GC_17	48.9059	0.0013747	Yes		CA_4	6.374	0.000169197	Yes		CA_4	60.935	0.00153382	Yes
G_10	48.8712	0.00137372	Yes		TT_15	42.7785	0.00113555	Yes		TT_15	59.1833	0.00148973	Yes
GC_5	48.4277	0.00136126	Yes		Number of CT	112.822	0.00299485	Yes		Number of CT	58.5304	0.00147329	Yes
GC < 10	48.1587	0.0013537	Yes		TA_18	48.1165	0.00127725	Yes		TA_18	58.5111	0.00147281	Yes
CA_14	48.0406	0.00135038	Yes		CA_9	1.99697	5.3e-05	Yes		CA_9	58.154	0.00146382	Yes
A_17	47.7399	0.00134192	Yes		CC_13	77.9986	0.00207046	Yes		CC_13	56.617	0.00142513	Yes
BB_67	47.6668	0.00133987	Yes		CA_6	20.5689	0.000546	Yes		CA_6	56.1156	0.00141251	Yes
CC_13	47.3259	0.00133029	Yes		AA_15	9.7464	0.000258717	Yes		AA_15	55.9416	0.00140813	Yes
AG_18	47.1836	0.00132629	Yes		CA_13	60.711	0.00161157	Yes		CA_13	55.0579	0.00138589	Yes
AT_2	46.764	0.00131449	Yes		TA_17	39.162	0.00103955	Yes		TA_17	55.0216	0.00138497	Yes
BB_4	46.5671	0.00130896	Yes		DB_52	40.1697	0.0010663	Yes		DB_52	54.6298	0.00137511	Yes
AA_14	46.5055	0.00130723	Yes		G_2	312.896	0.00830577	Yes		G_2	52.9341	0.00133243	Yes
CC_20	45.9564	0.00129179	Yes		TT_9	24.8111	0.000658607	Yes		TT_9	52.8402	0.00133006	Yes
CA_2	45.3652	0.00127517	Yes		BB_67	32.7181	0.000868498	Yes		BB_67	52.7854	0.00132868	Yes
GC_2	45.2289	0.00127134	Yes		TC_15	111.924	0.00297102	Yes		TC_15	52.7477	0.00132774	Yes
CA_15	45.2112	0.00127085	Yes		D_16	45.4827	0.00120733	Yes		D_16	52.7474	0.00132773	Yes
AA_3	45.1671	0.0012696	Yes		CG_12	20.2008	0.000536227	Yes		CG_12	51.5897	0.00129859	Yes
G_6	45.1337	0.00126867	Yes		A_20	23.0679	0.000612334	Yes		A_20	51.252	0.00129009	Yes
GG_17	44.9575	0.00126371	Yes		TT_12	37.3206	0.000990669	Yes		TT_12	51.2512	0.00129007	Yes
GG_20	44.5611	0.00125257	Yes		CC_5	13.9932	0.000371449	Yes		CC_5	50.9853	0.00128337	Yes
TA_16	44.3951	0.00124791	Yes		AG_4	65.2019	0.00173078	Yes		AG_4	50.9807	0.00128326	Yes
C_13	44.24	0.00124354	Yes		Number of A	41.7731	0.00110886	Yes		Number of A	50.716	0.00127659	Yes
CG_5	44.1297	0.00124044	Yes		CG_7	13.95	0.0003703	Yes		CG_7	50.2548	0.00126499	Yes
Number of DB	43.8974	0.00123392	Yes		A_21	12.8997	0.00034242	Yes		A_21	49.9328	0.00125688	Yes
TC_16	43.6482	0.00122691	Yes		CT_15	15.4213	0.000409356	Yes		CT_15	49.8062	0.00125369	Yes
CG_17	42.9403	0.00120701	Yes		AT_9	45.2221	0.00120042	Yes		AT_9	49.5896	0.00124824	Yes
GG_19	42.2658	0.00118805	Yes		CC_2	90.0542	0.00239048	Yes		CC_2	49.3374	0.00124189	Yes
D_55	42.2002	0.00118621	Yes		TT_8	26.8648	0.000713122	Yes		TT_8	49.139	0.0012369	Yes
GG_8	41.7999	0.00117496	Yes		GG_8	71.6162	0.00190104	Yes		GG_8	49.0298	0.00123415	Yes
CC_16	41.1305	0.00115614	Yes		A_18	28.075	0.000745247	Yes		A_18	48.9244	0.0012315	Yes
TG_19	41.1127	0.00115564	Yes		A_8	65.657	0.00174286	Yes		A_8	47.731	0.00120146	Yes
TA_3	40.787	0.00114649	Yes		AT_2	26.8538	0.000712831	Yes		AT_2	46.0156	0.00115828	Yes
GG_1	40.2961	0.00113269	Yes		AT_20	9.17698	0.000243602	Yes		AT_20	45.9422	0.00115643	Yes
TT_9	40.2864	0.00113241	Yes		Number of DD	45.7928	0.00121556	Yes		Number of DD	45.085	0.00113485	Yes
GG_15	39.8978	0.00112149	Yes		C_17	27.5116	0.000730292	Yes		C_17	44.973	0.00113204	Yes
GT_2	39.647	0.00111444	Yes		TA_20	25.4195	0.000674757	Yes		TA_20	44.2258	0.00111323	Yes
T_4	39.6252	0.00111383	Yes		BB_16	150.366	0.00399146	Yes		BB_16	44.0943	0.00110992	Yes
A_13	39.244	0.00110311	Yes		CC_9	2.82819	7.51e-05	Yes		CC_9	43.6807	0.0010995	Yes
GA_1	39.1735	0.00110113	Yes		BB_18	181.685	0.00482282	Yes		BB_18	43.3219	0.00109048	Yes
TA_15	38.5168	0.00108267	Yes		C_11	68.9941	0.00183144	Yes		C_11	43.2642	0.00108902	Yes
CG_15	38.3161	0.00107703	Yes		AA_18	6.91951	0.000183677	Yes		AA_18	42.6177	0.00107275	Yes
CC_15	38.1778	0.00107314	Yes		CG_8	1.68099	4.46e-05	Yes		CG_8	42.6056	0.00107244	Yes
BB_16	37.5958	0.00105678	Yes		TG_11	11.1138	0.000295015	Yes		TG_11	42.3685	0.00106648	Yes
BB_3	37.5698	0.00105605	Yes		BB_60	16.8289	0.00044672	Yes		BB_60	42.2064	0.00106239	Yes
BD_54	37.3566	0.00105006	Yes		T_3	82.5394	0.002191	Yes		T_3	41.2388	0.00103804	Yes
A_7	37.0923	0.00104263	Yes		C_4	20.8219	0.000552714	Yes		C_4	41.1837	0.00103665	Yes
TT_7	37.0193	0.00104058	Yes		CC_3	7.41456	0.000196818	Yes		CC_3	41.1036	0.00103464	Yes
CC_5	36.9699	0.00103919	Yes		AA_10	15.2351	0.000404415	Yes		AA_10	40.4939	0.00101929	Yes
GC_7	36.1458	0.00101603	Yes		AC_1	20.8377	0.000553134	Yes		AC_1	40.4285	0.00101764	Yes
TT_19	36.0663	0.00101379	Yes		GC_5	3.37085	8.95e-05	Yes		GC_5	40.147	0.00101056	Yes
G_9	35.8028	0.00100638	Yes		TG_19	59.5253	0.00158009	Yes		TG_19	39.5186	0.00099474	Yes
BB_18	35.3327	0.000993171	Yes		Number of GT	85.8306	0.00227836	Yes		Number of GT	39.4381	0.000992714	Yes
GA_20	35.0254	0.000984532	Yes		CA_18	60.7469	0.00161252	Yes		CA_18	39.0909	0.000983973	Yes
GC_18	34.7996	0.000978185	Yes		GT_5	13.2481	0.000351668	Yes		GT_5	38.6035	0.000971705	Yes
C_6	34.6342	0.000973535	Yes		Number of BD	28.1989	0.000748537	Yes		Number of BD	38.5042	0.000969207	Yes
TT_3	34.5457	0.000971049	Yes		TG_17	65.2685	0.00173254	Yes		TG_17	38.4687	0.000968311	Yes
DD_52	33.8592	0.00095175	Yes		GG_11	41.6351	0.0011052	Yes		GG_11	38.0403	0.000957529	Yes
AG_2	33.5904	0.000944197	Yes		TC_20	46.8849	0.00124455	Yes		TC_20	37.958	0.000955458	Yes
BB_20	33.2337	0.000934168	Yes		CC_15	35.1098	0.000931984	Yes		CC_15	37.955	0.000955381	Yes
T_12	33.0274	0.00092837	Yes		Number of DB	17.2996	0.000459217	Yes		Number of DB	37.7802	0.000950983	Yes
GG_11	33.0044	0.000927723	Yes		GG_12	15.6164	0.000414534	Yes		GG_12	37.5904	0.000946204	Yes
C_17	32.5718	0.000915564	Yes		GT_9	80.7213	0.00214274	Yes		GT_9	37.4206	0.00094193	Yes
B_16	31.6338	0.000889198	Yes		CG_2	32.8349	0.000871599	Yes		CG_2	37.347	0.000940077	Yes
CC_6	31.6076	0.000888459	Yes		Number of TG	23.3307	0.000619311	Yes		Number of TG	37.0548	0.000932723	Yes
Number of TG	31.3164	0.000880275	Yes		GT_16	15.1057	0.000400979	Yes		GT_16	36.3989	0.000916213	Yes
TC_20	30.9598	0.000870252	Yes		AT_6	28.0498	0.000744578	Yes		AT_6	35.9506	0.000904928	Yes
TG_13	30.8676	0.00086766	Yes		GC_9	7.34683	0.000195021	Yes		GC_9	35.852	0.000902446	Yes
D_20	30.7331	0.00086388	Yes		Number of C	37.3445	0.000991306	Yes		Number of C	35.7306	0.00089939	Yes
BB_17	30.0728	0.000845318	Yes		GA_12	3.86346	0.000102555	Yes		GA_12	34.8214	0.000876505	Yes
C_15	30.0533	0.000844772	Yes		CA_17	12.03	0.000319335	Yes		CA_17	34.8204	0.000876479	Yes
GG_2	30.0193	0.000843816	Yes		DD_19	78.8767	0.00209377	Yes		DD_19	34.6034	0.000871018	Yes
CG_4	29.66	0.000833715	Yes		Number of BB	39.3337	0.00104411	Yes		Number of BB	34.4083	0.000866106	Yes
CG_14	29.2285	0.000821585	Yes		GC_17	34.0087	0.000902757	Yes		GC_17	34.2571	0.0008623	Yes
G_1	28.9818	0.000814651	Yes		AG_18	12.2979	0.000326445	Yes		AG_18	33.9743	0.000855181	Yes
DD_19	28.9303	0.000813203	Yes		AT_11	14.039	0.000372665	Yes		AT_11	33.7761	0.000850193	Yes
AT_1	28.6824	0.000806236	Yes		AT_4	3.88046	0.000103006	Yes		AT_4	33.673	0.000847597	Yes
A_3	28.6785	0.000806127	Yes		AG_8	3.56687	9.47e-05	Yes		AG_8	33.2335	0.000836536	Yes
CA_16	28.6562	0.000805499	Yes		BB_17	66.3459	0.00176114	Yes		BB_17	33.0771	0.000832598	Yes
TC_18	28.225	0.00079338	Yes		T_2	20.6647	0.000548542	Yes		T_2	33.0301	0.000831416	Yes
AA_5	27.9861	0.000786663	Yes		TA_5	25.8482	0.000686137	Yes		TA_5	32.4861	0.000817722	Yes
BB_52	27.8496	0.000782827	Yes		AA_13	12.0632	0.000320217	Yes		AA_13	32.2294	0.00081126	Yes
C_5	27.2882	0.000767047	Yes		GC_7	26.9629	0.000715726	Yes		GC_7	31.8877	0.00080266	Yes
GC_20	27.1182	0.000762269	Yes		C_16	52.3133	0.00138865	Yes		C_16	31.592	0.000795216	Yes
GT_4	27.0352	0.000759935	Yes		GC_19	35.394	0.000939528	Yes		GC_19	31.4896	0.00079264	Yes
BB_15	26.7399	0.000751633	Yes		GT_4	70.1554	0.00186227	Yes		GT_4	31.3377	0.000788814	Yes
Number of CT	26.5279	0.000745674	Yes		GG_4	37.2726	0.000989396	Yes		GG_4	31.2526	0.000786672	Yes
GG_10	25.6523	0.000721062	Yes		D_20	50.1988	0.00133252	Yes		D_20	31.1105	0.000783096	Yes
GA_5	25.6023	0.000719659	Yes		TC_19	6.53103	0.000173365	Yes		TC_19	30.4108	0.000765484	Yes
TG_16	25.5631	0.000718554	Yes		TA_6	11.5741	0.000307233	Yes		TA_6	30.3475	0.000763891	Yes
CC_2	25.5385	0.000717863	Yes		C_8	76.1241	0.0020207	Yes		C_8	30.2225	0.000760744	Yes
DB_17	25.4648	0.000715792	Yes		TC_16	11.8117	0.00031354	Yes		TC_16	29.9655	0.000754274	Yes
AT_6	25.3432	0.000712375	Yes		G_9	49.2188	0.00130651	Yes		G_9	29.8942	0.000752481	Yes
GA_18	25.1412	0.000706697	Yes		GC_20	51.2754	0.0013611	Yes		GC_20	29.7004	0.000747602	Yes
C_4	24.9952	0.000702592	Yes		GG_15	42.892	0.00113856	Yes		GG_15	29.6417	0.000746125	Yes
GC_4	24.5495	0.000690064	Yes		GT_17	37.3229	0.000990732	Yes		GT_17	29.6064	0.000745235	Yes
TG_17	24.3142	0.00068345	Yes		AT_13	4.73367	0.000125655	Yes		AT_13	29.3027	0.00073759	Yes
TT_11	24.2989	0.000683019	Yes		TG_10	26.195	0.000695342	Yes		TG_10	29.2367	0.000735929	Yes
AA_19	24.2661	0.000682099	Yes		TG_2	10.906	0.000289499	Yes		TG_2	29.1255	0.00073313	Yes
GG_12	24.1886	0.000679919	Yes		TA_12	2.31022	6.13e-05	Yes		TA_12	28.9234	0.000728043	Yes
AA_12	24.0208	0.000675203	Yes		GT_15	14.8816	0.00039503	Yes		GT_15	28.5206	0.000717904	Yes
CA_17	23.7925	0.000668784	Yes		AT_8	4.84052	0.000128491	Yes		AT_8	28.3822	0.000714422	Yes
T_15	23.7037	0.000666289	Yes		AG_17	32.1138	0.000852456	Yes		AG_17	28.1707	0.000709096	Yes
CG_7	23.6271	0.000664135	Yes		Number of D	20.8383	0.000553149	Yes		Number of D	27.9377	0.000703233	Yes
BD_18	23.2367	0.000653161	Yes		DB_5	18.5802	0.00049321	Yes		DB_5	27.7636	0.000698851	Yes
Number of C	22.9665	0.000645566	Yes		TG_16	44.9831	0.00119407	Yes		TG_16	27.6714	0.000696529	Yes
AT_3	22.911	0.000644007	Yes		TC_17	6.0919	0.000161709	Yes		TC_17	27.6629	0.000696314	Yes
GA_19	22.8781	0.000643082	Yes		GC_14	9.41929	0.000250034	Yes		GC_14	27.159	0.000683632	Yes
T_5	22.6226	0.0006359	Yes		CT_16	4.08478	0.00010843	Yes		CT_16	27.1367	0.000683069	Yes
BB_55	22.219	0.000624557	Yes		CA_20	55.5275	0.00147397	Yes		CA_20	27.1023	0.000682204	Yes
T_9	22.2034	0.000624117	Yes		CG_6	5.1962	0.000137932	Yes		CG_6	26.9162	0.000677519	Yes
AC_2	22.0793	0.000620628	Yes		A_10	248.437	0.00659474	Yes		A_10	26.632	0.000670365	Yes
B_55	21.9416	0.000616758	Yes		C_21	12.7389	0.000338153	Yes		C_21	26.0652	0.000656098	Yes
GG_3	21.7205	0.000610543	Yes		TG_8	13.0551	0.000346545	Yes		TG_8	25.7799	0.000648916	Yes
DD_18	21.3395	0.000599834	Yes		DB_17	16.8124	0.000446282	Yes		DB_17	25.2502	0.000635585	Yes
DB_20	20.936	0.000588493	Yes		TA_15	13.8921	0.000368763	Yes		TA_15	25.2388	0.000635297	Yes
AG_16	20.5785	0.000578442	Yes		TC_10	28.8018	0.00076454	Yes		TC_10	24.7127	0.000622054	Yes
A_21	20.3075	0.000570825	Yes		D_19	11.0299	0.000292786	Yes		D_19	23.9877	0.000603804	Yes
BB_57	20.1934	0.000567618	Yes		GA_13	49.3049	0.00130879	Yes		GA_13	23.8175	0.000599522	Yes
DB_62	20.0706	0.000564165	Yes		BD_15	6.17895	0.000164019	Yes		BD_15	23.6918	0.000596356	Yes
D_60	19.8886	0.00055905	Yes		AA_12	5.05005	0.000134053	Yes		AA_12	23.5595	0.000593026	Yes
AT_12	19.8609	0.000558272	Yes		D_17	3.3455	8.88e-05	Yes		D_17	23.5326	0.000592349	Yes
D_80	19.5972	0.000550859	Yes		CA_8	6.82349	0.000181129	Yes		CA_8	23.3816	0.000588549	Yes
GA_3	19.5263	0.000548865	Yes		CG_9	34.6587	0.00092001	Yes		CG_9	23.34	0.000587501	Yes
TC_2	19.4717	0.000547331	Yes		GC_8	15.0587	0.000399731	Yes		GC_8	23.2628	0.000585557	Yes
G_13	19.342	0.000543686	Yes		A_17	53.0115	0.00140718	Yes		A_17	23.2591	0.000585465	Yes
BB_89	19.2242	0.000540375	Yes		T_15	181.646	0.00482176	Yes		T_15	23.2309	0.000584754	Yes
DB_51	19.2056	0.000539853	Yes		DB_56	29.2249	0.00077577	Yes		DB_56	23.2015	0.000584016	Yes
C_12	19.1488	0.000538256	Yes		GG_2	23.1868	0.000615491	Yes		GG_2	23.1627	0.00058304	Yes
T_2	19.0331	0.000535003	Yes		CT_10	1.29038	3.43e-05	No		CT_10	22.9867	0.000578607	Yes
CT_16	19.0041	0.000534189	Yes		CG_13	10.0784	0.00026753	Yes		CG_13	22.8899	0.000576172	Yes
TC_4	18.9768	0.000533421	Yes		CG_11	0.88127	2.34e-05	No		CG_11	22.8399	0.000574914	Yes
G_5	18.8831	0.000530787	Yes		T_4	29.1344	0.000773368	Yes		T_4	22.728	0.000572096	Yes
TT_8	18.7766	0.000527792	Yes		GC_18	12.6574	0.00033599	Yes		GC_18	22.6132	0.000569208	Yes
GA_16	18.7384	0.000526719	Yes		AT_3	34.8731	0.000925702	Yes		AT_3	22.6	0.000568874	Yes
TC_11	18.6049	0.000522966	Yes		CC_10	7.94227	0.000210827	Yes		CC_10	22.537	0.000567289	Yes
GG_7	18.5419	0.000521196	Yes		GT_11	10.6048	0.000281504	Yes		GT_11	22.2689	0.00056054	Yes
AT_18	18.3319	0.000515292	Yes		BB_20	22.7197	0.00060309	Yes		BB_20	22.1152	0.000556671	Yes
D_17	18.1968	0.000511494	Yes		D_55	106.154	0.00281785	Yes		D_55	21.9647	0.000552884	Yes
GC_8	18.0625	0.000507721	Yes		TG_18	92.9362	0.00246698	Yes		TG_18	21.8351	0.00054962	Yes
AA_20	18.0396	0.000507076	Yes		DB_20	81.6615	0.00216769	Yes		DB_20	21.8159	0.000549139	Yes
DD_11	18.0357	0.000506968	Yes		CT_14	62.8686	0.00166884	Yes		CT_14	21.7278	0.00054692	Yes
BB_56	17.8432	0.000501555	Yes		CT_12	47.7669	0.00126797	Yes		CT_12	21.6938	0.000546063	Yes
BB_22	17.7279	0.000498316	Yes		DD_7	8.42848	0.000223733	Yes		DD_7	21.2082	0.000533842	Yes
GC_1	17.5915	0.00049448	Yes		GA_1	12.9493	0.000343738	Yes		GA_1	21.1415	0.000532161	Yes
D_64	17.5833	0.000494252	Yes		AA_9	5.0184	0.000133213	Yes		AA_9	20.8092	0.000523798	Yes
GA_10	17.5562	0.000493488	Yes		TG_12	57.1321	0.00151656	Yes		TG_12	20.5952	0.000518412	Yes
TA_6	17.5445	0.000493159	Yes		GA_8	7.10749	0.000188667	Yes		GA_8	20.5405	0.000517034	Yes
GA_12	17.3808	0.000488558	Yes		TC_3	23.2128	0.000616181	Yes		TC_3	20.4254	0.000514137	Yes
T_10	17.3656	0.000488131	Yes		GG_13	46.7738	0.0012416	Yes		GG_13	20.3341	0.000511838	Yes
TA_19	17.365	0.000488114	Yes		CG_16	37.1356	0.000985761	Yes		CG_16	20.2187	0.000508933	Yes
C_3	17.2659	0.000485329	Yes		AC_15	134.713	0.00357594	Yes		AC_15	19.9987	0.000503396	Yes
AA_9	17.1045	0.000480791	Yes		GG_7	13.5284	0.000359109	Yes		GG_7	19.9981	0.000503382	Yes
AT_19	16.7872	0.000471872	Yes		Number of AT	43.5988	0.00115732	Yes		Number of AT	19.9217	0.000501458	Yes
DD_60	16.7826	0.000471742	Yes		TA_8	1.14769	3.05e-05	No		TA_8	19.7481	0.000497087	Yes
DD_17	16.5513	0.000465243	Yes		GA_16	19.26	0.000511254	Yes		GA_16	19.6556	0.00049476	Yes
AA_11	15.7308	0.000442179	Yes		Number of CA	24.8742	0.000660282	Yes		Number of CA	19.6006	0.000493376	Yes
C_8	15.6795	0.000440737	Yes		CC_16	39.2789	0.00104265	Yes		CC_16	19.4148	0.0004887	Yes
CG_12	15.6764	0.00044065	Yes		GC_3	35.8437	0.000951465	Yes		GC_3	19.4025	0.000488388	Yes
GC_12	15.63	0.000439346	Yes		TA_4	30.0714	0.000798241	Yes		TA_4	19.085	0.000480396	Yes
BD_50	15.6136	0.000438884	Yes		A_4	57.0488	0.00151435	Yes		A_4	18.7863	0.000472877	Yes
T_21	15.4772	0.000435051	Yes		TG_14	8.18656	0.000217311	Yes		TG_14	18.561	0.000467208	Yes
AG_8	15.2075	0.000427469	Yes		T_9	9.79198	0.000259927	Yes		T_9	18.5526	0.000466995	Yes
BD_15	15.163	0.000426218	Yes		G_11	36.4522	0.000967618	Yes		G_11	18.5375	0.000466615	Yes
CT_9	15.1232	0.000425099	Yes		BB_56	24.2301	0.000643184	Yes		BB_56	18.4899	0.000465416	Yes
BB_8	15.0168	0.000422107	Yes		CG_18	109.822	0.00291521	Yes		CG_18	18.4526	0.000464478	Yes
BB_79	14.9474	0.000420158	Yes		CT_7	63.1229	0.00167559	Yes		CT_7	18.3125	0.000460953	Yes
TC_13	14.903	0.000418908	Yes		BB_3	19.1158	0.000507426	Yes		BB_3	18.2338	0.000458971	Yes
DB_3	14.7895	0.000415719	Yes		AT_14	13.1619	0.000349381	Yes		AT_14	18.0374	0.000454027	Yes
TT_5	14.7259	0.000413932	Yes		AC_3	6.85219	0.000181891	Yes		AC_3	18.0062	0.000453242	Yes
AT_17	14.7115	0.000413527	Yes		G_13	12.8127	0.000340112	Yes		G_13	17.9416	0.000451616	Yes
T_6	14.6837	0.000412747	Yes		BD_19	39.6155	0.00105159	Yes		BD_19	17.7103	0.000445793	Yes
CG_6	14.6078	0.000410611	Yes		BD_12	5.31363	0.000141049	Yes		BD_12	17.5829	0.000442587	Yes
CC_12	14.5995	0.000410379	Yes		BB_55	21.0947	0.000559956	Yes		BB_55	17.4486	0.000439206	Yes
G_8	14.1636	0.000398125	Yes		D_8	6.71828	0.000178336	Yes		D_8	17.4227	0.000438555	Yes
AA_15	14.1179	0.000396841	Yes		CT_2	10.1416	0.000269208	Yes		CT_2	17.1057	0.000430576	Yes
DB_64	13.9895	0.000393231	Yes		CA_7	11.3575	0.000301483	Yes		CA_7	17.0629	0.000429498	Yes
D_6	13.9478	0.000392061	Yes		BB_4	26.1462	0.000694048	Yes		BB_4	17.0431	0.000429	Yes
CT_10	13.8478	0.000389249	Yes		GA_19	59.4612	0.00157839	Yes		GA_19	16.851	0.000424164	Yes
BB_63	13.6633	0.000384063	Yes		BB_2	21.9172	0.000581788	Yes		BB_2	16.8243	0.000423493	Yes
D_54	13.6427	0.000383484	Yes		TC_13	31.5655	0.000837901	Yes		TC_13	16.793	0.000422703	Yes
T_7	13.5587	0.000381122	Yes		DD_25	6.41991	0.000170416	Yes		DD_25	16.6547	0.000419222	Yes
A_5	13.3774	0.000376026	Yes		BB_19	25.7446	0.000683387	Yes		BB_19	16.5474	0.000416521	Yes
GA_11	13.2796	0.000373278	Yes		CC_20	0.485044	1.29e-05	No		CC_20	16.5348	0.000416203	Yes
DD_76	13.0969	0.000368141	Yes		GT_6	38.3138	0.00101703	Yes		GT_6	16.4422	0.000413874	Yes
CA_3	13.0766	0.000367571	Yes		T_7	17.243	0.000457713	Yes		T_7	16.4276	0.000413505	Yes
AG_13	12.8624	0.00036155	Yes		DD_60	12.9527	0.000343826	Yes		DD_60	16.4274	0.000413501	Yes
GA_13	12.8392	0.000360898	Yes		GG_16	14.1285	0.000375039	Yes		GG_16	16.4039	0.00041291	Yes
Number of D	12.8101	0.000360081	Yes		BD_18	10.5789	0.000280814	Yes		BD_18	16.4009	0.000412834	Yes
AG_19	12.7642	0.00035879	Yes		DD_15	17.6134	0.000467545	Yes		DD_15	16.3714	0.000412091	Yes
GC_13	12.7376	0.000358043	Yes		TG_4	1.86576	4.95e-05	Yes		TG_4	16.2936	0.000410132	Yes
TC_14	12.693	0.000356789	Yes		CT_17	22.2362	0.000590258	Yes		CT_17	16.0861	0.00040491	Yes
BB_64	12.5655	0.000353205	Yes		DD_52	69.9997	0.00185813	Yes		DD_52	15.8971	0.000400152	Yes
CG_18	12.5553	0.000352919	Yes		GC_16	44.4623	0.00118025	Yes		GC_16	15.8666	0.000399384	Yes
BD_19	12.4792	0.000350779	Yes		C_12	19.686	0.000522561	Yes		C_12	15.5823	0.000392228	Yes
BB_80	12.4091	0.000348808	Yes		TT_4	11.7584	0.000312126	Yes		TT_4	15.5722	0.000391976	Yes
DD_51	12.2531	0.000344423	Yes		CA_16	60.7898	0.00161366	Yes		CA_16	15.503	0.000390233	Yes
GA_15	12.1525	0.000341595	Yes		CG_5	1.16503	3.09e-05	No		CG_5	15.4708	0.000389421	Yes
CC_14	12.1375	0.000341174	Yes		AG_16	12.4052	0.000329293	Yes		AG_16	15.3827	0.000387205	Yes
TG_8	11.9293	0.000335322	Yes		G_1	65.1582	0.00172962	Yes		G_1	15.109	0.000380315	Yes
D_19	11.9174	0.000334987	Yes		C_7	10.0827	0.000267644	Yes		C_7	14.9864	0.00037723	Yes
D_62	11.902	0.000334555	Yes		AG_7	39.753	0.00105524	Yes		AG_7	14.7645	0.000371643	Yes
CG_16	11.8673	0.000333579	Yes		TC_12	16.6441	0.000441814	Yes		TC_12	14.7538	0.000371375	Yes
GA_8	11.6134	0.000326443	Yes		TT_7	4.17428	0.000110806	Yes		TT_7	14.3317	0.000360749	Yes
GT_10	11.6049	0.000326204	Yes		DD_76	17.6181	0.000467671	Yes		DD_76	14.2756	0.000359336	Yes
BD_61	11.5477	0.000324595	Yes		T_13	7.38951	0.000196154	Yes		T_13	14.1847	0.000357049	Yes
TG_20	11.4566	0.000322035	Yes		TC_11	26.8045	0.000711521	Yes		TC_11	14.0744	0.000354272	Yes
TT_4	11.3212	0.000318229	Yes		BD_67	8.14026	0.000216082	Yes		BD_67	14.0456	0.000353549	Yes
TC_17	11.2673	0.000316714	Yes		TT_3	11.9164	0.00031632	Yes		TT_3	13.9569	0.000351316	Yes
Number of CA	11.2146	0.000315233	Yes		C_6	16.5075	0.000438189	Yes		C_6	13.9027	0.000349951	Yes
BB_1	11.0732	0.000311259	Yes		BB_51	16.2648	0.000431747	Yes		BB_51	13.8293	0.000348104	Yes
DD_59	11.027	0.000309958	Yes		GC_6	39.1029	0.00103798	Yes		GC_6	13.829	0.000348095	Yes
B_20	11.0207	0.00030978	Yes		AA_19	13.4459	0.000356919	Yes		AA_19	13.5629	0.000341398	Yes
GG_6	11.0022	0.000309263	Yes		CA_5	4.67527	0.000124104	Yes		CA_5	13.5463	0.00034098	Yes
GG_16	11.0004	0.00030921	Yes		DB_6	5.28858	0.000140385	Yes		DB_6	13.4815	0.000339349	Yes
BB_7	10.9422	0.000307577	Yes		D_90	5.32583	0.000141373	Yes		D_90	13.357	0.000336215	Yes
Number of DD	10.6705	0.000299938	Yes		GG_6	10.2533	0.000272172	Yes		GG_6	13.3339	0.000335634	Yes
GT_16	10.6322	0.000298862	Yes		BD_6	8.44449	0.000224158	Yes		BD_6	13.2632	0.000333853	Yes
BD_14	10.5501	0.000296554	Yes		DD_14	6.82047	0.000181049	Yes		DD_14	13.1636	0.000331347	Yes
CA_9	10.5268	0.000295898	Yes		D_58	8.96898	0.00023808	Yes		D_58	13.0674	0.000328924	Yes
AG_17	10.5218	0.000295759	Yes		T_8	58.8478	0.00156211	Yes		T_8	12.9445	0.000325831	Yes
AA_10	10.2903	0.000289252	Yes		T_12	14.6284	0.000388309	Yes		T_12	12.7227	0.00032025	Yes
TG_14	10.2886	0.000289204	Yes		BD_58	1.20495	3.2e-05	No		BD_58	12.6964	0.000319586	Yes
BB_21	10.1647	0.00028572	Yes		DB_59	25.7753	0.000684202	Yes		DB_59	12.6653	0.000318803	Yes
AT_16	10.0687	0.000283022	Yes		AT_15	64.8846	0.00172235	Yes		AT_15	12.4754	0.000314023	Yes
GC_14	10.0307	0.000281953	Yes		BB_15	6.53834	0.000173559	Yes		BB_15	12.3365	0.000310528	Yes
DD_7	9.91199	0.000278617	Yes		AC_8	10.62	0.000281906	Yes		AC_8	12.2074	0.000307278	Yes
GT_17	9.9019	0.000278333	Yes		DD_12	3.38649	8.99e-05	Yes		DD_12	12.1193	0.000305059	Yes
BB_54	9.87674	0.000277626	Yes		GA_3	47.262	0.00125456	Yes		GA_3	12.0924	0.000304383	Yes
CT_6	9.82677	0.000276222	Yes		TA_16	8.63636	0.000229251	Yes		TA_16	12.0886	0.000304286	Yes
AG_15	9.78171	0.000274955	Yes		GA_18	3.4069	9.04e-05	Yes		GA_18	11.9624	0.000301111	Yes
AC_5	9.71807	0.000273166	Yes		DB_19	5.64792	0.000149923	Yes		DB_19	11.9372	0.000300477	Yes
BB_19	9.67811	0.000272043	Yes		A_6	5.20989	0.000138296	Yes		A_6	11.8551	0.000298409	Yes
TA_11	9.66286	0.000271614	Yes		TT_10	4.67991	0.000124227	Yes		TT_10	11.7943	0.000296881	Yes
GT_20	9.59578	0.000269729	Yes		AA_14	37.3702	0.000991987	Yes		AA_14	11.7908	0.000296791	Yes
AC_16	9.59059	0.000269583	Yes		GT_13	26.2459	0.000696695	Yes		GT_13	11.7706	0.000296284	Yes
CT_18	9.51142	0.000267357	Yes		TT_11	0.834483	2.22e-05	No		TT_11	11.7395	0.0002955	Yes
DD_25	9.49665	0.000266942	Yes		A_7	27.0317	0.000717552	Yes		A_7	11.6749	0.000293874	Yes
AC_1	9.48109	0.000266505	Yes		DB_7	7.05275	0.000187214	Yes		DB_7	11.5979	0.000291935	Yes
GT_12	9.4705	0.000266207	Yes		DD_18	7.35845	0.000195329	Yes		DD_18	11.5786	0.00029145	Yes
CG_2	9.40234	0.000264291	Yes		CC_19	57.5494	0.00152764	Yes		CC_19	11.5767	0.000291401	Yes
B_8	9.37379	0.000263489	Yes		D_5	21.7621	0.000577673	Yes		D_5	11.5721	0.000291286	Yes
AT_13	9.21983	0.000259161	Yes		CA_10	28.3224	0.000751815	Yes		CA_10	11.5136	0.000289814	Yes
D_11	9.18888	0.000258291	Yes		BD_63	2.35575	6.25e-05	Yes		BD_63	11.4437	0.000288055	Yes
G_11	9.0867	0.000255419	Yes		CG_17	2.71032	7.19e-05	Yes		CG_17	11.3889	0.000286675	Yes
CA_6	9.07979	0.000255225	Yes		AC_6	60.9608	0.0016182	Yes		AC_6	11.3762	0.000286355	Yes
BD_56	8.96578	0.00025202	Yes		DB_15	11.6356	0.000308865	Yes		DB_15	11.0974	0.000279337	Yes
BD_5	8.92228	0.000250797	Yes		DB_16	18.0651	0.000479536	Yes		DB_16	11.0846	0.000279015	Yes
CG_19	8.9084	0.000250407	Yes		DD_16	22.4676	0.000596399	Yes		DD_16	10.8269	0.000272529	Yes
BB_14	8.88567	0.000249768	Yes		DD_58	2.32067	6.16e-05	Yes		DD_58	10.7473	0.000270524	Yes
D_51	8.85676	0.000248955	Yes		AG_13	9.12255	0.000242157	Yes		AG_13	10.6615	0.000268365	Yes
DB_16	8.84568	0.000248644	Yes		AC_12	5.40461	0.000143465	Yes		AC_12	10.6163	0.000267226	Yes
TG_4	8.81511	0.000247785	Yes		AA_17	7.9708	0.000211584	Yes		AA_17	10.5673	0.000265994	Yes
DB_8	8.71907	0.000245085	Yes		BB_59	17.7452	0.000471044	Yes		BB_59	10.5522	0.000265613	Yes
CA_13	8.54758	0.000240265	Yes		D_61	5.62397	0.000149288	Yes		D_61	10.5268	0.000264975	Yes
BD_55	8.54745	0.000240261	Yes		DB_11	7.57364	0.000201041	Yes		DB_11	10.5244	0.000264915	Yes
CA_10	8.51824	0.00023944	Yes		BD_56	14.621	0.000388112	Yes		BD_56	10.4587	0.000263261	Yes
CC_10	8.48948	0.000238632	Yes		AC_9	9.45922	0.000251094	Yes		AC_9	10.323	0.000259844	Yes
B_80	8.47312	0.000238172	Yes		GG_5	12.2939	0.00032634	Yes		GG_5	10.3127	0.000259585	Yes
CA_5	8.33405	0.000234263	Yes		GA_10	20.1205	0.000534095	Yes		GA_10	10.3069	0.00025944	Yes
G_12	8.29332	0.000233117	Yes		CA_2	16.3463	0.00043391	Yes		CA_2	10.3013	0.000259299	Yes
AA_17	8.25791	0.000232122	Yes		D_62	56.253	0.00149323	Yes		D_62	10.2558	0.000258154	Yes
AC_6	8.2321	0.000231397	Yes		AG_19	27.914	0.000740973	Yes		AG_19	10.2515	0.000258044	Yes
GC > 10	8.22241	0.000231124	Yes		CA_11	7.98299	0.000211907	Yes		CA_11	10.1877	0.000256439	Yes
DB_19	8.16806	0.000229597	Yes		GC_4	16.1557	0.000428851	Yes		GC_4	10.1472	0.000255421	Yes
DD_14	8.14148	0.000228849	Yes		BB_13	32.6931	0.000867833	Yes		BB_13	9.97372	0.000251053	Yes
TG_2	8.04688	0.00022619	Yes		BB_6	12.7915	0.000339549	Yes		BB_6	9.97263	0.000251025	Yes
Number of B	7.94248	0.000223256	Yes		AC_10	18.2231	0.000483729	Yes		AC_10	9.97161	0.000251	Yes
DD_12	7.93709	0.000223104	Yes		BD_11	10.1055	0.000268249	Yes		BD_11	9.90242	0.000249258	Yes
BB_66	7.90248	0.000222131	Yes		DB_23	0.254064	6.74e-06	No		DB_23	9.86837	0.000248401	Yes
A_9	7.87888	0.000221468	Yes		AT_7	6.45356	0.000171309	Yes		AT_7	9.78039	0.000246186	Yes
BD_4	7.84992	0.000220654	Yes		BB_11	31.8465	0.00084536	Yes		BB_11	9.75901	0.000245648	Yes
DB_56	7.64962	0.000215024	Yes		GA_6	30.5995	0.00081226	Yes		GA_6	9.66292	0.00024323	Yes
DB_53	7.62255	0.000214263	Yes		BD_13	19.9061	0.000528404	Yes		BD_13	9.65287	0.000242977	Yes
TC_9	7.62205	0.000214249	Yes		DD_51	35.2385	0.000935401	Yes		DD_51	9.64834	0.000242863	Yes
BB_2	7.55376	0.000212329	Yes		DD_9	6.681	0.000177346	Yes		DD_9	9.59282	0.000241465	Yes
GC_3	7.53181	0.000211712	Yes		TC_8	5.40395	0.000143447	Yes		TC_8	9.56634	0.000240799	Yes
DD_79	7.48092	0.000210282	Yes		D_11	5.31259	0.000141022	Yes		D_11	9.53622	0.00024004	Yes
CT_20	7.44171	0.00020918	Yes		D_10	17.0991	0.000453892	Yes		D_10	9.52714	0.000239812	Yes
TC_7	7.34503	0.000206462	Yes		BB_54	2.99899	7.96e-05	Yes		BB_54	9.43705	0.000237544	Yes
G_7	7.31603	0.000205647	Yes		D_64	6.59216	0.000174988	Yes		D_64	9.41532	0.000236997	Yes
TT_16	7.10073	0.000199595	Yes		TT_19	0.500909	1.33e-05	No		TT_19	9.36819	0.000235811	Yes
AT_5	7.09385	0.000199402	Yes		T_16	8.87687	0.000235635	Yes		T_16	9.24656	0.000232749	Yes
TG_10	7.0615	0.000198492	Yes		TA_7	18.535	0.000492008	Yes		TA_7	9.19789	0.000231524	Yes
AC_14	7.03	0.000197607	Yes		TA_13	47.6782	0.00126561	Yes		TA_13	9.10691	0.000229234	Yes
DD_9	6.99577	0.000196645	Yes		DB_3	8.69308	0.000230757	Yes		DB_3	9.10122	0.000229091	Yes
GT_8	6.97018	0.000195925	Yes		AT_1	4.72091	0.000125316	Yes		AT_1	9.0448	0.000227671	Yes
D_61	6.96506	0.000195781	Yes		BD_50	27.7217	0.000735868	Yes		BD_50	9.01429	0.000226903	Yes
B_17	6.91589	0.000194399	Yes		DB_51	15.4564	0.000410287	Yes		DB_51	8.99081	0.000226312	Yes
BD_17	6.84559	0.000192423	Yes		DB_24	2.36827	6.29e-05	Yes		DB_24	8.92635	0.000224689	Yes
CG_13	6.73564	0.000189333	Yes		BD_22	0.522406	1.39e-05	No		BD_22	8.81393	0.000221859	Yes
DD_4	6.69043	0.000188062	Yes		BB_26	12.649	0.000335767	Yes		BB_26	8.65888	0.000217956	Yes
BB_59	6.63137	0.000186402	Yes		BD_17	26.3696	0.000699977	Yes		BD_17	8.64373	0.000217575	Yes
AG_11	6.5986	0.000185481	Yes		BB_52	6.38848	0.000169581	Yes		BB_52	8.64177	0.000217526	Yes
B_54	6.48565	0.000182306	Yes		TA_9	2.62462	6.97e-05	Yes		TA_9	8.52608	0.000214614	Yes
CC_7	6.47734	0.000182072	Yes		GT_20	27.4595	0.00072891	Yes		GT_20	8.5195	0.000214448	Yes
T_11	6.47429	0.000181986	Yes		DD_56	12.0921	0.000320983	Yes		DD_56	8.49063	0.000213721	Yes
DB_90	6.32261	0.000177723	Yes		D_2	6.82727	0.000181229	Yes		D_2	8.4558	0.000212845	Yes
DD_10	6.32005	0.000177651	Yes		CC_7	6.86596	0.000182256	Yes		CC_7	8.44511	0.000212576	Yes
D_73	6.31837	0.000177603	Yes		D_60	4.13578	0.000109784	Yes		D_60	8.4241	0.000212047	Yes
TG_12	6.29538	0.000176957	Yes		BB_62	3.11565	8.27e-05	Yes		BB_62	8.41196	0.000211741	Yes
AC_19	6.24179	0.000175451	Yes		DB_57	9.73721	0.000258473	Yes		DB_57	8.37545	0.000210822	Yes
D_8	6.23757	0.000175332	Yes		DB_58	18.6179	0.00049421	Yes		DB_58	8.33335	0.000209762	Yes
AG_7	6.18949	0.000173981	Yes		DB_62	9.06891	0.000240733	Yes		DB_62	8.20775	0.000206601	Yes
GA_4	6.14195	0.000172644	Yes		BD_55	7.88563	0.000209323	Yes		BD_55	8.08495	0.00020351	Yes
TT_20	6.06166	0.000170388	Yes		BB_12	49.4186	0.00131181	Yes		BB_12	7.92091	0.000199381	Yes
BB_10	6.00474	0.000168788	Yes		BB_57	6.39841	0.000169845	Yes		BB_57	7.88926	0.000198584	Yes
BB_51	5.97891	0.000168062	Yes		D_59	3.58304	9.51e-05	Yes		D_59	7.88654	0.000198516	Yes
GG_9	5.96615	0.000167703	Yes		CG_4	25.5442	0.000678067	Yes		CG_4	7.86904	0.000198075	Yes
BD_58	5.92004	0.000166407	Yes		BD_4	7.78813	0.000206735	Yes		BD_4	7.78854	0.000196049	Yes
B_64	5.88054	0.000165297	Yes		BB_89	9.83631	0.000261103	Yes		BB_89	7.77099	0.000195607	Yes
D_5	5.70484	0.000160358	Yes		D_26	9.91466	0.000263183	Yes		D_26	7.66045	0.000192825	Yes
B_19	5.63177	0.000158304	Yes		AG_6	9.14915	0.000242863	Yes		AG_6	7.64867	0.000192528	Yes
D_53	5.54975	0.000155998	Yes		BD_53	1.78982	4.75e-05	Yes		BD_53	7.6339	0.000192156	Yes
BD_6	5.53004	0.000155444	Yes		TG_5	4.57175	0.000121357	Yes		TG_5	7.60857	0.000191519	Yes
DB_18	5.52799	0.000155387	Yes		TC_18	3.5257	9.36e-05	Yes		TC_18	7.58873	0.000191019	Yes
BB_50	5.5011	0.000154631	Yes		DD_61	3.20845	8.52e-05	Yes		DD_61	7.54504	0.000189919	Yes
DB_4	5.48757	0.00015425	Yes		AA_8	5.53793	0.000147004	Yes		AA_8	7.50566	0.000188928	Yes
DD_5	5.40778	0.000152008	Yes		BD_61	58.8531	0.00156225	Yes		BD_61	7.45403	0.000187629	Yes
DB_6	5.40636	0.000151968	Yes		BD_16	3.69787	9.82e-05	Yes		BD_16	7.43615	0.000187178	Yes
BD_63	5.29262	0.000148771	Yes		BB_10	20.5065	0.000544342	Yes		BB_10	7.36788	0.00018546	Yes
BB_30	5.2884	0.000148652	Yes		AT_5	2.1603	5.73e-05	Yes		AT_5	7.35238	0.00018507	Yes
D_52	5.26082	0.000147877	Yes		CG_3	1.9483	5.17e-05	Yes		CG_3	7.28536	0.000183383	Yes
DD_1	5.20187	0.00014622	Yes		AG_1	6.26722	0.000166363	Yes		AG_1	7.28228	0.000183305	Yes
DD_16	5.17479	0.000145459	Yes		AC_11	4.32202	0.000114728	Yes		AC_11	7.25707	0.000182671	Yes
TG_6	5.16507	0.000145185	Yes		DB_2	6.40894	0.000170125	Yes		DB_2	7.2465	0.000182405	Yes
BD_51	5.16025	0.00014505	Yes		TG_7	6.46128	0.000171514	Yes		TG_7	7.21842	0.000181698	Yes
D_3	5.08774	0.000143012	Yes		BD_51	5.1609	0.000136995	Yes		BD_51	7.16311	0.000180306	Yes
BD_16	5.06789	0.000142454	Yes		DB_66	1.79375	4.76e-05	Yes		DB_66	7.12008	0.000179223	Yes
D_56	5.05602	0.00014212	Yes		T_10	58.3201	0.0015481	Yes		T_10	7.11662	0.000179136	Yes
BB_49	4.99712	0.000140464	Yes		DD_11	5.15941	0.000136956	Yes		DD_11	6.89843	0.000173643	Yes
BD_2	4.9837	0.000140087	Yes		AG_11	3.44758	9.15e-05	Yes		AG_11	6.845	0.000172299	Yes
BD_67	4.97413	0.000139818	Yes		DD_10	5.89614	0.000156512	Yes		DD_10	6.83982	0.000172168	Yes
D_7	4.93766	0.000138793	Yes		BD_5	9.85659	0.000261642	Yes		BD_5	6.80006	0.000171167	Yes
D_27	4.93135	0.000138616	Yes		AC_14	9.86458	0.000261854	Yes		AC_14	6.79978	0.00017116	Yes
TT_13	4.91378	0.000138122	Yes		TC_14	24.3633	0.000646721	Yes		TC_14	6.70759	0.00016884	Yes
D_13	4.90811	0.000137962	Yes		BD_73	1.74815	4.64e-05	Yes		BD_73	6.68645	0.000168308	Yes
DD_61	4.90593	0.000137901	Yes		AA_11	17.9813	0.000477311	Yes		AA_11	6.6712	0.000167924	Yes
GG_13	4.86726	0.000136814	Yes		TC_4	6.25021	0.000165911	Yes		TC_4	6.58913	0.000165858	Yes
CT_8	4.8607	0.00013663	Yes		AA_20	6.47272	0.000171817	Yes		AA_20	6.53437	0.000164479	Yes
DD_6	4.85511	0.000136473	Yes		GC_11	8.92704	0.000236967	Yes		GC_11	6.43942	0.000162089	Yes
D_22	4.84101	0.000136076	Yes		CC_8	16.2334	0.000430914	Yes		CC_8	6.41647	0.000161512	Yes
D_26	4.8266	0.000135671	Yes		BB_77	2.85055	7.57e-05	Yes		BB_77	6.41024	0.000161355	Yes
BB_12	4.82002	0.000135486	Yes		BD_2	2.63613	7e-05	Yes		BD_2	6.40917	0.000161328	Yes
BB_11	4.78121	0.000134395	Yes		DB_18	4.85752	0.000128942	Yes		DB_18	6.36301	0.000160166	Yes
DB_14	4.74032	0.000133246	Yes		CG_15	25.2931	0.000671401	Yes		CG_15	6.34236	0.000159646	Yes
BD_66	4.73974	0.00013323	Yes		DB_1	2.48444	6.59e-05	Yes		DB_1	6.33725	0.000159518	Yes
AG_4	4.72074	0.000132696	Yes		TT_14	37.0935	0.000984641	Yes		TT_14	6.28999	0.000158328	Yes
D_18	4.71576	0.000132556	Yes		D_15	5.42129	0.000143907	Yes		D_15	6.27816	0.00015803	Yes
D_10	4.68514	0.000131695	Yes		BB_14	5.18685	0.000137684	Yes		BB_14	6.17965	0.000155551	Yes
A_8	4.67647	0.000131451	Yes		GG_14	2.70143	7.17e-05	Yes		GG_14	6.17444	0.00015542	Yes
TT_10	4.67577	0.000131431	Yes		DB_12	14.2065	0.00037711	Yes		DB_12	6.17292	0.000155381	Yes
AG_1	4.64977	0.000130701	Yes		DD_17	17.4119	0.000462197	Yes		DD_17	6.15847	0.000155018	Yes
DD_3	4.5828	0.000128818	Yes		BD_7	9.7893	0.000259856	Yes		BD_7	6.1425	0.000154615	Yes
D_63	4.55938	0.00012816	Yes		DD_3	2.86525	7.61e-05	Yes		DD_3	6.1313	0.000154334	Yes
TA_8	4.51663	0.000126958	Yes		DD_13	16.6553	0.000442114	Yes		DD_13	6.09625	0.000153451	Yes
DD_8	4.46994	0.000125646	Yes		D_7	2.69098	7.14e-05	Yes		D_7	6.04075	0.000152054	Yes
AC_10	4.46167	0.000125414	Yes		DD_57	3.33753	8.86e-05	Yes		DD_57	6.00488	0.000151151	Yes
B_60	4.45557	0.000125242	Yes		TG_6	7.5429	0.000200225	Yes		TG_6	5.98516	0.000150655	Yes
D_12	4.45365	0.000125188	Yes		CC_4	3.37786	8.97e-05	Yes		CC_4	5.97745	0.000150461	Yes
GC_9	4.44288	0.000124885	Yes		BD_66	9.16367	0.000243248	Yes		BD_66	5.92001	0.000149015	Yes
AG_9	4.43707	0.000124722	Yes		TT_13	3.27191	8.69e-05	Yes		TT_13	5.90143	0.000148547	Yes
DB_60	4.40637	0.000123859	Yes		TT_5	1.2197	3.24e-05	No		TT_5	5.8957	0.000148403	Yes
DD_56	4.28997	0.000120587	Yes		GT_7	2.04347	5.42e-05	Yes		GT_7	5.83742	0.000146936	Yes
CT_11	4.28312	0.000120395	Yes		CA_15	5.29587	0.000140578	Yes		CA_15	5.82766	0.00014669	Yes
BB_71	4.27225	0.000120089	Yes		BD_64	7.83657	0.000208021	Yes		BD_64	5.76317	0.000145067	Yes
GT_15	4.23947	0.000119168	Yes		TA_19	11.0495	0.000293307	Yes		TA_19	5.72882	0.000144203	Yes
BB_47	4.23794	0.000119125	Yes		GA_9	6.77733	0.000179903	Yes		GA_9	5.72578	0.000144126	Yes
AG_12	4.20656	0.000118242	Yes		GC_13	5.36994	0.000142544	Yes		GC_13	5.72319	0.000144061	Yes
BD_3	4.14357	0.000116472	Yes		TC_5	1.85981	4.94e-05	Yes		TC_5	5.63718	0.000141896	Yes
D_97	4.06999	0.000114404	Yes		DD_64	9.6536	0.000256254	Yes		DD_64	5.62565	0.000141606	Yes
AC_8	4.04568	0.00011372	Yes		AG_5	21.7394	0.000577069	Yes		AG_5	5.62247	0.000141526	Yes
DB_26	4.00929	0.000112698	Yes		D_3	10.7933	0.000286507	Yes		D_3	5.58602	0.000140608	Yes
AC_4	3.99609	0.000112326	Yes		D_14	5.35972	0.000142273	Yes		D_14	5.53399	0.000139298	Yes
B_52	3.95141	0.000111071	Yes		D_18	7.25194	0.000192502	Yes		D_18	5.47571	0.000137831	Yes
D_23	3.95021	0.000111037	Yes		CG_20	0.416957	1.11e-05	No		CG_20	5.44227	0.00013699	Yes
CT_12	3.93596	0.000110636	Yes		AC_16	10.1921	0.000270547	Yes		AC_16	5.40778	0.000136122	Yes
DB_9	3.9075	0.000109836	Yes		BD_54	23.3621	0.000620144	Yes		BD_54	5.39915	0.000135904	Yes
DB_36	3.88868	0.000109307	Yes		AT_19	4.54777	0.00012072	Yes		AT_19	5.39747	0.000135862	Yes
DB_58	3.79139	0.000106572	Yes		GT_18	1.62913	4.32e-05	Yes		GT_18	5.38943	0.00013566	Yes
GA_2	3.77238	0.000106038	Yes		DD_1	5.22286	0.00013864	Yes		DD_1	5.38588	0.00013557	Yes
DD_92	3.76902	0.000105944	Yes		BB_9	6.58523	0.000174804	Yes		BB_9	5.3468	0.000134587	Yes
B_3	3.74839	0.000105364	Yes		AT_12	7.4975	0.00019902	Yes		AT_12	5.33667	0.000134332	Yes
TG_5	3.73743	0.000105056	Yes		DD_8	7.38104	0.000195929	Yes		DD_8	5.31979	0.000133907	Yes
BD_7	3.67872	0.000103406	Yes		TC_9	5.71242	0.000151635	Yes		TC_9	5.30553	0.000133548	Yes
TT_6	3.67246	0.00010323	Yes		TG_20	4.3367	0.000115117	Yes		TG_20	5.29421	0.000133263	Yes
AC_15	3.66447	0.000103005	Yes		BB_66	31.6247	0.000839472	Yes		BB_66	5.29267	0.000133224	Yes
D_79	3.63316	0.000102125	Yes		DB_14	2.37891	6.31e-05	Yes		DB_14	5.26844	0.000132614	Yes
CT_17	3.62976	0.000102029	Yes		D_56	7.45162	0.000197802	Yes		D_56	5.26444	0.000132514	Yes
D_9	3.62282	0.000101834	Yes		DB_26	0.647699	1.72e-05	No		DB_26	5.25936	0.000132386	Yes
BB_86	3.60242	0.000101261	Yes		TG_9	21.3756	0.000567413	Yes		TG_9	5.24114	0.000131927	Yes
BD_1	3.59143	0.000100952	Yes		BB_80	12.7493	0.00033843	Yes		BB_80	5.23015	0.00013165	Yes
D_67	3.57166	0.000100396	Yes		DD_6	20.5044	0.000544287	Yes		DD_6	5.10811	0.000128578	Yes
B_11	3.55949	0.000100054	Yes		DD_65	2.98799	7.93e-05	Yes		DD_65	4.9999	0.000125855	Yes
GT_18	3.54017	9.95108e-05	Yes		BB_69	2.80607	7.45e-05	Yes		BB_69	4.92059	0.000123858	Yes
B_53	3.51746	9.88725e-05	Yes		BB_53	4.73991	0.00012582	Yes		BB_53	4.85486	0.000122204	Yes
DD_63	3.4589	9.72266e-05	Yes		GG_3	45.495	0.00120766	Yes		GG_3	4.84262	0.000121896	Yes
AG_10	3.45232	9.70416e-05	Yes		D_9	3.28779	8.73e-05	Yes		D_9	4.82572	0.00012147	Yes
D_58	3.43082	9.64372e-05	Yes		BB_58	17.9667	0.000476925	Yes		BB_58	4.81103	0.000121101	Yes
DB_59	3.42887	9.63825e-05	Yes		AC_4	5.46936	0.000145184	Yes		AC_4	4.77972	0.000120312	Yes
BB_62	3.39522	9.54365e-05	Yes		AG_9	13.8839	0.000368546	Yes		AG_9	4.73624	0.000119218	Yes
AT_15	3.39345	9.53868e-05	Yes		DB_61	2.49734	6.63e-05	Yes		DB_61	4.6829	0.000117875	Yes
AT_20	3.37105	9.47572e-05	Yes		BB_8	3.31673	8.8e-05	Yes		BB_8	4.66978	0.000117545	Yes
GT_13	3.35134	9.42032e-05	Yes		CT_18	8.83456	0.000234512	Yes		CT_18	4.65616	0.000117202	Yes
CA_7	3.32172	9.33706e-05	Yes		GC_12	3.39414	9.01e-05	Yes		GC_12	4.62863	0.000116509	Yes
BB_68	3.32166	9.33688e-05	Yes		D_1	11.2415	0.000298403	Yes		D_1	4.59043	0.000115548	Yes
BD_57	3.30195	9.28146e-05	Yes		D_57	3.05542	8.11e-05	Yes		D_57	4.55092	0.000114553	Yes
TA_10	3.29516	9.26239e-05	Yes		D_13	3.94093	0.000104611	Yes		D_13	4.53132	0.00011406	Yes
D_15	3.28226	9.22613e-05	Yes		D_52	3.51493	9.33e-05	Yes		D_52	4.51179	0.000113568	Yes
BB_58	3.27821	9.21476e-05	Yes		GG_9	6.36235	0.000168888	Yes		GG_9	4.51155	0.000113562	Yes
GA_17	3.26913	9.18922e-05	Yes		BD_9	8.0501	0.000213689	Yes		BD_9	4.47484	0.000112638	Yes
AT_14	3.24746	9.12832e-05	Yes		BD_8	6.93913	0.000184198	Yes		BD_8	4.45167	0.000112055	Yes
DD_66	3.21838	9.04657e-05	Yes		DD_22	2.17923	5.78e-05	Yes		DD_22	4.43638	0.00011167	Yes
TA_9	3.19473	8.98009e-05	Yes		CT_8	4.01073	0.000106464	Yes		CT_8	4.39768	0.000110696	Yes
CT_4	3.18611	8.95585e-05	Yes		DD_2	4.23019	0.00011229	Yes		DD_2	4.37119	0.000110029	Yes
D_44	3.16643	8.90053e-05	Yes		DD_36	0.504806	1.34e-05	No		DD_36	4.34202	0.000109295	Yes
DB_10	3.16493	8.89633e-05	Yes		GA_5	1.79149	4.76e-05	Yes		GA_5	4.33583	0.000109139	Yes
BD_12	3.09736	8.70639e-05	Yes		DD_4	3.33597	8.86e-05	Yes		DD_4	4.28455	0.000107848	Yes
CG_10	3.06839	8.62495e-05	Yes		AC_7	18.4087	0.000488656	Yes		AC_7	4.28135	0.000107768	Yes
D_65	3.04918	8.57096e-05	Yes		GA_4	1.71919	4.56e-05	Yes		GA_4	4.26913	0.00010746	Yes
D_90	3.04261	8.5525e-05	Yes		GG_10	2.93698	7.8e-05	Yes		GG_10	4.24975	0.000106972	Yes
GA_7	3.02597	8.50573e-05	Yes		DD_55	3.34973	8.89e-05	Yes		DD_55	4.22045	0.000106235	Yes
DD_65	2.9778	8.37032e-05	Yes		DD_74	1.12992	3e-05	No		DD_74	4.21975	0.000106217	Yes
GT_5	2.9704	8.34952e-05	Yes		DD_59	22.3083	0.00059217	Yes		DD_59	4.16851	0.000104927	Yes
BD_59	2.95466	8.30527e-05	Yes		GT_3	8.30837	0.000220545	Yes		GT_3	4.16583	0.00010486	Yes
DB_79	2.92695	8.22739e-05	Yes		D_96	0.216431	5.75e-06	No		D_96	4.11977	0.0001037	Yes
AA_16	2.92149	8.21204e-05	Yes		BD_14	3.51097	9.32e-05	Yes		BD_14	4.1148	0.000103575	Yes
BB_53	2.92089	8.21034e-05	Yes		D_12	17.8806	0.000474638	Yes		D_12	4.08758	0.00010289	Yes
AG_6	2.90234	8.15822e-05	Yes		BD_57	3.4407	9.13e-05	Yes		BD_57	4.07885	0.000102671	Yes
D_68	2.89853	8.1475e-05	Yes		D_53	23.7103	0.000629386	Yes		D_53	4.0771	0.000102627	Yes
D_57	2.88321	8.10444e-05	Yes		D_63	2.67435	7.1e-05	Yes		D_63	4.06916	0.000102427	Yes
DB_1	2.88175	8.10033e-05	Yes		BD_3	1.70912	4.54e-05	Yes		BD_3	4.03769	0.000101634	Yes
BD_60	2.73741	7.69462e-05	Yes		DD_53	1.44346	3.83e-05	Yes		DD_53	4.00843	0.000100898	Yes
B_18	2.73305	7.68235e-05	Yes		BD_59	9.64982	0.000256153	Yes		BD_59	3.99342	0.00010052	Yes
BD_26	2.72653	7.66404e-05	Yes		AT_17	2.37672	6.31e-05	Yes		AT_17	3.97676	0.000100101	Yes
AA_8	2.71152	7.62183e-05	Yes		AC_5	2.23653	5.94e-05	Yes		AC_5	3.96949	9.99e-05	Yes
D_31	2.70386	7.60031e-05	Yes		D_4	4.0234	0.000106801	Yes		D_4	3.96763	9.99e-05	Yes
B_51	2.68543	7.5485e-05	Yes		B_20	22.8575	0.000606748	Yes		B_20	3.96698	9.99e-05	Yes
B_56	2.68187	7.53848e-05	Yes		DD_5	11.0302	0.000292796	Yes		DD_5	3.95658	9.96e-05	Yes
D_32	2.66981	7.5046e-05	Yes		BB_68	4.38682	0.000116447	Yes		BB_68	3.88971	9.79e-05	Yes
B_79	2.66317	7.48592e-05	Yes		DD_96	0.0549845	1.46e-06	No		DD_96	3.84886	9.69e-05	Yes
D_1	2.64679	7.43989e-05	Yes		AT_18	1.2713	3.37e-05	No		AT_18	3.80112	9.57e-05	Yes
CG_3	2.62943	7.39109e-05	Yes		CT_5	4.56988	0.000121307	Yes		CT_5	3.79013	9.54e-05	Yes
BB_26	2.60509	7.32267e-05	Yes		BB_1	9.89878	0.000262762	Yes		BB_1	3.78388	9.52e-05	Yes
DB_12	2.6036	7.31848e-05	Yes		CT_4	9.03233	0.000239762	Yes		CT_4	3.76888	9.49e-05	Yes
BD_87	2.57847	7.24786e-05	Yes		DB_10	5.07819	0.0001348	Yes		DB_10	3.76125	9.47e-05	Yes
B_26	2.56282	7.20386e-05	Yes		AG_14	4.56313	0.000121128	Yes		AG_14	3.7519	9.44e-05	Yes
DB_15	2.56019	7.19647e-05	Yes		D_51	3.42832	9.1e-05	Yes		D_51	3.75112	9.44e-05	Yes
DB_65	2.53976	7.13904e-05	Yes		BD_97	0.949115	2.52e-05	No		BD_97	3.71896	9.36e-05	Yes
GT_6	2.53466	7.12471e-05	Yes		CA_14	7.91961	0.000210225	Yes		CA_14	3.67079	9.24e-05	Yes
B_12	2.47495	6.95686e-05	Yes		BD_10	1.74864	4.64e-05	Yes		BD_10	3.6663	9.23e-05	Yes
BD_64	2.4431	6.86734e-05	Yes		D_67	6.12844	0.000162679	Yes		D_67	3.60678	9.08e-05	Yes
DD_55	2.42148	6.80657e-05	Yes		D_25	4.63266	0.000122973	Yes		D_25	3.58467	9.02e-05	Yes
BD_27	2.40225	6.75251e-05	Yes		DB_8	3.87761	0.000102931	Yes		DB_8	3.55197	8.94e-05	Yes
DD_54	2.39006	6.71824e-05	Yes		DD_45	0.170272	4.52e-06	No		DD_45	3.54347	8.92e-05	Yes
DD_15	2.34569	6.59351e-05	Yes		GA_14	14.9986	0.000398135	Yes		GA_14	3.5319	8.89e-05	Yes
BB_13	2.34352	6.58743e-05	Yes		TA_10	17.6009	0.000467214	Yes		TA_10	3.52332	8.87e-05	Yes
BB_9	2.34069	6.57947e-05	Yes		AC_19	7.60885	0.000201976	Yes		AC_19	3.50703	8.83e-05	Yes
DB_13	2.33325	6.55854e-05	Yes		D_78	0.347309	9.22e-06	No		D_78	3.48665	8.78e-05	Yes
GG_4	2.32803	6.54387e-05	Yes		GT_14	3.00915	7.99e-05	Yes		GT_14	3.48224	8.77e-05	Yes
CC_11	2.3225	6.52835e-05	Yes		CT_6	6.81388	0.000180873	Yes		CT_6	3.42699	8.63e-05	Yes
DB_54	2.28256	6.41607e-05	Yes		AT_16	2.85429	7.58e-05	Yes		AT_16	3.42177	8.61e-05	Yes
GG_5	2.27835	6.40424e-05	Yes		Number of B	9.13011	0.000242358	Yes		Number of B	3.41659	8.6e-05	Yes
BB_78	2.26128	6.35626e-05	Yes		DB_79	1.18781	3.15e-05	No		DB_79	3.39019	8.53e-05	Yes
CC_4	2.25142	6.32854e-05	Yes		DD_63	5.85706	0.000155475	Yes		DD_63	3.35276	8.44e-05	Yes
DD_2	2.22151	6.24445e-05	Yes		D_65	2.47087	6.56e-05	Yes		D_65	3.34085	8.41e-05	Yes
B_22	2.21228	6.21852e-05	Yes		DD_67	2.90994	7.72e-05	Yes		DD_67	3.33574	8.4e-05	Yes
AG_14	2.19771	6.17755e-05	Yes		B_16	4.49279	0.00011926	Yes		B_16	3.32115	8.36e-05	Yes
BB_88	2.17325	6.1088e-05	Yes		CT_20	3.30978	8.79e-05	Yes		CT_20	3.25039	8.18e-05	Yes
BB_72	2.16442	6.08398e-05	Yes		CC_11	5.12622	0.000136075	Yes		CC_11	3.22822	8.13e-05	Yes
GT_14	2.15643	6.06154e-05	Yes		D_6	6.83123	0.000181334	Yes		D_6	3.22343	8.11e-05	Yes
D_2	2.11737	5.95174e-05	Yes		BD_60	5.44841	0.000144627	Yes		BD_60	3.1677	7.97e-05	Yes
B_67	2.09576	5.891e-05	Yes		DB_4	7.50576	0.000199239	Yes		DB_4	3.16469	7.97e-05	Yes
AT_11	2.08297	5.85505e-05	Yes		DB_13	12.6986	0.000337082	Yes		DB_13	3.14464	7.92e-05	Yes
B_73	2.07936	5.84489e-05	Yes		D_66	4.38444	0.000116384	Yes		D_66	3.07827	7.75e-05	Yes
B_61	2.07511	5.83294e-05	Yes		DB_63	0.385972	1.02e-05	No		DB_63	3.00975	7.58e-05	Yes
TG_7	2.07475	5.83192e-05	Yes		BB_72	1.04694	2.78e-05	No		BB_72	2.97018	7.48e-05	Yes
B_6	2.07116	5.82183e-05	Yes		BD_65	0.312194	8.29e-06	No		BD_65	2.96711	7.47e-05	Yes
DD_43	2.05911	5.78796e-05	No		B_60	1.17184	3.11e-05	No		B_60	2.90196	7.3e-05	Yes
TA_4	2.02043	5.67925e-05	No		B_7	1.28041	3.4e-05	No		B_7	2.89394	7.28e-05	Yes
DB_69	2.01961	5.67695e-05	No		DB_53	13.8451	0.000367517	Yes		DB_53	2.89026	7.28e-05	Yes
DD_13	2.00692	5.64126e-05	No		BB_78	2.29372	6.09e-05	Yes		BB_78	2.7849	7.01e-05	Yes
D_59	1.98471	5.57883e-05	No		GT_12	8.69179	0.000230723	Yes		GT_12	2.76717	6.97e-05	Yes
CT_5	1.97842	5.56117e-05	No		TC_2	1.96746	5.22e-05	Yes		TC_2	2.7629	6.95e-05	Yes
DB_27	1.94087	5.45562e-05	No		AG_15	20.9007	0.000554806	Yes		AG_15	2.75986	6.95e-05	Yes
CA_8	1.94067	5.45504e-05	No		BB_63	5.65101	0.000150005	Yes		BB_63	2.72557	6.86e-05	Yes
AG_5	1.91754	5.39002e-05	No		GA_7	24.3689	0.00064687	Yes		GA_7	2.71599	6.84e-05	Yes
BD_53	1.90081	5.34299e-05	No		TT_16	3.87141	0.000102766	Yes		TT_16	2.65724	6.69e-05	Yes
B_27	1.88328	5.29372e-05	No		BD_30	0.936988	2.49e-05	No		BD_30	2.65646	6.69e-05	Yes
DB_43	1.88089	5.28701e-05	No		DB_9	2.4446	6.49e-05	Yes		DB_9	2.65567	6.68e-05	Yes
DD_53	1.85766	5.22172e-05	No		BB_64	2.33403	6.2e-05	Yes		BB_64	2.64663	6.66e-05	Yes
B_10	1.82123	5.11931e-05	No		BB_65	2.40536	6.39e-05	Yes		BB_65	2.63764	6.64e-05	Yes
DD_31	1.81117	5.09103e-05	No		GA_17	45.4592	0.00120671	Yes		GA_17	2.60328	6.55e-05	Yes
GT_7	1.78266	5.01091e-05	No		DD_62	3.07457	8.16e-05	Yes		DD_62	2.57256	6.48e-05	Yes
B_63	1.76103	4.95011e-05	No		DB_65	2.33108	6.19e-05	Yes		DB_65	2.5603	6.44e-05	Yes
BB_32	1.75288	4.92719e-05	No		D_97	0.227313	6.03e-06	No		D_97	2.53615	6.38e-05	Yes
DD_96	1.74087	4.89343e-05	No		BD_24	1.54089	4.09e-05	Yes		BD_24	2.52743	6.36e-05	Yes
BD_11	1.68518	4.73688e-05	No		D_54	14.0466	0.000372865	Yes		D_54	2.50534	6.31e-05	Yes
TT_15	1.66344	4.67578e-05	No		BD_34	1.09055	2.89e-05	No		BD_34	2.43802	6.14e-05	Yes
B_9	1.64738	4.63063e-05	No		DB_68	1.68666	4.48e-05	Yes		DB_68	2.37522	5.98e-05	Yes
DD_62	1.64617	4.62723e-05	No		DD_92	0.0700732	1.86e-06	No		DD_92	2.31986	5.84e-05	Yes
CC_3	1.62525	4.56842e-05	No		DD_66	5.59199	0.000148439	Yes		DD_66	2.30789	5.81e-05	Yes
BD_62	1.61346	4.5353e-05	No		B_19	11.8891	0.000315595	Yes		B_19	2.29781	5.78e-05	Yes
BB_65	1.60562	4.51324e-05	No		DB_22	0.0132194	3.51e-07	No		DB_22	2.2891	5.76e-05	Yes
DD_67	1.60392	4.50847e-05	No		DD_32	0.449654	1.19e-05	No		DD_32	2.28662	5.76e-05	Yes
B_57	1.5996	4.49632e-05	No		B_62	21.8076	0.000578881	Yes		B_62	2.28131	5.74e-05	Yes
TC_10	1.59035	4.47033e-05	No		DB_60	3.38143	8.98e-05	Yes		DB_60	2.27733	5.73e-05	Yes
DB_5	1.58485	4.45486e-05	No		BD_62	5.77442	0.000153281	Yes		BD_62	2.26461	5.7e-05	Yes
B_13	1.58216	4.44732e-05	No		BD_23	3.59054	9.53e-05	Yes		BD_23	2.25982	5.69e-05	Yes
DD_36	1.57821	4.4362e-05	No		D_73	3.57697	9.5e-05	Yes		D_73	2.23852	5.63e-05	Yes
D_92	1.55158	4.36136e-05	No		DB_55	4.22729	0.000112213	Yes		DB_55	2.23599	5.63e-05	Yes
DB_11	1.53817	4.32365e-05	No		D_44	1.99091	5.28e-05	Yes		D_44	2.22211	5.59e-05	Yes
DD_22	1.52467	4.2857e-05	No		BB_49	42.7947	0.00113598	Yes		BB_49	2.2069	5.56e-05	Yes
CA_12	1.50452	4.22905e-05	No		BB_85	1.08079	2.87e-05	No		BB_85	2.20346	5.55e-05	Yes
DB_23	1.49098	4.19102e-05	No		DB_76	2.57625	6.84e-05	Yes		DB_76	2.18832	5.51e-05	Yes
B_4	1.48757	4.18143e-05	No		TA_11	16.4205	0.00043588	Yes		TA_11	2.1462	5.4e-05	Yes
B_59	1.48572	4.17622e-05	No		DD_23	0.294254	7.81e-06	No		DD_23	2.13496	5.37e-05	Yes
BD_10	1.47517	4.14657e-05	No		D_77	2.41051	6.4e-05	Yes		D_77	2.1332	5.37e-05	Yes
B_15	1.44509	4.062e-05	No		BB_27	1.66819	4.43e-05	Yes		BB_27	2.09245	5.27e-05	Yes
B_44	1.43131	4.02328e-05	No		BB_30	0.774547	2.06e-05	No		BB_30	2.06357	5.19e-05	Yes
DD_72	1.42875	4.0161e-05	No		BD_32	0.490229	1.3e-05	No		BD_32	2.02377	5.09e-05	Yes
GA_14	1.40087	3.93771e-05	No		TC_7	1.03667	2.75e-05	No		TC_7	2.01649	5.08e-05	Yes
DB_7	1.39592	3.9238e-05	No		BD_45	0.474	1.26e-05	No		BD_45	2.00361	5.04e-05	Yes
D_89	1.39449	3.9198e-05	No		TG_13	4.01341	0.000106535	Yes		TG_13	1.98274	4.99e-05	Yes
DD_58	1.39294	3.91543e-05	No		B_90	1.88437	5e-05	Yes		B_90	1.95606	4.92e-05	Yes
DB_68	1.39219	3.91333e-05	No		DD_27	5.44575	0.000144557	Yes		DD_27	1.94454	4.89e-05	Yes
DB_66	1.38951	3.9058e-05	No		BD_27	6.93706	0.000184143	Yes		BD_27	1.9382	4.88e-05	Yes
D_14	1.38403	3.89038e-05	No		BD_31	1.75842	4.67e-05	Yes		BD_31	1.93041	4.86e-05	Yes
TC_5	1.38288	3.88714e-05	No		D_68	0.909322	2.41e-05	No		D_68	1.89046	4.76e-05	Yes
BD_73	1.36048	3.82418e-05	No		DB_67	1.51029	4.01e-05	Yes		DB_67	1.89045	4.76e-05	Yes
DB_57	1.3591	3.82032e-05	No		BB_25	5.0099	0.000132987	Yes		BB_25	1.88528	4.75e-05	Yes
DB_55	1.34524	3.78135e-05	No		B_26	2.5637	6.81e-05	Yes		B_26	1.88446	4.74e-05	Yes
D_66	1.34323	3.77569e-05	No		D_86	0.0480684	1.28e-06	No		D_86	1.87259	4.71e-05	Yes
D_86	1.34173	3.77149e-05	No		BB_22	1.13455	3.01e-05	No		BB_22	1.86747	4.7e-05	Yes
B_7	1.33586	3.75498e-05	No		DB_54	1.87118	4.97e-05	Yes		DB_54	1.85753	4.68e-05	Yes
B_62	1.30695	3.67372e-05	No		TT_20	1.14635	3.04e-05	No		TT_20	1.81129	4.56e-05	Yes
CG_9	1.30281	3.66208e-05	No		D_50	11.444	0.00030378	Yes		D_50	1.77465	4.47e-05	Yes
GA_6	1.28563	3.61379e-05	No		DD_29	0.00702446	1.86e-07	No		DD_29	1.77087	4.46e-05	Yes
TC_6	1.28055	3.5995e-05	No		BD_52	0.223879	5.94e-06	No		BD_52	1.76732	4.45e-05	Yes
DB_32	1.27883	3.59467e-05	No		B_13	0.949932	2.52e-05	No		B_13	1.71922	4.33e-05	Yes
D_4	1.27387	3.58072e-05	No		BD_72	3.5291	9.37e-05	Yes		BD_72	1.69372	4.26e-05	Yes
DD_27	1.26196	3.54725e-05	No		D_42	0.407444	1.08e-05	No		D_42	1.67996	4.23e-05	Yes
CT_3	1.25966	3.5408e-05	No		DB_28	1.72362	4.58e-05	Yes		DB_28	1.6729	4.21e-05	Yes
BB_96	1.25364	3.52387e-05	No		BB_28	0.426301	1.13e-05	No		BB_28	1.64207	4.13e-05	Yes
BB_77	1.23209	3.46329e-05	No		DD_31	0.262842	6.98e-06	No		DD_31	1.63834	4.12e-05	Yes
BD_52	1.21116	3.40446e-05	No		CA_3	6.52223	0.000173132	Yes		CA_3	1.63708	4.12e-05	Yes
GT_11	1.2003	3.37393e-05	No		BB_86	0.080855	2.15e-06	No		BB_86	1.6051	4.04e-05	Yes
D_47	1.19168	3.3497e-05	No		B_55	23.4301	0.00062195	Yes		B_55	1.60125	4.03e-05	Yes
D_75	1.18871	3.34136e-05	No		B_58	2.23885	5.94e-05	Yes		B_58	1.57148	3.96e-05	Yes
BB_43	1.15558	3.24823e-05	No		BD_1	0.924675	2.45e-05	No		BD_1	1.56737	3.95e-05	Yes
DD_95	1.15486	3.24621e-05	No		BD_26	1.56132	4.14e-05	Yes		BD_26	1.54096	3.88e-05	Yes
DB_67	1.15263	3.23994e-05	No		BB_31	0.281019	7.46e-06	No		BB_31	1.52648	3.84e-05	Yes
BD_13	1.14066	3.2063e-05	No		B_1	3.08303	8.18e-05	Yes		B_1	1.52225	3.83e-05	Yes
DB_61	1.10903	3.11737e-05	No		D_27	2.88987	7.67e-05	Yes		D_27	1.51252	3.81e-05	Yes
DD_57	1.10703	3.11177e-05	No		B_59	2.15973	5.73e-05	Yes		B_59	1.49396	3.76e-05	Yes
AC_11	1.10115	3.09523e-05	No		D_34	1.93069	5.12e-05	Yes		D_34	1.48166	3.73e-05	Yes
BD_72	1.07979	3.03518e-05	No		DD_26	3.18133	8.44e-05	Yes		DD_26	1.46886	3.7e-05	Yes
BD_74	1.07893	3.03277e-05	No		DB_36	2.06661	5.49e-05	Yes		DB_36	1.45983	3.67e-05	Yes
CT_7	1.07393	3.01872e-05	No		D_98	0.0165699	4.4e-07	No		D_98	1.45212	3.66e-05	Yes
BD_97	1.05222	2.95768e-05	No		CT_11	4.64331	0.000123256	Yes		CT_11	1.42687	3.59e-05	Yes
DB_2	1.04874	2.94792e-05	No		DD_54	1.36846	3.63e-05	No		DD_54	1.42195	3.58e-05	Yes
D_48	1.0477	2.94499e-05	No		BB_81	0.00246015	6.53e-08	No		BB_81	1.41884	3.57e-05	Yes
B_32	1.03883	2.92006e-05	No		BB_23	1.48555	3.94e-05	Yes		BB_23	1.41544	3.56e-05	Yes
TG_9	1.03746	2.91621e-05	No		BB_79	6.85197	0.000181885	Yes		BB_79	1.38586	3.49e-05	Yes
GC_10	1.03715	2.91533e-05	No		D_28	0.289352	7.68e-06	No		D_28	1.34836	3.39e-05	Yes
BB_35	1.03117	2.89854e-05	No		AC_20	20.9612	0.000556413	Yes		AC_20	1.33079	3.35e-05	Yes
BD_9	0.99754	2.80399e-05	No		B_2	4.52414	0.000120093	Yes		B_2	1.32316	3.33e-05	Yes
B_47	0.98147	2.75882e-05	No		D_80	3.27093	8.68e-05	Yes		D_80	1.30057	3.27e-05	Yes
BB_44	0.960898	2.701e-05	No		BD_89	0.0119005	3.16e-07	No		BD_89	1.29687	3.26e-05	No
GT_9	0.945348	2.65729e-05	No		BB_50	5.6827	0.000150847	Yes		BB_50	1.28472	3.23e-05	No
DB_28	0.945202	2.65688e-05	No		DB_49	1.00714	2.67e-05	No		DB_49	1.27954	3.22e-05	No
B_66	0.941157	2.64551e-05	No		BD_35	0	0	No		BD_35	1.23826	3.12e-05	No
B_58	0.932189	2.6203e-05	No		B_12	5.02796	0.000133467	Yes		B_12	1.22637	3.09e-05	No
DD_48	0.912779	2.56574e-05	No		DB_29	0.0483968	1.28e-06	No		DB_29	1.21919	3.07e-05	No
D_21	0.901134	2.533e-05	No		DD_95	0.293185	7.78e-06	No		DD_95	1.21587	3.06e-05	No
BD_8	0.894938	2.51559e-05	No		D_70	0.0872086	2.31e-06	No		D_70	1.21103	3.05e-05	No
DB_63	0.894087	2.5132e-05	No		D_45	0.867279	2.3e-05	No		D_45	1.20118	3.02e-05	No
BB_36	0.883497	2.48343e-05	No		BB_88	0.381091	1.01e-05	No		BB_88	1.1964	3.01e-05	No
TA_7	0.882914	2.48179e-05	No		DB_48	0.361387	9.59e-06	No		DB_48	1.18414	2.98e-05	No
B_46	0.882428	2.48042e-05	No		DB_64	0.654201	1.74e-05	No		DB_64	1.18314	2.98e-05	No
D_46	0.863194	2.42636e-05	No		B_14	1.94612	5.17e-05	Yes		B_14	1.15945	2.92e-05	No
B_24	0.856648	2.40796e-05	No		B_56	3.35753	8.91e-05	Yes		B_56	1.14359	2.88e-05	No
DD_93	0.845495	2.37661e-05	No		DD_72	0.490089	1.3e-05	No		DD_72	1.14289	2.88e-05	No
CA_4	0.842602	2.36848e-05	No		B_51	2.16597	5.75e-05	Yes		B_51	1.14263	2.88e-05	No
AC_13	0.840451	2.36243e-05	No		B_11	1.94195	5.15e-05	Yes		B_11	1.13587	2.86e-05	No
D_76	0.832122	2.33902e-05	No		B_5	6.72722	0.000178573	Yes		B_5	1.10555	2.78e-05	No
B_68	0.830672	2.33494e-05	No		DD_50	3.29587	8.75e-05	Yes		DD_50	1.10419	2.78e-05	No
DD_64	0.830136	2.33344e-05	No		B_10	4.7208	0.000125313	Yes		B_10	1.07268	2.7e-05	No
B_14	0.821924	2.31035e-05	No		B_18	2.07416	5.51e-05	Yes		B_18	1.06974	2.69e-05	No
AT_4	0.810222	2.27746e-05	No		DB_81	0	0	No		DB_81	1.06844	2.69e-05	No
D_28	0.800298	2.24957e-05	No		BB_42	0.412496	1.09e-05	No		BB_42	1.06687	2.69e-05	No
B_1	0.778067	2.18708e-05	No		BB_43	0.042123	1.12e-06	No		BB_43	1.06631	2.68e-05	No
CG_11	0.758139	2.13106e-05	No		BD_90	0.0118714	3.15e-07	No		BD_90	1.06458	2.68e-05	No
BB_25	0.751024	2.11106e-05	No		B_64	0.762409	2.02e-05	No		B_64	1.04165	2.62e-05	No
DD_77	0.726571	2.04232e-05	No		BD_25	0.570278	1.51e-05	No		BD_25	1.03475	2.6e-05	No
D_25	0.726261	2.04145e-05	No		B_4	3.21591	8.54e-05	Yes		B_4	1.02866	2.59e-05	No
B_23	0.707978	1.99006e-05	No		B_57	2.41913	6.42e-05	Yes		B_57	1.02336	2.58e-05	No
B_75	0.687181	1.9316e-05	No		B_15	2.80046	7.43e-05	Yes		B_15	1.01033	2.54e-05	No
D_96	0.684831	1.925e-05	No		B_25	1.58687	4.21e-05	Yes		B_25	0.991435	2.5e-05	No
B_25	0.681427	1.91543e-05	No		B_3	1.9189	5.09e-05	Yes		B_3	0.982833	2.47e-05	No
B_48	0.675495	1.89875e-05	No		D_24	7.17182	0.000190375	Yes		D_24	0.982443	2.47e-05	No
DB_76	0.674726	1.89659e-05	No		DD_73	0.731449	1.94e-05	No		DD_73	0.962401	2.42e-05	No
DD_88	0.672582	1.89057e-05	No		D_36	0.0784505	2.08e-06	No		D_36	0.960364	2.42e-05	No
D_43	0.654691	1.84028e-05	No		B_6	0.760641	2.02e-05	No		B_6	0.955791	2.41e-05	No
B_86	0.634567	1.78371e-05	No		DB_90	0.794961	2.11e-05	No		DB_90	0.955316	2.4e-05	No
BD_65	0.631149	1.7741e-05	No		D_35	0.0291211	7.73e-07	No		D_35	0.95341	2.4e-05	No
AC_20	0.627851	1.76483e-05	No		DD_78	0.239737	6.36e-06	No		DD_78	0.948473	2.39e-05	No
BD_30	0.627755	1.76456e-05	No		BB_41	0.161102	4.28e-06	No		BB_41	0.935423	2.35e-05	No
D_41	0.624172	1.75449e-05	No		DD_49	0.399854	1.06e-05	No		DD_49	0.929448	2.34e-05	No
GT_3	0.624006	1.75402e-05	No		BB_70	1.50858	4e-05	Yes		BB_70	0.921746	2.32e-05	No
CG_8	0.616019	1.73157e-05	No		DD_84	0.0146332	3.88e-07	No		DD_84	0.920231	2.32e-05	No
DD_78	0.615955	1.73139e-05	No		DD_24	0.257941	6.85e-06	No		DD_24	0.898245	2.26e-05	No
AT_10	0.606372	1.70446e-05	No		DB_42	0.234818	6.23e-06	No		DB_42	0.896937	2.26e-05	No
BD_40	0.598069	1.68112e-05	No		DB_80	7.32666	0.000194485	Yes		DB_80	0.890658	2.24e-05	No
BD_75	0.596817	1.6776e-05	No		BB_47	4.17638	0.000110861	Yes		BB_47	0.884023	2.23e-05	No
D_34	0.596172	1.67578e-05	No		DB_69	0.243926	6.47e-06	No		DB_69	0.876032	2.21e-05	No
BB_34	0.594555	1.67124e-05	No		D_74	0.114353	3.04e-06	No		D_74	0.872444	2.2e-05	No
TG_11	0.593759	1.669e-05	No		BB_94	1.13933	3.02e-05	No		BB_94	0.852051	2.14e-05	No
B_2	0.591468	1.66256e-05	No		B_65	1.05084	2.79e-05	No		B_65	0.84048	2.12e-05	No
CG_20	0.588783	1.65501e-05	No		D_72	0.408164	1.08e-05	No		D_72	0.826117	2.08e-05	No
BB_94	0.5885	1.65422e-05	No		D_46	1.52472	4.05e-05	Yes		D_46	0.825212	2.08e-05	No
B_65	0.578202	1.62527e-05	No		DB_41	0.160566	4.26e-06	No		DB_41	0.807337	2.03e-05	No
AC_7	0.576729	1.62113e-05	No		BB_21	0.52966	1.41e-05	No		BB_21	0.799937	2.01e-05	No
BB_91	0.574662	1.61532e-05	No		BD_87	2.63861	7e-05	Yes		BD_87	0.79684	2.01e-05	No
BB_33	0.569966	1.60212e-05	No		D_37	0.264022	7.01e-06	No		D_37	0.784191	1.97e-05	No
BD_23	0.565247	1.58886e-05	No		B_67	2.449	6.5e-05	Yes		B_67	0.782994	1.97e-05	No
B_5	0.563977	1.58529e-05	No		DB_77	0.277114	7.36e-06	No		DB_77	0.781344	1.97e-05	No
BB_23	0.562075	1.57994e-05	No		B_8	4.7725	0.000126685	Yes		B_8	0.779972	1.96e-05	No
GC_11	0.535658	1.50568e-05	No		DD_79	0.856921	2.27e-05	No		DD_79	0.765308	1.93e-05	No
DD_44	0.50585	1.4219e-05	No		D_21	1.05843	2.81e-05	No		D_21	0.735141	1.85e-05	No
AC_9	0.499507	1.40407e-05	No		D_31	0.695404	1.85e-05	No		D_31	0.733503	1.85e-05	No
DD_20	0.499155	1.40308e-05	No		B_54	4.35213	0.000115527	Yes		B_54	0.715099	1.8e-05	No
BB_85	0.486245	1.36679e-05	No		BB_24	0.607521	1.61e-05	No		BB_24	0.713773	1.8e-05	No
D_72	0.483278	1.35845e-05	No		D_79	5.97167	0.000158517	Yes		D_79	0.711105	1.79e-05	No
AA_7	0.482772	1.35703e-05	No		BD_49	0.132841	3.53e-06	No		BD_49	0.707188	1.78e-05	No
D_49	0.474819	1.33467e-05	No		B_61	2.59702	6.89e-05	Yes		B_61	0.70543	1.78e-05	No
B_92	0.4575	1.28599e-05	No		B_9	1.00009	2.65e-05	No		B_9	0.702893	1.77e-05	No
DD_74	0.453765	1.27549e-05	No		BD_69	0.0268656	7.13e-07	No		BD_69	0.694344	1.75e-05	No
DD_26	0.449109	1.2624e-05	No		BB_29	0.0221308	5.87e-07	No		BB_29	0.675018	1.7e-05	No
D_45	0.426198	1.198e-05	No		D_75	0.0136621	3.63e-07	No		D_75	0.670961	1.69e-05	No
D_78	0.423669	1.19089e-05	No		D_49	3.94193	0.000104638	Yes		D_49	0.661197	1.66e-05	No
DD_47	0.415281	1.16732e-05	No		BB_90	0.0887118	2.35e-06	No		BB_90	0.65606	1.65e-05	No
DB_49	0.415237	1.16719e-05	No		BD_21	0.0395514	1.05e-06	No		BD_21	0.652147	1.64e-05	No
D_50	0.412577	1.15972e-05	No		DB_43	0.731914	1.94e-05	No		DB_43	0.650001	1.64e-05	No
BB_27	0.40252	1.13145e-05	No		DB_27	0.0639425	1.7e-06	No		DB_27	0.644664	1.62e-05	No
B_97	0.401142	1.12757e-05	No		D_33	0.190549	5.06e-06	No		D_33	0.633471	1.59e-05	No
BD_83	0.395266	1.11106e-05	No		BB_39	0.250474	6.65e-06	No		BB_39	0.633185	1.59e-05	No
B_43	0.394957	1.11019e-05	No		B_80	1.96425	5.21e-05	Yes		B_80	0.604644	1.52e-05	No
B_90	0.392159	1.10232e-05	No		B_53	8.43542	0.000223917	Yes		B_53	0.604058	1.52e-05	No
D_98	0.379451	1.0666e-05	No		D_23	3.32634	8.83e-05	Yes		D_23	0.596686	1.5e-05	No
TA_5	0.373835	1.05082e-05	No		B_42	0.0230392	6.12e-07	No		B_42	0.585373	1.47e-05	No
D_35	0.36203	1.01763e-05	No		BB_48	0.492393	1.31e-05	No		BB_48	0.578361	1.46e-05	No
DD_73	0.33301	9.3606e-06	No		D_93	0.142276	3.78e-06	No		D_93	0.572755	1.44e-05	No
DD_97	0.315622	8.87185e-06	No		CG_10	7.3065	0.00019395	Yes		CG_10	0.572662	1.44e-05	No
AT_7	0.309145	8.68979e-06	No		DB_32	0.122518	3.25e-06	No		DB_32	0.570233	1.44e-05	No
DB_39	0.306464	8.61443e-06	No		B_17	3.2293	8.57e-05	Yes		B_17	0.568182	1.43e-05	No
BD_32	0.302796	8.51131e-06	No		D_85	0.0503096	1.34e-06	No		D_85	0.557307	1.4e-05	No
B_37	0.296868	8.34468e-06	No		BD_71	1.36835	3.63e-05	No		BD_71	0.549344	1.38e-05	No
BB_28	0.295182	8.29731e-06	No		BD_70	0.00359157	9.53e-08	No		BD_70	0.528619	1.33e-05	No
DD_35	0.293358	8.24602e-06	No		DD_77	2.22614	5.91e-05	Yes		DD_77	0.52839	1.33e-05	No
B_33	0.282982	7.95435e-06	No		DD_43	2.57873	6.85e-05	Yes		DD_43	0.525561	1.32e-05	No
BD_25	0.280951	7.89727e-06	No		DD_20	2.49296	6.62e-05	Yes		DD_20	0.523586	1.32e-05	No
BB_29	0.272494	7.65955e-06	No		BD_40	0.268156	7.12e-06	No		BD_40	0.517522	1.3e-05	No
BD_21	0.254997	7.16773e-06	No		D_69	0.305751	8.12e-06	No		D_69	0.51514	1.3e-05	No
DB_91	0.246247	6.92178e-06	No		BB_44	0.163854	4.35e-06	No		BB_44	0.512984	1.29e-05	No
DB_84	0.244704	6.8784e-06	No		B_27	1.90218	5.05e-05	Yes		B_27	0.509793	1.28e-05	No
D_42	0.242457	6.81525e-06	No		D_76	0.0172531	4.58e-07	No		D_76	0.50696	1.28e-05	No
D_69	0.238579	6.70623e-06	No		D_32	2.88688	7.66e-05	Yes		D_32	0.504511	1.27e-05	No
B_96	0.23702	6.66241e-06	No		B_63	0.867567	2.3e-05	No		B_63	0.50206	1.26e-05	No
BB_24	0.23567	6.62447e-06	No		B_52	1.56271	4.15e-05	Yes		B_52	0.500263	1.26e-05	No
BB_73	0.214956	6.04222e-06	No		BB_71	0.172983	4.59e-06	No		BB_71	0.481613	1.21e-05	No
DB_24	0.212241	5.9659e-06	No		D_48	3.42983	9.1e-05	Yes		D_48	0.474936	1.2e-05	No
BD_71	0.211019	5.93154e-06	No		BD_68	0.00566674	1.5e-07	No		BD_68	0.471376	1.19e-05	No
B_49	0.205782	5.78434e-06	No		D_41	0.283055	7.51e-06	No		D_41	0.468269	1.18e-05	No
B_31	0.205085	5.76476e-06	No		DD_41	0.163882	4.35e-06	No		DD_41	0.466978	1.18e-05	No
DD_46	0.20336	5.71625e-06	No		DB_25	0.0201073	5.34e-07	No		DB_25	0.427349	1.08e-05	No
BB_69	0.202684	5.69727e-06	No		DD_44	0.243432	6.46e-06	No		DD_44	0.426548	1.07e-05	No
B_77	0.199887	5.61863e-06	No		BB_32	0.463576	1.23e-05	No		BB_32	0.416207	1.05e-05	No
BD_20	0.188464	5.29756e-06	No		B_66	1.3502	3.58e-05	No		B_66	0.414451	1.04e-05	No
DD_34	0.184532	5.18702e-06	No		BD_75	0	0	No		BD_75	0.40757	1.03e-05	No
BB_87	0.183899	5.16923e-06	No		BB_37	0.246861	6.55e-06	No		BB_37	0.406761	1.02e-05	No
DD_42	0.180593	5.07631e-06	No		DD_48	5.34238	0.000141813	Yes		DD_48	0.383393	9.65e-06	No
DD_49	0.172459	4.84766e-06	No		DD_68	0.0453335	1.2e-06	No		DD_68	0.379684	9.56e-06	No
B_72	0.170752	4.79967e-06	No		DD_42	1.79814	4.77e-05	Yes		DD_42	0.377396	9.5e-06	No
BB_46	0.170144	4.7826e-06	No		DD_89	0.863227	2.29e-05	No		DD_89	0.377324	9.5e-06	No
DB_77	0.164609	4.627e-06	No		B_96	0.116606	3.1e-06	No		B_96	0.368488	9.28e-06	No
D_95	0.164302	4.61839e-06	No		DB_75	0.021832	5.8e-07	No		DB_75	0.36536	9.2e-06	No
BB_83	0.161364	4.5358e-06	No		DD_33	1.49118	3.96e-05	Yes		DD_33	0.364974	9.19e-06	No
DD_41	0.160784	4.51949e-06	No		D_84	0.0137556	3.65e-07	No		D_84	0.358137	9.01e-06	No
BD_22	0.157642	4.43116e-06	No		B_68	0.700458	1.86e-05	No		B_68	0.358014	9.01e-06	No
B_89	0.153449	4.31332e-06	No		D_22	1.88146	4.99e-05	Yes		D_22	0.352848	8.88e-06	No
D_24	0.152333	4.28193e-06	No		BB_36	0.00187474	4.98e-08	No		BB_36	0.340834	8.58e-06	No
BB_38	0.149315	4.1971e-06	No		DD_46	0.0712804	1.89e-06	No		DD_46	0.328791	8.28e-06	No
TC_8	0.142425	4.00345e-06	No		DD_88	0.15248	4.05e-06	No		DD_88	0.319915	8.05e-06	No
B_88	0.138776	3.90086e-06	No		BD_46	0.0551081	1.46e-06	No		BD_46	0.31626	7.96e-06	No
D_99	0.133878	3.76318e-06	No		BB_33	0.167773	4.45e-06	No		BB_33	0.307132	7.73e-06	No
BB_41	0.131334	3.69168e-06	No		BB_96	0.0019567	5.19e-08	No		BB_96	0.306996	7.73e-06	No
DD_33	0.128871	3.62246e-06	No		D_38	0.108641	2.88e-06	No		D_38	0.300879	7.57e-06	No
B_98	0.128256	3.60516e-06	No		D_89	0.474381	1.26e-05	No		D_89	0.299877	7.55e-06	No
DD_45	0.124683	3.50473e-06	No		DB_78	0.0397225	1.05e-06	No		DB_78	0.297291	7.48e-06	No
BD_85	0.123819	3.48044e-06	No		BD_33	0.00610106	1.62e-07	No		BD_33	0.286843	7.22e-06	No
BB_84	0.123201	3.46307e-06	No		D_71	0.190319	5.05e-06	No		D_71	0.285651	7.19e-06	No
B_30	0.122843	3.453e-06	No		DD_37	1.27211	3.38e-05	No		DD_37	0.277564	6.99e-06	No
BD_24	0.122005	3.42945e-06	No		DD_47	1.66303	4.41e-05	Yes		DD_47	0.275131	6.93e-06	No
D_36	0.121985	3.4289e-06	No		BD_29	0.000237905	6.32e-09	No		BD_29	0.274558	6.91e-06	No
BB_70	0.116744	3.28155e-06	No		BD_93	0.17749	4.71e-06	No		BD_93	0.273463	6.88e-06	No
D_37	0.110901	3.11732e-06	No		D_43	0.912338	2.42e-05	No		D_43	0.269618	6.79e-06	No
DD_21	0.0976714	2.74545e-06	No		D_88	1.42021	3.77e-05	No		D_88	0.25284	6.36e-06	No
BD_90	0.0868407	2.44101e-06	No		D_47	5.43388	0.000144242	Yes		D_47	0.251256	6.32e-06	No
DB_88	0.0826198	2.32237e-06	No		DB_39	0.03034	8.05e-07	No		DB_39	0.247437	6.23e-06	No
B_78	0.0801959	2.25423e-06	No		B_45	0.446103	1.18e-05	No		B_45	0.239524	6.03e-06	No
DD_89	0.0781326	2.19624e-06	No		D_39	0.0587209	1.56e-06	No		D_39	0.237117	5.97e-06	No
D_87	0.0738391	2.07555e-06	No		BB_87	0.0901834	2.39e-06	No		BB_87	0.234058	5.89e-06	No
DB_31	0.0731067	2.05496e-06	No		BD_37	0.00160155	4.25e-08	No		BD_37	0.232725	5.86e-06	No
B_21	0.0709058	1.9931e-06	No		DD_85	0.077682	2.06e-06	No		DD_85	0.23101	5.81e-06	No
D_88	0.0701123	1.97079e-06	No		BD_78	0.281162	7.46e-06	No		BD_78	0.221435	5.57e-06	No
D_33	0.0700843	1.97001e-06	No		DD_70	0	0	No		DD_70	0.208375	5.25e-06	No
BB_90	0.0647016	1.8187e-06	No		B_37	0.627759	1.67e-05	No		B_37	0.206652	5.2e-06	No
BD_89	0.062745	1.7637e-06	No		B_98	0.0204197	5.42e-07	No		B_98	0.206205	5.19e-06	No
BD_37	0.0617018	1.73438e-06	No		DD_34	0.126045	3.35e-06	No		DD_34	0.19701	4.96e-06	No
BD_96	0.0542629	1.52528e-06	No		B_70	0.0414692	1.1e-06	No		B_70	0.188658	4.75e-06	No
BD_93	0.0534507	1.50245e-06	No		B_23	0.316882	8.41e-06	No		B_23	0.188115	4.74e-06	No
B_36	0.0528325	1.48507e-06	No		BB_46	8.12284	0.00021562	Yes		BB_46	0.186953	4.71e-06	No
DD_71	0.0505188	1.42004e-06	No		B_86	0.0327256	8.69e-07	No		B_86	0.184982	4.66e-06	No
D_38	0.0490651	1.37917e-06	No		BD_74	0.0248211	6.59e-07	No		BD_74	0.183626	4.62e-06	No
DB_30	0.0393436	1.10591e-06	No		B_32	0.958569	2.54e-05	No		B_32	0.181325	4.56e-06	No
DD_32	0.0390945	1.09891e-06	No		B_44	0.520705	1.38e-05	No		B_44	0.181192	4.56e-06	No
B_91	0.0352144	9.89844e-07	No		DD_75	0.0100465	2.67e-07	No		DD_75	0.179018	4.51e-06	No
D_71	0.0287274	8.07502e-07	No		DD_21	4.51875	0.00011995	Yes		DD_21	0.178205	4.49e-06	No
D_77	0.0278345	7.82402e-07	No		B_77	0.45838	1.22e-05	No		B_77	0.176356	4.44e-06	No
B_50	0.0276825	7.78129e-07	No		BB_38	0.757566	2.01e-05	No		BB_38	0.173497	4.37e-06	No
DB_22	0.0273342	7.6834e-07	No		B_46	0.945701	2.51e-05	No		B_46	0.17274	4.35e-06	No
BD_33	0.0254523	7.15441e-07	No		B_69	0.303509	8.06e-06	No		B_69	0.166088	4.18e-06	No
DB_75	0.0245602	6.90364e-07	No		DD_71	0.0134669	3.57e-07	No		DD_71	0.163359	4.11e-06	No
D_91	0.0235814	6.62852e-07	No		DD_38	0.171261	4.55e-06	No		DD_38	0.162398	4.09e-06	No
DB_41	0.0185357	5.2102e-07	No		B_47	0.929062	2.47e-05	No		B_47	0.161199	4.06e-06	No
BD_70	0.0112939	3.1746e-07	No		B_78	0.140737	3.74e-06	No		B_78	0.159372	4.01e-06	No
DD_69	0.0102715	2.88722e-07	No		BB_83	0.402791	1.07e-05	No		BB_83	0.156433	3.94e-06	No
BD_35	0.00958364	2.69387e-07	No		BD_20	0.119346	3.17e-06	No		BD_20	0.154924	3.9e-06	No
DB_37	0.00387321	1.08872e-07	No		B_73	1.55862	4.14e-05	Yes		B_73	0.153776	3.87e-06	No
B_28	0	0	No		BB_93	0.00862205	2.29e-07	No		BB_93	0.148607	3.74e-06	No
B_29	0	0	No		DB_37	0.123293	3.27e-06	No		DB_37	0.144625	3.64e-06	No
B_34	0	0	No		BB_73	0.101954	2.71e-06	No		BB_73	0.14266	3.59e-06	No
B_35	0	0	No		BD_96	0.374924	9.95e-06	No		BD_96	0.141224	3.55e-06	No
B_38	0	0	No		D_87	0.008545	2.27e-07	No		D_87	0.140548	3.54e-06	No
B_39	0	0	No		B_33	0.295443	7.84e-06	No		B_33	0.139505	3.51e-06	No
B_40	0	0	No		DD_93	0.0458147	1.22e-06	No		DD_93	0.13711	3.45e-06	No
B_41	0	0	No		B_29	0.000610719	1.62e-08	No		B_29	0.132701	3.34e-06	No
B_42	0	0	No		D_91	0.00610315	1.62e-07	No		D_91	0.121094	3.05e-06	No
B_45	0	0	No		D_29	0.0181911	4.83e-07	No		D_29	0.116787	2.94e-06	No
B_69	0	0	No		BB_91	0.0620374	1.65e-06	No		BB_91	0.11664	2.94e-06	No
B_70	0	0	No		D_30	0.00543095	1.44e-07	No		D_30	0.112098	2.82e-06	No
B_71	0	0	No		B_75	0.019367	5.14e-07	No		B_75	0.111421	2.8e-06	No
B_74	0	0	No		B_38	0.0126526	3.36e-07	No		B_38	0.109304	2.75e-06	No
B_76	0	0	No		BD_83	0.040771	1.08e-06	No		BD_83	0.108374	2.73e-06	No
B_81	0	0	No		B_22	1.15996	3.08e-05	No		B_22	0.107687	2.71e-06	No
B_82	0	0	No		BB_84	0.00378333	1e-07	No		BB_84	0.103946	2.62e-06	No
B_83	0	0	No		B_48	1.85129	4.91e-05	Yes		B_48	0.0986058	2.48e-06	No
B_84	0	0	No		B_49	1.33982	3.56e-05	No		B_49	0.0976692	2.46e-06	No
B_85	0	0	No		DB_89	0.0234789	6.23e-07	No		DB_89	0.0969941	2.44e-06	No
B_87	0	0	No		DB_88	0.0968329	2.57e-06	No		DB_88	0.0963352	2.42e-06	No
B_93	0	0	No		DB_71	0.0132717	3.52e-07	No		DB_71	0.0955219	2.4e-06	No
B_94	0	0	No		DB_31	0.0204155	5.42e-07	No		DB_31	0.0897125	2.26e-06	No
B_95	0	0	No		DD_35	0.0606239	1.61e-06	No		DD_35	0.0858502	2.16e-06	No
B_99	0	0	No		B_88	0.155858	4.14e-06	No		B_88	0.0838778	2.11e-06	No
BB_31	0	0	No		DD_81	0.00881648	2.34e-07	No		DD_81	0.0824647	2.08e-06	No
BB_37	0	0	No		B_50	2.5113	6.67e-05	Yes		B_50	0.0809735	2.04e-06	No
BB_39	0	0	No		B_36	0.0141717	3.76e-07	No		B_36	0.0791489	1.99e-06	No
BB_40	0	0	No		BB_35	0.00393493	1.04e-07	No		BB_35	0.0791201	1.99e-06	No
BB_42	0	0	No		B_31	0.186569	4.95e-06	No		B_31	0.0770081	1.94e-06	No
BB_45	0	0	No		B_97	0.0734209	1.95e-06	No		B_97	0.0765218	1.93e-06	No
BB_48	0	0	No		DB_86	0.00808864	2.15e-07	No		DB_86	0.0761948	1.92e-06	No
BB_74	0	0	No		BD_44	0.117186	3.11e-06	No		BD_44	0.0755281	1.9e-06	No
BB_75	0	0	No		B_24	2.97581	7.9e-05	Yes		B_24	0.0754378	1.9e-06	No
BB_76	0	0	No		B_76	0	0	No		B_76	0.075421	1.9e-06	No
BB_81	0	0	No		DB_21	0.0194094	5.15e-07	No		DB_21	0.0735312	1.85e-06	No
BB_82	0	0	No		DD_90	0.00558603	1.48e-07	No		DD_90	0.0714509	1.8e-06	No
BB_92	0	0	No		B_21	0.219824	5.84e-06	No		B_21	0.0708106	1.78e-06	No
BB_93	0	0	No		DD_91	0	0	No		DD_91	0.0674065	1.7e-06	No
BB_95	0	0	No		BD_82	0.0464678	1.23e-06	No		BD_82	0.0659349	1.66e-06	No
BB_97	0	0	No		DB_91	0.0656741	1.74e-06	No		DB_91	0.0657303	1.65e-06	No
BB_98	0	0	No		BB_76	0.0101412	2.69e-07	No		BB_76	0.0654588	1.65e-06	No
BD_28	0	0	No		DD_28	0.00213535	5.67e-08	No		DD_28	0.0635845	1.6e-06	No
BD_29	0	0	No		BB_95	0.161622	4.29e-06	No		BB_95	0.0615006	1.55e-06	No
BD_31	0	0	No		D_81	0.00303956	8.07e-08	No		D_81	0.0587139	1.48e-06	No
BD_34	0	0	No		D_92	0.656306	1.74e-05	No		D_92	0.0578897	1.46e-06	No
BD_36	0	0	No		BB_74	0.0744983	1.98e-06	No		BB_74	0.0571244	1.44e-06	No
BD_38	0	0	No		B_35	0.00946822	2.51e-07	No		B_35	0.0570915	1.44e-06	No
BD_39	0	0	No		BB_40	0.06783	1.8e-06	No		BB_40	0.0568291	1.43e-06	No
BD_41	0	0	No		D_95	0.132604	3.52e-06	No		D_95	0.0560328	1.41e-06	No
BD_42	0	0	No		B_85	0.025571	6.79e-07	No		B_85	0.0538771	1.36e-06	No
BD_43	0	0	No		DB_87	0.00046941	1.25e-08	No		DB_87	0.053597	1.35e-06	No
BD_44	0	0	No		B_93	0	0	No		B_93	0.0525065	1.32e-06	No
BD_45	0	0	No		D_94	0.00329969	8.76e-08	No		D_94	0.0496269	1.25e-06	No
BD_46	0	0	No		BB_34	0.0414079	1.1e-06	No		BB_34	0.0494115	1.24e-06	No
BD_47	0	0	No		B_79	0.894935	2.38e-05	No		B_79	0.0470174	1.18e-06	No
BD_48	0	0	No		BB_92	0.28805	7.65e-06	No		BB_92	0.0464097	1.17e-06	No
BD_49	0	0	No		BB_82	0.305338	8.11e-06	No		BB_82	0.0458835	1.15e-06	No
BD_68	0	0	No		BD_88	0.0522739	1.39e-06	No		BD_88	0.04531	1.14e-06	No
BD_69	0	0	No		BD_98	0.02842	7.54e-07	No		BD_98	0.0434449	1.09e-06	No
BD_76	0	0	No		DD_87	0.0541073	1.44e-06	No		DD_87	0.043362	1.09e-06	No
BD_77	0	0	No		DB_84	0.269211	7.15e-06	No		DB_84	0.0413685	1.04e-06	No
BD_78	0	0	No		B_28	0.388184	1.03e-05	No		B_28	0.0410546	1.03e-06	No
BD_79	0	0	No		DB_74	0.129591	3.44e-06	No		DB_74	0.040547	1.02e-06	No
BD_80	0	0	No		DD_30	0.000212919	5.65e-09	No		DD_30	0.0378345	9.52e-07	No
BD_81	0	0	No		D_83	0.00895354	2.38e-07	No		D_83	0.0343749	8.65e-07	No
BD_82	0	0	No		DB_33	5.38e-05	1.43e-09	No		DB_33	0.0332273	8.36e-07	No
BD_84	0	0	No		B_34	0.0571231	1.52e-06	No		B_34	0.0331021	8.33e-07	No
BD_86	0	0	No		DB_93	0	0	No		DB_93	0.032878	8.28e-07	No
BD_88	0	0	No		BD_86	0.0144868	3.85e-07	No		BD_86	0.0314539	7.92e-07	No
BD_91	0	0	No		BD_28	0.00095372	2.53e-08	No		BD_28	0.0290998	7.32e-07	No
BD_92	0	0	No		BD_91	0.000765331	2.03e-08	No		BD_91	0.028227	7.11e-07	No
BD_94	0	0	No		DB_94	0.0256996	6.82e-07	No		DB_94	0.0266319	6.7e-07	No
BD_95	0	0	No		DB_92	0.0175676	4.66e-07	No		DB_92	0.0257928	6.49e-07	No
BD_98	0	0	No		DD_82	0.00996382	2.64e-07	No		DD_82	0.0246214	6.2e-07	No
C_1	0	0	No		DD_83	9.25e-05	2.45e-09	No		DD_83	0.0236744	5.96e-07	No
CA_1	0	0	No		B_91	0.00370567	9.84e-08	No		B_91	0.0231623	5.83e-07	No
CC_1	0	0	No		B_89	0.366913	9.74e-06	No		B_89	0.0223282	5.62e-07	No
CG_1	0	0	No		DB_35	0.0144711	3.84e-07	No		DB_35	0.0190903	4.81e-07	No
CT_1	0	0	No		D_99	0.0380062	1.01e-06	No		D_99	0.0184359	4.64e-07	No
D_29	0	0	No		DB_85	0.00369451	9.81e-08	No		DB_85	0.0182635	4.6e-07	No
D_30	0	0	No		B_94	0.000135327	3.59e-09	No		B_94	0.0169578	4.27e-07	No
D_39	0	0	No		DB_83	0.00965055	2.56e-07	No		DB_83	0.015274	3.84e-07	No
D_40	0	0	No		B_43	0.554114	1.47e-05	No		B_43	0.0147089	3.7e-07	No
D_70	0	0	No		B_74	0.0751964	2e-06	No		B_74	0.0145308	3.66e-07	No
D_74	0	0	No		BD_95	0.00735185	1.95e-07	No		BD_95	0.0139361	3.51e-07	No
D_81	0	0	No		D_40	0.00158961	4.22e-08	No		D_40	0.0134849	3.39e-07	No
D_82	0	0	No		BD_80	0.0111936	2.97e-07	No		BD_80	0.0132765	3.34e-07	No
D_83	0	0	No		B_39	0.00858544	2.28e-07	No		B_39	0.0130684	3.29e-07	No
D_84	0	0	No		DD_69	0.014759	3.92e-07	No		DD_69	0.0128183	3.23e-07	No
D_85	0	0	No		DB_30	0.00629878	1.67e-07	No		DB_30	0.0118227	2.98e-07	No
D_93	0	0	No		B_81	5.58e-05	1.48e-09	No		B_81	0.0087177	2.19e-07	No
D_94	0	0	No		B_71	0.11127	2.95e-06	No		B_71	0.00636173	1.6e-07	No
DB_21	0	0	No		B_92	0.218759	5.81e-06	No		B_92	0.00615491	1.55e-07	No
DB_25	0	0	No		BD_42	0.00219713	5.83e-08	No		BD_42	0.00531831	1.34e-07	No
DB_29	0	0	No		BD_94	0.00920676	2.44e-07	No		BD_94	0.00459621	1.16e-07	No
DB_33	0	0	No		BD_48	0.0103422	2.75e-07	No		BD_48	0.00448345	1.13e-07	No
DB_34	0	0	No		BD_36	0	0	No		BD_36	0.00354207	8.92e-08	No
DB_35	0	0	No		BD_76	0.00217524	5.77e-08	No		BD_76	0.00345951	8.71e-08	No
DB_38	0	0	No		DB_82	0.186935	4.96e-06	No		DB_82	0.00327182	8.24e-08	No
DB_40	0	0	No		B_41	0.0673396	1.79e-06	No		B_41	0.00288443	7.26e-08	No
DB_42	0	0	No		DB_34	0.000861515	2.29e-08	No		DB_34	0.00240917	6.06e-08	No
DB_44	0	0	No		DB_73	0.674955	1.79e-05	No		DB_73	0.00227158	5.72e-08	No
DB_45	0	0	No		DB_47	0	0	No		DB_47	0.00203703	5.13e-08	No
DB_46	0	0	No		B_30	0.0153493	4.07e-07	No		B_30	0.00194475	4.9e-08	No
DB_47	0	0	No		B_84	2.1e-05	5.57e-10	No		B_84	0.00190503	4.8e-08	No
DB_48	0	0	No		DD_86	0.000947734	2.52e-08	No		DD_86	0.00171126	4.31e-08	No
DB_50	0	0	No		DB_96	0.0183987	4.88e-07	No		DB_96	0.00164619	4.14e-08	No
DB_70	0	0	No		DB_70	0	0	No		DB_70	0.00154463	3.89e-08	No
DB_71	0	0	No		BB_75	0.00766551	2.03e-07	No		BB_75	0.00134855	3.39e-08	No
DB_72	0	0	No		BD_41	0.00510561	1.36e-07	No		BD_41	0.0013277	3.34e-08	No
DB_73	0	0	No		BD_85	0.00356763	9.47e-08	No		BD_85	0.00120642	3.04e-08	No
DB_74	0	0	No		D_82	0.0615549	1.63e-06	No		D_82	0.00114037	2.87e-08	No
DB_78	0	0	No		BD_39	0	0	No		BD_39	0.000802707	2.02e-08	No
DB_81	0	0	No		DB_38	0.00246634	6.55e-08	No		DB_38	0.00077145	1.94e-08	No
DB_82	0	0	No		B_72	0.0105967	2.81e-07	No		B_72	0.000713458	1.8e-08	No
DB_83	0	0	No		DB_46	0	0	No		DB_46	0.000684005	1.72e-08	No
DB_85	0	0	No		B_95	0.0717539	1.9e-06	No		B_95	0.000660185	1.66e-08	No
DB_86	0	0	No		B_87	0.000603803	1.6e-08	No		B_87	0.000636946	1.6e-08	No
DB_87	0	0	No		B_40	1.77e-05	4.7e-10	No		B_40	0.000611606	1.54e-08	No
DB_89	0	0	No		BD_43	0.0010363	2.75e-08	No		BD_43	0.000489116	1.23e-08	No
DB_92	0	0	No		BD_47	2.68e-05	7.12e-10	No		BD_47	0.000400027	1.01e-08	No
DB_93	0	0	No		BD_38	0.00934676	2.48e-07	No		BD_38	0.000318439	8.02e-09	No
DB_94	0	0	No		DB_40	0	0	No		DB_40	0.000254325	6.4e-09	No
DB_95	0	0	No		DD_94	0	0	No		DD_94	0.000190669	4.8e-09	No
DB_96	0	0	No		B_83	0.0146368	3.89e-07	No		B_83	0.000170973	4.3e-09	No
DB_97	0	0	No		DB_50	0	0	No		DB_50	0.000127711	3.21e-09	No
DB_98	0	0	No		BD_84	0.00407535	1.08e-07	No		BD_84	0.000106531	2.68e-09	No
DD_23	0	0	No		DB_95	0	0	No		DB_95	8.98e-05	2.26e-09	No
DD_24	0	0	No		BD_77	0.249194	6.61e-06	No		BD_77	0	0	No
DD_28	0	0	No		BD_81	0.185044	4.91e-06	No		BD_81	0	0	No
DD_29	0	0	No		DD_80	0.0527649	1.4e-06	No		DD_80	0	0	No
DD_30	0	0	No		BD_79	0.0355116	9.43e-07	No		BD_79	0	0	No
DD_37	0	0	No		DD_97	0.0327959	8.71e-07	No		DD_97	0	0	No
DD_38	0	0	No		BB_45	0.0277751	7.37e-07	No		BB_45	0	0	No
DD_39	0	0	No		BD_92	0.00833123	2.21e-07	No		BD_92	0	0	No
DD_40	0	0	No		B_82	0.00231178	6.14e-08	No		B_82	0	0	No
DD_50	0	0	No		DB_72	0.00161388	4.28e-08	No		DB_72	0	0	No
DD_68	0	0	No		B_99	0.000105647	2.8e-09	No		B_99	0	0	No
DD_70	0	0	No		DD_39	0	0	No		DD_39	0	0	No
DD_75	0	0	No		DD_40	0	0	No		DD_40	0	0	No
DD_80	0	0	No		DB_44	0	0	No		DB_44	0	0	No
DD_81	0	0	No		DB_45	0	0	No		DB_45	0	0	No
DD_82	0	0	No		DB_97	0	0	No		DB_97	0	0	No
DD_83	0	0	No		BB_97	0	0	No		BB_97	0	0	No
DD_84	0	0	No		DD_98	0	0	No		DD_98	0	0	No
DD_85	0	0	No		DB_98	0	0	No		DB_98	0	0	No
DD_86	0	0	No		BB_98	0	0	No		BB_98	0	0	No
DD_87	0	0	No		T_1	0	0	No		T_1	0	0	No
DD_90	0	0	No		C_1	0	0	No		C_1	0	0	No
DD_91	0	0	No		TA_1	0	0	No		TA_1	0	0	No
DD_94	0	0	No		TT_1	0	0	No		TT_1	0	0	No
DD_98	0	0	No		TC_1	0	0	No		TC_1	0	0	No
T_1	0	0	No		TG_1	0	0	No		TG_1	0	0	No
TA_1	0	0	No		CA_1	0	0	No		CA_1	0	0	No
TC_1	0	0	No		CT_1	0	0	No		CT_1	0	0	No
TG_1	0	0	No		CC_1	0	0	No		CC_1	0	0	No
TT_1	0	0	No		CG_1	0	0	No		CG_1	0	0	No
