# Supplementary material for: Optimized CRISPR guide RNA design for two high-fidelity Cas9 variants by deep learning
Source: Nat Commun. 2019 Sep 19;10:4284. doi: 10.1038/s41467-019-12281-8 (PMC6753114; doi:10.1038/s41467-019-12281-8)
Supplement: Supplementary file 7 — Supplementary Data 6 [file 41467_2019_12281_MOESM7_ESM.xlsx]

## Sheet: Sheet1
Supplementary Data 6. Performance comparison of different prediction models for WT SpCas9
	Spearman Correlation									Mean squared error
	Linear	Ridge	XGBoost	MLP	CNN	RNN	RNN + Biofeat			Linear	Ridge	XGBoost	MLP	CNN	RNN	RNN + Biofeat
Repeat 1	0.777394	0.777394	0.843787	0.846098	0.840282	0.853248	0.865497		Repeat 1	0.0182458	0.0182363	0.011717	0.0111737	0.0119283	0.0108044	0.00951122
Repeat 2	0.785675	0.785675	0.847576	0.841007	0.845007	0.85722	0.86928		Repeat 2	0.0181456	0.0181484	0.0116425	0.0121229	0.0113643	0.010417	0.00925768
Repeat 3	0.790413	0.790413	0.845694	0.849999	0.848792	0.856942	0.866593		Repeat 3	0.0173655	0.0173623	0.0117251	0.010861	0.0112616	0.0103507	0.00924823
Repeat 4	0.78859	0.78859	0.844525	0.844999	0.843178	0.852625	0.86513		Repeat 4	0.017567	0.0175656	0.0117259	0.0111411	0.0112437	0.0106011	0.00950192
Repeat 5	0.781313	0.781313	0.842203	0.805874	0.84182	0.849398	0.863885		Repeat 5	0.0180844	0.0180768	0.0119045	0.0165077	0.011398	0.0106503	0.00956715
Repeat 6	0.778849	0.778849	0.844034	0.835193	0.844286	0.85271	0.86365		Repeat 6	0.0184819	0.0184766	0.0118086	0.0118264	0.0118319	0.0109188	0.0099474
Repeat 7	0.785566	0.785566	0.844538	0.843753	0.84653	0.8568	0.868212		Repeat 7	0.0176846	0.0176844	0.0117387	0.0112781	0.0110554	0.0099523	0.00910918
Repeat 8	0.786347	0.786347	0.848286	0.848676	0.849577	0.860458	0.868798		Repeat 8	0.0179739	0.0179758	0.0116541	0.0115966	0.0110317	0.0102423	0.00932576
Repeat 9	0.784134	0.784134	0.847911	0.84857	0.84893	0.857808	0.867997		Repeat 9	0.0179499	0.0179511	0.0114761	0.0105914	0.0108382	0.0103605	0.00926503
Repeat 10	0.786014	0.786014	0.845754	0.851475	0.846438	0.857661	0.870601		Repeat 10	0.0181445	0.0181228	0.0117403	0.0108338	0.0114365	0.0101072	0.00924563
Mean	0.78443	0.78443	0.845431	0.841564	0.845484	0.855487	0.866964		Mean	0.0179643	0.01796	0.0117133	0.0117933	0.011339	0.0104405	0.00939792
SD	0.00411748	0.00411748	0.00199364	0.0134198	0.00314538	0.00332771	0.00237317		SD	0.000336947	0.00033465	0.000111604	0.00172186	0.000340679	0.000304551	0.00024169
