# Supplementary material for: Optimized CRISPR guide RNA design for two high-fidelity Cas9 variants by deep learning
Source: Nat Commun. 2019 Sep 19;10:4284. doi: 10.1038/s41467-019-12281-8 (PMC6753114; doi:10.1038/s41467-019-12281-8)
Supplement: Supplementary file 8 — Supplementary Data 7 [file 41467_2019_12281_MOESM8_ESM.xlsx]

## Sheet: Sheet1
Supplementary Data 7. Performance comparison of different prediction models for eSpCas9
	Spearman Correlation									Mean squared error
	Linear	Ridge	XGBoost	MLP	CNN	RNN	RNN + Biofeat			Linear	Ridge	XGBoost	MLP	CNN	RNN	RNN + Biofeat
Repeat 1	0.770773	0.770341	0.832082	0.849202	0.829688	0.849209	0.86248		Repeat 1	0.0145507	0.0145779	0.0112392	0.0101276	0.0111537	0.010177	0.00940283
Repeat 2	0.764777	0.764394	0.828679	0.847823	0.831889	0.846698	0.860757		Repeat 2	0.0148837	0.0149051	0.0114583	0.0102387	0.0109945	0.0101771	0.00947132
Repeat 3	0.785153	0.784883	0.840044	0.850096	0.840029	0.854824	0.866739		Repeat 3	0.0138345	0.0138579	0.0107374	0.00995704	0.010521	0.00957972	0.00901402
Repeat 4	0.762784	0.76258	0.826018	0.844072	0.82976	0.845502	0.856198		Repeat 4	0.0151557	0.0151644	0.0117498	0.0109206	0.0112981	0.0106984	0.00999426
Repeat 5	0.777739	0.777531	0.835459	0.84752	0.842372	0.855955	0.868889		Repeat 5	0.0147379	0.0147565	0.0114684	0.0104745	0.0109661	0.00992953	0.00923738
Repeat 6	0.766293	0.766005	0.829001	0.841134	0.8092	0.844637	0.861503		Repeat 6	0.0149908	0.0150081	0.0116343	0.0108303	0.0127433	0.0104394	0.00948052
Repeat 7	0.773333	0.773174	0.835898	0.845119	0.840202	0.856089	0.86737		Repeat 7	0.0148117	0.0148253	0.011389	0.0106509	0.0109294	0.00994266	0.00934744
Repeat 8	0.770069	0.769459	0.827986	0.845903	0.830166	0.850293	0.863008		Repeat 8	0.0149997	0.0150359	0.0118348	0.0107997	0.0113944	0.0103027	0.00959011
Repeat 9	0.762271	0.761825	0.824837	0.840832	0.828413	0.842798	0.856875		Repeat 9	0.0154314	0.0154578	0.0120408	0.010878	0.0116385	0.0107946	0.0100169
Repeat 10	0.768276	0.767892	0.829719	0.845528	0.831633	0.84501	0.860483		Repeat 10	0.0148302	0.0148576	0.0114849	0.0103917	0.011151	0.010415	0.00957631
Mean	0.770147	0.769808	0.830972	0.845723	0.831335	0.849101	0.86243		Mean	0.0148226	0.0148446	0.0115037	0.0105269	0.011279	0.0102456	0.00951312
SD	0.00712439	0.00716509	0.00482751	0.00310936	0.0093185	0.00500116	0.00424483		SD	0.000421974	0.000421416	0.000357418	0.000341317	0.000595803	0.00036825	0.000309626
