# Supplementary material for: Optimized CRISPR guide RNA design for two high-fidelity Cas9 variants by deep learning
Source: Nat Commun. 2019 Sep 19;10:4284. doi: 10.1038/s41467-019-12281-8 (PMC6753114; doi:10.1038/s41467-019-12281-8)
Supplement: Supplementary file 9 — Supplementary Data 8 [file 41467_2019_12281_MOESM9_ESM.xlsx]

## Sheet: Sheet1
Supplementary Data 8. Performance comparison of different prediction models for SpCas9-HF1
	Spearman Correlation									Mean squared error
	Linear	Ridge	XGBoost	MLP	CNN	RNN	RNN + Biofeat			Linear	Ridge	XGBoost	MLP	CNN	RNN	RNN + Biofeat
Repeat 1	0.757539	0.757482	0.820861	0.844754	0.831527	0.851413	0.859834		Repeat 1	0.0180414	0.0180472	0.0136339	0.0112172	0.0124357	0.0107861	0.010196
Repeat 2	0.755231	0.755118	0.823122	0.841203	0.837524	0.855493	0.862863		Repeat 2	0.0176464	0.0176577	0.0130698	0.0113034	0.0118412	0.0102752	0.00976303
Repeat 3	0.762385	0.76224	0.824386	0.846736	0.839615	0.852604	0.864197		Repeat 3	0.0179903	0.0180043	0.0134294	0.0118049	0.0120283	0.0107888	0.0100567
Repeat 4	0.745329	0.745131	0.81047	0.841034	0.826629	0.849106	0.856416		Repeat 4	0.0181634	0.0181761	0.0136853	0.0111487	0.0124226	0.0105973	0.0100835
Repeat 5	0.757739	0.757551	0.818202	0.844183	0.834539	0.853561	0.860297		Repeat 5	0.017827	0.0178356	0.0135984	0.0111182	0.012033	0.0104307	0.0100711
Repeat 6	0.75835	0.75826	0.822581	0.84691	0.843733	0.854575	0.859252		Repeat 6	0.0180066	0.0180218	0.0134549	0.0110702	0.0114352	0.0103901	0.010087
Repeat 7	0.747113	0.747043	0.812449	0.842608	0.826877	0.843744	0.856396		Repeat 7	0.0182475	0.0182583	0.0138913	0.0112887	0.0121876	0.0110733	0.0101496
Repeat 8	0.748996	0.749186	0.811822	0.84129	0.832506	0.846156	0.856559		Repeat 8	0.018053	0.0180487	0.0138019	0.0112652	0.0120061	0.010726	0.0100996
Repeat 9	0.757486	0.757434	0.821304	0.84853	0.837484	0.856157	0.865031		Repeat 9	0.0176989	0.0177074	0.0133324	0.010845	0.0115099	0.0101877	0.00967482
Repeat 10	0.750638	0.750623	0.81886	0.842912	0.832146	0.848961	0.862008		Repeat 10	0.0181223	0.0181296	0.0134893	0.0111244	0.0123662	0.0106612	0.00909952
Mean	0.754081	0.754007	0.818406	0.844016	0.834258	0.851177	0.860285		Mean	0.0179797	0.0179887	0.0135387	0.0112186	0.0120266	0.0105916	0.0099281
SD	0.00565973	0.00563167	0.00507617	0.00266995	0.0054497	0.004115	0.00320916		SD	0.000196937	0.000196671	0.00023842	0.000245741	0.000352292	0.000271087	0.000335759
