# Supplementary material for: Optimized CRISPR guide RNA design for two high-fidelity Cas9 variants by deep learning
Source: Nat Commun. 2019 Sep 19;10:4284. doi: 10.1038/s41467-019-12281-8 (PMC6753114; doi:10.1038/s41467-019-12281-8)
Supplement: Supplementary file 10 — Supplementary Data 9 [file 41467_2019_12281_MOESM10_ESM.xlsx]

## Sheet: Sheet1
Supplementary Data 9. Comparison of prediction precision among the models
WT_SpCas9											eSpCas9											SpCas9-HF1
	WT Cas9_integrated target (%)	WT Cas9_endogenous target(%)	Linear	Ridge	MLP	XGBoost	CNN	RNN	RNN + Biofeature score		gRNA name	endogenous target efficiency	integrated target efficiency	Linear score	Ridge score	MLP score	XGBoost score	CNN score	RNN score	RNN + Biofeature score		gRNA name	endogenous target efficiency	integrated target efficiency	Linear score	Ridge score	MLP score	XGBoost score	CNN score	RNN score	RNN + Biofeature score
A2M--7	0.909764	0.61	1.4178	1.40131	0.766842	1.00561	0.976192	0.92995	0.954887		A2M--7	0.758	0.841995	0.6409	0.632231	0.700481	0.736399	0.72638	0.768373	0.73543		A2M--7	0.448	0.844744	0.799034	0.795267	0.777174	0.842376	0.817672	0.899136	0.856423
ACP5--165	0.781132	0.56	1.4192	1.39389	0.648739	0.848452	0.900764	0.845468	0.866716		ACP5--165	0.574	0.746423	0.442413	0.430478	0.532936	0.536749	0.54558	0.519441	0.556841		ACP5--165	0.378	0.739188	0.579267	0.571172	0.619105	0.656892	0.581744	0.596119	0.60435
ACSF3--64488	0.665947	0.337	0.964859	0.941516	0.343375	0.491483	0.711891	0.599793	0.66832		ACSF3--64488	0.542	0.605138	0.471161	0.470639	0.511919	0.508853	0.506309	0.449822	0.47723		ACSF3--64488	0.365	0.653271	0.586357	0.58649	0.571574	0.655566	0.543363	0.586665	0.555813
AGO1--35101	0.163753	0.091	0.687866	0.663609	0.0758567	0.16401	0.137991	0.171003	0.266457		AGO1--35101	0.014	0.0806426	0.088013	0.068424	0.0888607	0.0721899	0.0810008	0.10706	0.0911758		AGO1--35101	0.078	0.116807	0.264752	0.264337	0.12177	0.0862826	0.182257	0.144529	0.183185
AKAP7--24898	0.134507	0.016	1.28938	1.25376	0.11838	0.17308	0.179412	0.107027	0.085151		AKAP7--24898	0.005	0.0397972	0	0	0.0630272	-0.0376778	0.0760374	0.0794698	0.0721248		AKAP7--24898	0.006	0.0500435	0.11684	0.114106	0.0930957	0.0716955	0.0801181	0.0849381	0.0908039
ANAPC15--34028	0.915278	0.789	1.38432	1.36296	0.833316	0.785074	0.907346	0.898709	0.91111		ANAPC15--34028	0.823	0.591249	0.672424	0.668566	0.654618	0.668898	0.651255	0.657581	0.683818		ANAPC15--34028	0.683	0.635345	0.771973	0.771451	0.705985	0.714051	0.715012	0.701964	0.73268
ANKRA2--46359	0.665584	0.338	1.09964	1.08224	0.67483	0.643041	0.77504	0.77686	0.711108		ANKRA2--46359	0.264	0.607947	0.429047	0.422403	0.439822	0.440457	0.456148	0.448274	0.443888		ANKRA2--46359	0.249	0.615708	0.618961	0.616923	0.508955	0.559185	0.519338	0.578759	0.532887
ARHGEF15--31140	0.939247	0.836	1.10699	1.07057	0.581856	0.690864	0.867451	0.863637	0.849288		ARHGEF15--31140	0.125	0.289374	0.343079	0.342769	0.295996	0.311279	0.316815	0.264059	0.269518		ARHGEF15--31140	0.397	0.638846	0.510594	0.510659	0.598808	0.536577	0.602493	0.62205	0.610226
AZI2--47637	0.389273	0.122	1.51932	1.48668	0.20305	0.284418	0.556702	0.449315	0.479362		AZI2--47637	0.15	0.334604	0.387024	0.387162	0.335387	0.336649	0.398113	0.294337	0.310661		AZI2--47637	0.221	0.339365	0.446279	0.447588	0.425001	0.416748	0.393168	0.393678	0.392338
BTBD17--71002	0.899512	0.396	1.29665	1.2799	0.939685	0.99131	0.937303	0.919754	0.939203		BTBD17--71002	0.343	0.670432	0.793762	0.790563	0.719052	0.810762	0.734103	0.749649	0.738103		BTBD17--71002	0.137	0.775532	0.906276	0.905331	0.821052	0.867648	0.794336	0.806603	0.826502
C11orf96--70821	0.103956	0.006	0.671249	0.650584	0.0495969	0.0187212	0.171424	0.137962	-0.0560792		C11orf96--70821	0.006	0.0691532	0.014557	0.016389	0.107042	-0.0253438	0.100206	0.116191	0.105363		C11orf96--70821	0.016	0.134186	0.22765	0.22958	0.123743	0.0638452	0.16213	0.139957	0.180393
C6orf48--37403	0.84762	0.649	1.3867	1.36661	0.89289	0.755887	0.92535	0.895846	0.850122		C6orf48--37403	0.075	0.172948	0.276886	0.281581	0.13446	0.261619	0.262499	0.180208	0.164248		C6orf48--37403	0.038	0.0547603	0.264918	0.266226	0.0802885	0.170606	0.194797	0.120184	0.0983096
CLDN22--39654	0.94606	0.575	1.31746	1.30386	0.616688	0.88398	0.791336	0.875493	0.907919		CLDN22--39654	0.169	0.757594	0.457733	0.460849	0.516685	0.514606	0.539442	0.562747	0.56547		CLDN22--39654	0.264	0.779357	0.664208	0.6661	0.713625	0.727828	0.603672	0.659209	0.660918
CLDN6--23760	0.0799932	0.002	0.678085	0.661575	0.17165	0.349441	0.659428	0.560835	0.508144		CLDN6--23760	0.001	0.0648717	0.333038	0.334572	0.253224	0.262256	0.31066	0.335093	0.277408		CLDN6--23760	0	0.0689608	0.460649	0.460989	0.244351	0.264616	0.453564	0.405142	0.383716
CLUH--32301	0.785641	0.633	1.29367	1.26459	0.686529	0.684816	0.803894	0.831221	0.826589		CLUH--32301	0.431	0.739563	0.39032	0.392092	0.420329	0.419082	0.468068	0.458719	0.455456		CLUH--32301	0.315	0.78373	0.542726	0.541593	0.622092	0.631013	0.581644	0.665234	0.621028
COMMD2--37857	0.210245	0.589	0.677368	0.645888	0.143965	0.169609	0.331272	0.26269	0.301066		COMMD2--37857	0.078	0.0764541	0	0	0.0765324	-0.00664902	0.0843878	0.0880574	0.0910877		COMMD2--37857	0.014	0.0407609	0	0	0.0940219	0.0549925	0.167311	0.109393	0.119204
CPTP--51321	0.886947	0.36	1.5466	1.51841	0.91336	0.882645	0.909346	0.904313	0.913551		CPTP--51321	0.015	0.0984742	0.281464	0.276599	0.117723	0.227674	0.109097	0.10473	0.121119		CPTP--51321	0.012	0.261542	0.397544	0.394536	0.201727	0.372157	0.178723	0.202291	0.281392
CRHR2--3896	0.945539	0.356	1.12054	1.10633	0.922375	0.964815	0.964865	0.92006	0.925644		CRHR2--3896	0.525	0.76573	0.719025	0.722463	0.72615	0.818741	0.741	0.718164	0.720012		CRHR2--3896	0.124	0.86314	0.705822	0.707138	0.743496	0.776262	0.68363	0.72838	0.729649
CSNK2B--4094	0.578997	0.289	0.693756	0.673008	0.268578	0.300262	0.540665	0.518045	0.467623		CSNK2B--4094	0.16	0.518798	0.277832	0.278675	0.273016	0.296335	0.335099	0.302733	0.2356		CSNK2B--4094	0.124	0.537942	0.343493	0.344954	0.381988	0.461435	0.359241	0.325609	0.370625
CSRP2BP--45326	0.447842	0.215	1.03276	1.01019	0.27361	0.454352	0.397553	0.455374	0.556049		CSRP2BP--45326	0.399	0.512949	0.417877	0.421857	0.332984	0.398555	0.412831	0.38648	0.416546		CSRP2BP--45326	0.233	0.456771	0.501965	0.505032	0.454462	0.467044	0.42622	0.469658	0.446913
CST11--61022	0.449946	0.151	1.09489	1.07225	0.322997	0.426174	0.497786	0.478422	0.496675		CST11--61022	0.359	0.445665	0.491547	0.489065	0.396747	0.464971	0.381027	0.354301	0.369673		CST11--61022	0.176	0.439928	0.592753	0.591131	0.441397	0.496183	0.451209	0.466186	0.449331
CYP51A1--4462	0.918216	0.56	1.39777	1.37526	0.884471	0.950705	0.907501	0.850914	0.842523		CYP51A1--4462	0.259	0.504642	0.56662	0.565382	0.471775	0.48459	0.541941	0.408856	0.3829		CYP51A1--4462	0.382	0.628765	0.794754	0.793524	0.622045	0.692044	0.618788	0.61356	0.601092
DCLK1--24144	0.0933177	0.009	1.41058	1.37083	0.214235	0.51968	0.153413	0.346165	0.23892		DCLK1--24144	0.014	0.0409856	0.017517	0.021844	0.0691291	-0.0136622	0.0819518	0.0670539	0.0819092		DCLK1--24144	0.024	0.0717838	0.227724	0.229605	0.082215	0.0438989	0.0840954	0.0717959	0.0911427
DOK5--43457	0.267565	0.085	1.00203	0.986007	0.283515	0.346427	0.299467	0.299734	0.257887		DOK5--43457	0.107	0.233333	0.268524	0.280165	0.231606	0.254054	0.170303	0.192003	0.195863		DOK5--43457	0.035	0.229485	0.257191	0.263742	0.229852	0.250823	0.188398	0.178786	0.240626
DRICH1--38180	0.131986	0.049	1.28258	1.24905	0.234609	0.47616	0.214252	0.213854	0.184392		DRICH1--38180	0.008	0.0608261	0.05957	0.059822	0.0510312	-0.0168391	0.0643646	0.0538913	0.0551185		DRICH1--38180	0.016	0.0539744	0.155517	0.154962	0.0663054	0.0147105	0.0436465	0.0335478	0.07285
EIF2B2--23307	0.878275	0.848	1.1846	1.15864	0.61193	0.757519	0.936224	0.892182	0.930476		EIF2B2--23307	0.835	0.538604	0.568604	0.566027	0.685968	0.657431	0.710934	0.683001	0.666141		EIF2B2--23307	0.694	0.717608	0.691173	0.690654	0.73938	0.733439	0.668844	0.726408	0.704513
EPHA3--5651	0.887468	0.528	1.1915	1.17136	0.569106	0.703217	0.886066	0.838177	0.882103		EPHA3--5651	0.038	0.17824	0.382935	0.380943	0.269275	0.303907	0.226161	0.199016	0.259419		EPHA3--5651	0.028	0.0950934	0.395879	0.395264	0.194744	0.29654	0.261259	0.162934	0.196552
FAM227B--64448	0.123071	0.012	1.0273	1.0038	0.0775786	0.168533	0.116329	0.124979	0.114803		FAM227B--64448	0.02	0.0492611	0.054016	0.063735	0.0540625	-0.0352348	0.0747576	0.0645363	0.0555891		FAM227B--64448	0.009	0.0391406	0.140912	0.142594	0.0684335	-0.0327332	0.0629942	0.0456547	0.0666909
FGF1--6236	0.0759883	0.163	0.475677	0.449397	0.0977733	0.0878963	0.338255	0.376354	0.292296		FGF1--6236	0.022	0.0252815	0	0	0.0638091	-0.0276236	0.115722	0.104049	0.0896409		FGF1--6236	0.038	0.0384322	0.024272	0.025283	0.0689269	-0.0174045	0.150982	0.0695044	0.0855298
FGG--6310	0.0665705	0.037	1.02876	0.998999	0.289298	0.227467	0.12547	0.126236	0.0309265		FGG--6310	0.01	0.0454471	0	0	0.0624638	-0.0265276	0.0727057	0.070554	0.0546472		FGG--6310	0.014	0.0517681	0.025046	0.031051	0.0731038	0.012291	0.0926516	0.0553287	0.0849008
FITM1--63383	0.956843	0.823	1.07191	1.04996	0.707705	0.809388	0.851901	0.847518	0.846024		FITM1--63383	0.106	0.252508	0.22467	0.219643	0.203306	0.296774	0.215164	0.230913	0.265219		FITM1--63383	0.171	0.593775	0.391266	0.385994	0.529284	0.483023	0.526905	0.492271	0.441026
FJX1--33609	0.929752	0.94	1.34331	1.31712	0.88847	0.904416	0.937324	0.919568	0.960148		FJX1--33609	0.911	0.591249	0.620087	0.611975	0.699501	0.710607	0.740939	0.720083	0.682084		FJX1--33609	0.803	0.784712	0.804549	0.799375	0.802611	0.806839	0.756494	0.84073	0.839728
FKBP7--39233	0.170055	0.074	1.23082	1.20678	0.143262	0.521415	0.686918	0.730915	0.628779		FKBP7--39233	0.003	0.0806932	0.219604	0.228803	0.180108	0.196745	0.141592	0.223952	0.159377		FKBP7--39233	0.013	0.0800563	0.347405	0.352148	0.18223	0.266948	0.401039	0.370956	0.301063
FTSJ2--36897	0.384633	0.069	1.11525	1.09445	0.352466	0.341258	0.3375	0.418196	0.408036		FTSJ2--36897	0.265	0.361709	0.381958	0.373685	0.346673	0.361148	0.346756	0.336837	0.345335		FTSJ2--36897	0.064	0.35108	0.415114	0.412989	0.323559	0.358072	0.388251	0.304405	0.284042
FZR1--38546	0.723606	0.242	0.923782	0.906863	0.647256	0.670749	0.729763	0.756184	0.793062		FZR1--38546	0.553	0.623817	0.569458	0.567602	0.596004	0.568077	0.585773	0.576417	0.599865		FZR1--38546	0.28	0.630687	0.555429	0.554462	0.595835	0.619865	0.543649	0.597337	0.633912
GATS--70008	0.0396069	0.069	0.906006	0.875012	0.146647	0.234983	0.33828	0.469201	0.405841		GATS--70008	0.092	0.0611725	0.29541	0.299014	0.143188	0.144577	0.306385	0.27066	0.225578		GATS--70008	0.121	0.0491582	0.363554	0.367177	0.240351	0.242228	0.370012	0.358843	0.350655
GP1BA--7444	0.710754	0.324	1.31779	1.29079	0.313989	0.708304	0.626575	0.65178	0.698849		GP1BA--7444	0.353	0.60029	0.505554	0.505217	0.507145	0.51011	0.52829	0.47003	0.448038		GP1BA--7444	0.302	0.625088	0.551036	0.552463	0.54419	0.542705	0.521436	0.548177	0.500788
GPR62--57999	0.912229	0.114	0.991776	0.981627	0.911799	0.877889	0.951952	0.90121	0.905796		GPR62--57999	0.2	0.316637	0.399445	0.403709	0.407969	0.410323	0.367162	0.400089	0.443913		GPR62--57999	0.025	0.0718786	0.374485	0.376777	0.115775	0.229193	0.180916	0.177066	0.135421
GTF2H1--7950	0.794769	0.314	1.23904	1.2194	0.820929	0.745517	0.902504	0.828932	0.887989		HES3--71865	0.241	0.281211	0.212067	0.195969	0.160548	0.231345	0.202278	0.208408	0.189652		GTF2H1--7950	0.275	0.778558	0.696937	0.697	0.653596	0.714105	0.607467	0.643202	0.657972
HES3--71865	0.942939	0.62	1.10306	1.07926	0.495613	0.603411	0.840558	0.841983	0.863582		HGH1--38191	0.03	0.0673684	0.258453	0.263991	0.0828092	0.170643	0.100255	0.109443	0.126171		HES3--71865	0.158	0.189358	0.222126	0.224413	0.100164	0.172087	0.220101	0.130306	0.163564
HGH1--38191	0.160301	0.144	1.01265	0.988631	0.17351	0.615879	0.540944	0.451618	0.646386		HID1--67542	0.63	0.649654	0.644623	0.642344	0.693329	0.707958	0.689003	0.668675	0.695334		HGH1--38191	0.028	0.0446547	0.309363	0.312116	0.0987998	0.109065	0.171387	0.0684816	0.0818009
HID1--67542	0.874517	0.699	1.13977	1.12037	0.831172	0.826752	0.93898	0.896168	0.906597		hsa-mir-1253--78012	0.01	0.0599717	0.021484	0.013847	0.0904862	0.0855872	0.0971441	0.0995356	0.0898015		HID1--67542	0.389	0.684812	0.771758	0.773301	0.764137	0.778509	0.680691	0.654563	0.749544
hsa-mir-1253--78012	0.0711939	0.01	0.175613	0.158588	0.0370474	-0.0165942	0.060657	0.0956852	0.162723		hsa-mir-153-2--80575	0.039	0.0465447	0.165375	0.167709	0.131717	0.143923	0.120822	0.152056	0.13103		hsa-mir-1253--78012	0.014	0.0692042	0.102032	0.098601	0.112734	0.118887	0.14719	0.110362	0.137974
hsa-mir-153-2--80575	0.0710376	0.075	0.581009	0.554306	0.0873611	0.131512	0.104681	0.167785	0.102671		hsa-mir-301b--81320	0.005	0.0576768	0	0	0.0604279	-0.0663203	0.0689963	0.0781906	0.0788665		hsa-mir-153-2--80575	0.109	0.113639	0.27542	0.276481	0.186275	0.100479	0.234806	0.226242	0.245023
hsa-mir-301b--81320	0.0398274	0.004	1.0954	1.07204	0.00716719	0.234323	0.0564619	0.10125	0.0526789		hsa-mir-3938--78240	0.298	0.470746	0.345734	0.347237	0.357586	0.355111	0.36785	0.377257	0.364822		hsa-mir-301b--81320	0.003	0.0677278	0.166982	0.16841	0.0964754	0.0854254	0.0727013	0.098798	0.195427
hsa-mir-3918--80564	0.646062	0.369	1.21072	1.18463	0.370347	0.661224	0.758376	0.796603	0.771174		hsa-mir-6848--78586	0.702	0.648847	0.703186	0.69947	0.699635	0.716806	0.682431	0.728823	0.721924		hsa-mir-3918--80564	0.176	0.770414	0.561833	0.562375	0.603123	0.55856	0.553789	0.615729	0.547437
hsa-mir-3938--78240	0.821919	0.102	1.04982	1.0279	0.303132	0.604175	0.776552	0.730488	0.767255		hsa-mir-7848--77677	0.447	0.829906	0.653778	0.655169	0.662204	0.656074	0.716671	0.666153	0.703701		hsa-mir-3938--78240	0.029	0.0841896	0.320982	0.321292	0.164513	0.137662	0.14341	0.105564	0.1541
hsa-mir-6848--78586	0.915096	0.482	1.58522	1.56471	0.929055	0.970606	0.966554	0.931004	0.973499		HSFX2--75206	0.675	0.632612	0.549225	0.542575	0.564652	0.583621	0.662481	0.62977	0.603375		hsa-mir-6848--78586	0.396	0.707729	0.805337	0.804313	0.765629	0.796499	0.690835	0.755954	0.793701
hsa-mir-7848--77677	0.938055	0.439	1.64211	1.62362	0.936332	1.02054	0.962847	0.89631	0.899715		ICOS--36654	0.168	0.23056	0.46347	0.45458	0.300108	0.344042	0.379246	0.241121	0.290506		hsa-mir-7848--77677	0.411	0.866923	0.903413	0.904028	0.820328	0.89734	0.813194	0.810355	0.812137
HSFX2--75206	0.721812	0.403	1.26378	1.24318	0.638048	0.61191	0.879563	0.768829	0.784537		IFNG--9263	0.098	0.506924	0.235626	0.240004	0.245984	0.357869	0.399942	0.281105	0.264207		HSFX2--75206	0.361	0.670441	0.605656	0.603594	0.584589	0.643364	0.588075	0.622989	0.626747
ICOS--36654	0.242045	0.091	1.16817	1.14825	0.247441	0.425851	0.315787	0.287596	0.306288		ITIH5--51301	0.771	0.754055	0.421478	0.421327	0.49865	0.462332	0.433788	0.498039	0.501139		ICOS--36654	0.086	0.242132	0.478827	0.47678	0.340726	0.38583	0.326143	0.303253	0.302742
IFNG--9263	0.574795	0.07	0.62793	0.61399	0.384154	0.358898	0.539292	0.515288	0.531071		LOC102724957--76358	0.391	0.773973	0.558258	0.550966	0.619537	0.640917	0.631456	0.670135	0.61943		ITIH5--51301	0.647	0.838789	0.529112	0.531209	0.633131	0.674599	0.573751	0.654956	0.637793
ITIH5--51301	0.947506	0.891	1.12614	1.10247	0.672224	0.736857	0.888052	0.881947	0.911575		LRRC73--65770	0.035	0.200964	0.342804	0.347859	0.354561	0.388654	0.334467	0.279638	0.280435		LOC102724957--76358	0.204	0.708251	0.626431	0.623647	0.648142	0.680749	0.655052	0.678615	0.697353
LMBRD1--43362	0.282332	0.207	0.542984	0.522025	0.198315	0.340699	0.393076	0.331814	0.409155		MLH3--35410	0.047	0.0901612	0.227264	0.22519	0.0913804	0.152191	0.18041	0.120658	0.114581		LRRC73--65770	0.148	0.134652	0.400933	0.401873	0.176282	0.309754	0.28723	0.149053	0.184532
LOC102724957--76358	0.774638	0.142	1.25816	1.23543	0.790503	0.742012	0.834409	0.809532	0.842756		NAA15--50790	0.631	0.458497	0.471344	0.464425	0.439244	0.493694	0.515834	0.452226	0.443437		MLH3--35410	0.075	0.0565008	0.136891	0.136675	0.0672791	-0.0511992	0.0782497	0.0544997	0.0876502
LRRC73--65770	0.8166	0.283	1.30278	1.27703	0.739468	0.741927	0.874076	0.794372	0.817886		NECAB1--47470	0.655	0.602355	0.680206	0.676737	0.716376	0.721815	0.689515	0.73044	0.714668		NAA15--50790	0.433	0.475552	0.625322	0.620425	0.460439	0.55094	0.536552	0.527338	0.481364
MLH3--35410	0.758384	0.26	0.996414	0.977351	0.394977	0.52882	0.782191	0.693276	0.732405		NXPH4--30564	0.398	0.136344	0.267975	0.270333	0.287244	0.23896	0.234676	0.279808	0.294755		NECAB1--47470	0.577	0.620552	0.842957	0.840683	0.793729	0.849309	0.774355	0.845913	0.787347
NAA15--50790	0.449074	0.462	1.0601	1.03669	0.367143	0.645706	0.637832	0.560534	0.591923		PADI4--33184	0.834	0.674611	0.600983	0.595219	0.687204	0.691343	0.71035	0.736128	0.716604		NXPH4--30564	0.524	0.456268	0.433977	0.434976	0.538359	0.455311	0.524443	0.537443	0.535018
NECAB1--47470	0.927863	0.866	1.54106	1.51822	0.894476	0.895203	0.940658	0.916525	0.961025		PAEP--13239	0.576	0.766114	0.668701	0.659886	0.687132	0.622462	0.675364	0.724896	0.693112		PADI4--33184	0.786	0.734394	0.722561	0.719102	0.781756	0.777937	0.778652	0.853182	0.794298
NXPH4--30564	0.729558	0.793	1.37549	1.34309	0.471105	0.577506	0.78589	0.813636	0.790745		PARP12--47958	0.859	0.752551	0.760681	0.757633	0.76316	0.766671	0.776129	0.797542	0.775155		PAEP--13239	0.481	0.803454	0.74777	0.745101	0.731185	0.724526	0.700623	0.785207	0.79069
PADI4--33184	0.939285	0.909	1.4332	1.41117	0.93389	1.08827	0.997019	0.924847	0.947859		PDE12--64898	0.168	0.0854612	0.375153	0.367522	0.0883239	0.276321	0.153956	0.0874671	0.114524		PARP12--47958	0.868	0.77144	0.875006	0.874547	0.816039	0.928326	0.799046	0.842826	0.847713
PAEP--13239	0.923608	0.631	1.24315	1.22595	0.931617	0.925755	0.967033	0.912435	0.943104		PDF--47450	0.227	0.520432	0.511047	0.506973	0.541346	0.51103	0.587788	0.586145	0.623713		PDE12--64898	0.017	0.0413516	0.258526	0.254099	0.0651492	-0.0262022	0.0768942	0.0619588	0.0640269
PARP12--47958	0.934165	0.939	1.48857	1.46841	0.903177	1.07985	0.951873	0.947647	1.01336		PRR20A--58432	0.38	0.419025	0.636292	0.633772	0.579294	0.580041	0.591646	0.56289	0.630819		PDF--47450	0.022	0.143492	0.550269	0.545541	0.26913	0.391798	0.38266	0.276482	0.316407
PDE12--64898	0.961123	0.678	1.53058	1.50467	0.919773	0.957617	0.929461	0.918081	0.957949		PRRT1--51435	0.106	0.193461	0.209015	0.208657	0.168369	0.270703	0.278579	0.276127	0.262253		PRR20A--58432	0.371	0.538832	0.793442	0.792354	0.75476	0.703637	0.683307	0.676108	0.737519
PDF--47450	0.912324	0.263	1.57007	1.54143	0.903801	0.867704	0.955424	0.878498	0.888974		PYGM--15607	0	0.0885822	0.188721	0.196914	0.104189	0.196387	0.157624	0.154099	0.141919		PRRT1--51435	0.222	0.66037	0.443541	0.4419	0.590495	0.608473	0.542393	0.594469	0.58316
PRR20A--58432	0.904452	0.619	1.50764	1.47811	0.921724	0.827257	0.956231	0.906685	0.91995		RGCC--36277	0.519	0.308134	0.448395	0.44979	0.355736	0.386234	0.310528	0.309708	0.353837		PYGM--15607	0.124	0.154555	0.266485	0.267979	0.229846	0.261795	0.221213	0.201092	0.15663
PRRT1--51435	0.848474	0.561	1.35907	1.33101	0.487986	0.681409	0.908738	0.854634	0.875472		RMDN3--41802	0.663	0.265201	0.345367	0.343703	0.271487	0.274258	0.364424	0.331748	0.312452		RGCC--36277	0.313	0.368163	0.538774	0.539503	0.387499	0.413192	0.354376	0.373345	0.432686
PYGM--15607	0.908741	0.491	0.909912	0.882845	0.508477	0.712476	0.830925	0.79488	0.826916		RPSA--10501	0.153	0.516915	0.465302	0.46611	0.448806	0.487116	0.462517	0.439964	0.426217		RMDN3--41802	0.642	0.711867	0.553823	0.552247	0.594079	0.584157	0.580847	0.606825	0.596865
RGCC--36277	0.35658	0.319	1.06905	1.0455	0.296649	0.385883	0.450084	0.510887	0.55411		RRAS--16626	0.665	0.22973	0.277985	0.277552	0.264254	0.240455	0.299936	0.283473	0.301909		RPSA--10501	0.073	0.524626	0.606048	0.606232	0.547574	0.48421	0.575046	0.534065	0.533398
RMDN3--41802	0.903814	0.906	1.29185	1.26645	0.79099	0.773204	0.84897	0.805179	0.882714		SARS2--41046	0.019	0.095078	0.267548	0.268645	0.138958	0.31593	0.0908896	0.117795	0.114104		RRAS--16626	0.447	0.208509	0.314243	0.314202	0.306605	0.303318	0.318975	0.282017	0.31834
RPSA--10501	0.567976	0.104	1.11952	1.09957	0.696254	0.690017	0.790296	0.762758	0.782618		SCAF11--24061	0.098	0.082448	0.322968	0.32137	0.15949	0.180861	0.1212	0.111061	0.097504		SARS2--41046	0.14	0.0782882	0.297199	0.29725	0.10049	0.216668	0.163469	0.0843352	0.0708293
RRAS--16626	0.29626	0.548	0.881012	0.854423	0.194916	0.336039	0.472864	0.355868	0.465398		SEC22B--25182	0.54	0.631165	0.563507	0.561779	0.590946	0.591421	0.678744	0.627279	0.622617		SCAF11--24061	0.073	0.208331	0.357314	0.355992	0.209301	0.253109	0.225786	0.171274	0.186487
SARS2--41046	0.904263	0.729	1.32762	1.29821	0.747747	0.837412	0.927928	0.871424	0.869991		SLC15A3--38381	0.298	0.700452	0.744598	0.737245	0.685093	0.698192	0.673737	0.680339	0.667015		SEC22B--25182	0.408	0.621749	0.691443	0.688164	0.69779	0.699152	0.729075	0.740163	0.742932
SCAF11--24061	0.841588	0.672	1.41197	1.38121	0.572805	0.710228	0.852786	0.845139	0.833496		SLC35E4--68969	0.024	0.0436497	0.144531	0.143795	0.0766932	0.111039	0.137168	0.110378	0.0724004		SLC15A3--38381	0.132	0.828791	0.926292	0.923195	0.794523	0.807842	0.727329	0.818021	0.7587
SEC22B--25182	0.882014	0.699	1.35512	1.32822	0.799651	0.74047	0.926559	0.888635	0.874761		SLC7A5--21318	0.461	0.743003	0.604248	0.60769	0.608502	0.679026	0.747046	0.668703	0.627092		SLC35E4--68969	0.016	0.0828435	0.228195	0.228257	0.113768	0.205075	0.205797	0.120666	0.125771
SLC15A3--38381	0.901888	0.263	1.17973	1.15558	0.855079	0.824093	0.952604	0.90984	0.978734		ST6GALNAC4--35526	0.016	0.154056	0.249969	0.249887	0.153094	0.199991	0.22613	0.239106	0.161766		SLC7A5--21318	0.472	0.787202	0.77128	0.775442	0.762454	0.809548	0.740385	0.797025	0.772402
SLC35E4--68969	0.837985	0.773	1.26254	1.23367	0.593555	0.646827	0.907452	0.852777	0.877703		SVIL--18524	0.04	0.117842	0.275787	0.276417	0.100905	0.268571	0.16273	0.177893	0.161491		ST6GALNAC4--35526	0.066	0.493263	0.470379	0.468542	0.364879	0.43236	0.553191	0.53005	0.454796
SLC7A5--21318	0.921202	0.693	1.67584	1.64073	0.870589	0.806453	0.960346	0.909109	0.940272		THBD--19127	0.287	0.181967	0.267334	0.271117	0.185685	0.259581	0.179592	0.224504	0.177952		SVIL--18524	0.03	0.14773	0.364665	0.362808	0.139283	0.254167	0.218498	0.199337	0.149839
ST6GALNAC4--35526	0.891177	0.348	1.00113	0.974893	0.168215	0.682742	0.848829	0.835425	0.825051		TM6SF1--39538	0.121	0.269623	0.322418	0.325333	0.283106	0.258035	0.299089	0.261846	0.297533		THBD--19127	0.127	0.0893364	0.34807	0.349813	0.111925	0.19815	0.208172	0.117466	0.154727
SVIL--18524	0.896857	0.137	1.62126	1.59617	0.809972	0.835087	0.859798	0.834285	0.874928		WAPAL--31599	0.009	0.0419665	0.132111	0.13589	0.0497668	0.0326692	0.0773121	0.0461574	0.0673733		TM6SF1--39538	0.336	0.562523	0.574804	0.578152	0.510836	0.533347	0.52377	0.496383	0.493484
THBD--19127	0.915277	0.568	1.38805	1.36128	0.840224	0.77764	0.814571	0.79487	0.78981		WHSC1--20233	0.117	0.235764	0.253204	0.254725	0.20581	0.19091	0.146448	0.18092	0.165528		WAPAL--31599	0.038	0.0496184	0.151224	0.15528	0.0655845	0.0208515	0.0542372	0.051867	0.0584419
TM6SF1--39538	0.75381	0.267	0.85083	0.82708	0.323936	0.554917	0.608268	0.621883	0.610286													WHSC1--20233	0.018	0.168981	0.307929	0.308602	0.169455	0.239854	0.235091	0.237454	0.283429
TTC1--19663	0.44634	0.48	0.800217	0.773929	0.226766	0.371394	0.5377	0.604041	0.657204
WAPAL--31599	0.892604	0.535	1.10236	1.06944	0.507066	0.635031	0.903372	0.86759	0.827368
WHSC1--20233	0.852273	0.7	1.27934	1.25293	0.835131	0.693223	0.852005	0.876284	0.881632
