# Supplementary material for: Optimized CRISPR guide RNA design for two high-fidelity Cas9 variants by deep learning
Source: Nat Commun. 2019 Sep 19;10:4284. doi: 10.1038/s41467-019-12281-8 (PMC6753114; doi:10.1038/s41467-019-12281-8)
Supplement: Supplementary file 11 — Supplementary Data 10 [file 41467_2019_12281_MOESM11_ESM.xlsx]

## Sheet: Sheet1
Supplementary Data 10. Chromatin opennes information
U6 expression transfer Learning without chromatin opennes information
Data Set	Size	Genome	DeepWt_U6	DeepWt
Wang/Wu HL60	2076	Human	0.648424	0.576093
Chari 293T	1234	Human	0.430704	0.419061
Hart Rpe	4214	Human	0.279129	0.25361
Hart Hct116-2 Lib1	4239	Human	0.439578	0.411385
Hart Hela Lib1	4256	Human	0.417284	0.377685
Hart Hela Lib2	3845	Human	0.444553	0.432249
Xu Kbm7	2076	Human	0.697012	0.594005
Doench_2014 MOLM13/NB4/TF1	881	Human	0.59522	0.568438
Doench_2014 EL4	951	Mouse	0.57593	0.525324
Doench_2016 A375/AZD	2333	Human	0.413781	0.399257
Hyper parameters: batch_size:60;epochs:8
T7 expression transfer learing with chromatin opennes information
Data Set	Size	Genome	DeepWt_T7	DeepWt
Eschstruth	17	Zebrafish	0.272965	0.129299
Varshney	102	Zebrafish	0.369162	0.275304
Gagnon	111	Zebrafish	0.504313	0.312237
Shkumatava Perrine	62	Zebrafish	0.210485	0.139077
Shkumatava Angelo	17	Zebrafish	0.503623	0.391706
Shkumatava Others	84	Zebrafish	0.343321	0.296855
Teboul in vivo	30	Mouse	0.486262	0.210505
Moreno-Mateos in vivo	1020	Zebrafish	0.581	0.251675
Hyper parameters: batch_size:60;epochs:8
