# Supplementary material for: Optimized CRISPR guide RNA design for two high-fidelity Cas9 variants by deep learning
Source: Nat Commun. 2019 Sep 19;10:4284. doi: 10.1038/s41467-019-12281-8 (PMC6753114; doi:10.1038/s41467-019-12281-8)
Supplement: Supplementary file 12 — Supplementary Data 11 [file 41467_2019_12281_MOESM12_ESM.xlsx]

## Sheet: Sheet1
Supplementary Data 11. Chromatin opennes information
U6 expression transfer learning with chromatin openness information
Data Set	DeepWt_Chromatin	DeepWt_U6
Hl60 (1969	0.580613	0.648
Kbm7 (1968)	0.603065	0.697
Hct1162lib1Avg(4238)	0.417075	0.44
