# Supplementary material for: Optimized CRISPR guide RNA design for two high-fidelity Cas9 variants by deep learning
Source: Nat Commun. 2019 Sep 19;10:4284. doi: 10.1038/s41467-019-12281-8 (PMC6753114; doi:10.1038/s41467-019-12281-8)
Supplement: Supplementary file 14 — Supplementary Data 13 [file 41467_2019_12281_MOESM14_ESM.xlsx]

## Sheet: Sheet1
Supplementary Data 13. The contribution of repetitive nucleotides to gRNA activity
Wt-SpCas9
Position	AAAA			CCCC			GGGG			TTTT
	mean	counts		mean	counts		mean	counts		mean	counts
1	-0.364473	445		Na	0		0.07434	444		Na	0
2	-0.231892	245		0.001255	184		0.066289	156		Na	0
3	-0.139968	234		0.001922	217		0.053725	171		Na	0
4	-0.114573	169		-0.020767	196		0.036941	186		Na	0
5	-0.092976	202		-0.02804	200		0.009458	159		Na	0
6	-0.087113	206		-0.035058	199		-0.001222	151		Na	0
7	-0.036	247		-0.064341	167		-0.010194	128		Na	0
8	-0.017924	244		-0.086588	172		-0.01477	96		Na	0
9	-0.003824	277		-0.065416	158		-0.028389	85		Na	0
10	-0.024657	299		-0.040413	181		-0.047716	111		Na	0
11	-0.063513	297		-0.018808	164		-0.090432	90		Na	0
12	-0.077379	235		-0.023013	158		-0.117217	61		Na	0
13	-0.03007	258		-0.041578	280		-0.165586	49		Na	0
14	0.003362	280		-0.049305	291		-0.135506	35		Na	0
15	-0.049044	181		0.007802	377		-0.076293	44		Na	0
16	-0.136669	86		0.048429	382		0.028266	61		Na	0
17	-0.316784	43		0.039575	184		0.060353	130		Na	0
18	-0.300933	66		0.044869	113		0.084957	138		-0.487993	47
mean	-0.115802	223		-0.0193809	213.118		-0.116	127.5		-0.487993	47
eSpCas9(1.1)
Position	AAAA			CCCC			GGGG			TTTT
	mean	counts		mean	counts		mean	counts		mean	counts
1	-0.263524	453		Na	0		0.094424	473		Na	0
2	-0.20775	253		0.059418	200		0.070741	170		Na	0
3	-0.198376	252		0.047116	233		0.074895	180		Na	0
4	-0.209233	186		0.0153	209		0.056901	198		Na	0
5	-0.147785	220		0.002983	212		0.034448	169		Na	0
6	-0.106871	226		-0.000906	206		0.017641	162		Na	0
7	-0.051588	266		0.021899	170		-0.001589	132		Na	0
8	-0.005917	257		0.006944	175		-0.01511	97		Na	0
9	0.00552	283		0.018325	165		-0.01471	90		Na	0
10	-0.012167	317		0.025307	189		-0.014609	110		Na	0
11	-0.000341	307		0.017297	176		-0.063064	92		Na	0
12	-0.012658	243		-0.00761	164		-0.074943	68		Na	0
13	0.001562	267		-0.034994	295		-0.126386	48		Na	0
14	0.068728	294		-0.057305	302		-0.135816	34		Na	0
15	0.023613	193		0.002581	395		-0.172217	46		Na	0
16	-0.056589	88		0.04533	397		-0.114495	63		Na	0
17	-0.145837	40		0.000502	184		-0.019665	147		Na	0
18	-0.141803	67		0.017626	117		0.043311	151		-0.207159	47
mean	-0.0811676	234		0.0105772	222.882		-0.116	135		-0.207159	47
SpCas9-HF1
Position	AAAA			CCCC			GGGG			TTTT
	mean	counts		mean	counts		mean	counts		mean	counts
1	-0.339136	451		Na	0		0.066713	456		Na	0
2	-0.256693	251		0.046358	193		0.045727	166		Na	0
3	-0.231918	249		0.044507	222		0.074319	170		Na	0
4	-0.249124	184		0.026316	199		0.069731	189		Na	0
5	-0.213166	217		0.010134	206		0.043014	159		Na	0
6	-0.181548	221		-0.001238	205		0.03124	150		Na	0
7	-0.131199	266		0.002072	165		-0.004481	130		Na	0
8	-0.057323	244		-0.008176	167		-0.020524	97		Na	0
9	-0.021745	283		0.003003	151		-0.044608	87		Na	0
10	-0.053975	307		0.029459	179		-0.04804	110		Na	0
11	-0.024802	303		0.015655	166		-0.078104	91		Na	0
12	-0.054454	239		-0.003517	154		-0.0852	63		Na	0
13	-0.020181	262		-0.030371	278		-0.131662	47		Na	0
14	0.057822	287		-0.054411	294		-0.144296	33		Na	0
15	0.014978	184		0.005767	379		-0.165727	45		Na	0
16	-0.082368	87		0.052643	383		-0.048061	63		Na	0
17	-0.188073	43		0.042314	180		0.007758	134		Na	0
18	-0.187902	66		0.05647	111		0.081242	140		-0.284804	47
mean	-0.123378	230.222		0.0139403	213.647		-0.116	129.444		-0.285	47
