# Supplementary material for: Optimized CRISPR guide RNA design for two high-fidelity Cas9 variants by deep learning
Source: Nat Commun. 2019 Sep 19;10:4284. doi: 10.1038/s41467-019-12281-8 (PMC6753114; doi:10.1038/s41467-019-12281-8)
Supplement: Supplementary file 18 — Supplementary Data 17 [file 41467_2019_12281_MOESM18_ESM.xlsx]

## Sheet: Sheet1
Supplementary Data 17. Hyperparameters for RNN only
