# Supplementary material for: Optimized CRISPR guide RNA design for two high-fidelity Cas9 variants by deep learning
Source: Nat Commun. 2019 Sep 19;10:4284. doi: 10.1038/s41467-019-12281-8 (PMC6753114; doi:10.1038/s41467-019-12281-8)
Supplement: Supplementary file 20 — Supplementary Data 19 [file 41467_2019_12281_MOESM20_ESM.xlsx]

## Sheet: Sheet1
Supplementary Data 19. The raw read counts of the study
	raw data reads ( M)
plasmid	128.93
WT-SpCas9-Repeat1	255.57
WT-SpCas9-Repeat2	290.75
eSpCas9-Repeat1	399.98
eSpCas9-Repeat2	328.05
SpCas9-HF1-Repeat1	294.17
SpCas9-HF1-Repeat2	280.46
