# Supplementary material for: Optimized CRISPR guide RNA design for two high-fidelity Cas9 variants by deep learning
Source: Nat Commun. 2019 Sep 19;10:4284. doi: 10.1038/s41467-019-12281-8 (PMC6753114; doi:10.1038/s41467-019-12281-8)
Supplement: Supplementary file 21 — Supplementary Data 20 [file 41467_2019_12281_MOESM21_ESM.xlsx]

## Sheet: Sheet1
Supplementary Data 20. Primers used in this study
Name	Sequence	Description
plasmid-test-F1	gtcggggctggcttaactat	Primers for amplification of the residual plasmid
plasmid-test-R1	taatcgccttgcagcacatc
lenti-insert-F1	tttccgggactttcgctttc	Primers for amplification of the lentivirus
lenti-insert-R1	aagggacgtagcagaaggac
A2M--7-F	ttt AAGCCTGTGAATCTTCACCG	Oligonucleotide pairs for construction of gRNA expression plasmid on epiCRISPR-gRNA vector
A2M--7-R	aac CGGTGAAGATTCACAGGCTT	Oligonucleotide pairs for construction of gRNA expression plasmid on epiCRISPR-gRNA vector
AKAP7--24898-F	ttt AAAAGTACCAATCCCTTGAA	Oligonucleotide pairs for construction of gRNA expression plasmid on epiCRISPR-gRNA vector
AKAP7--24898-R	aac TTCAAGGGATTGGTACTTTT	Oligonucleotide pairs for construction of gRNA expression plasmid on epiCRISPR-gRNA vector
ANAPC15--34028-F	ttt ACAGAGTCTCAGTCACACGA	Oligonucleotide pairs for construction of gRNA expression plasmid on epiCRISPR-gRNA vector
ANAPC15--34028-R	aac TCGTGTGACTGAGACTCTGT	Oligonucleotide pairs for construction of gRNA expression plasmid on epiCRISPR-gRNA vector
ARHGEF15--31140-F	ttt AGAGCCTCCCTAAGTGTGAG	Oligonucleotide pairs for construction of gRNA expression plasmid on epiCRISPR-gRNA vector
ARHGEF15--31140-R	aac CTCACACTTAGGGAGGCTCT	Oligonucleotide pairs for construction of gRNA expression plasmid on epiCRISPR-gRNA vector
BTBD17--71002-F	ttt GGGCTGGTACCACTACGCGG	Oligonucleotide pairs for construction of gRNA expression plasmid on epiCRISPR-gRNA vector
BTBD17--71002-R	aac CCGCGTAGTGGTACCAGCCC	Oligonucleotide pairs for construction of gRNA expression plasmid on epiCRISPR-gRNA vector
C11orf96--70821-F	ttt GATGCCGCACTTCGTGTGCC	Oligonucleotide pairs for construction of gRNA expression plasmid on epiCRISPR-gRNA vector
C11orf96--70821-R	aac GGCACACGAAGTGCGGCATC	Oligonucleotide pairs for construction of gRNA expression plasmid on epiCRISPR-gRNA vector
C1QC--1965-F	ttt ATGGGTACGACGGACTGCCG	Oligonucleotide pairs for construction of gRNA expression plasmid on epiCRISPR-gRNA vector
C1QC--1965-R	aac CGGCAGTCCGTCGTACCCAT	Oligonucleotide pairs for construction of gRNA expression plasmid on epiCRISPR-gRNA vector
C2orf82--71241-F	ttt GGCCGGCTCGTTCCACAGCG	Oligonucleotide pairs for construction of gRNA expression plasmid on epiCRISPR-gRNA vector
C2orf82--71241-R	aac CGCTGTGGAACGAGCCGGCC	Oligonucleotide pairs for construction of gRNA expression plasmid on epiCRISPR-gRNA vector
C6orf48--37403-F	ttt GCAAGGAAGGAGAACAGGCA	Oligonucleotide pairs for construction of gRNA expression plasmid on epiCRISPR-gRNA vector
C6orf48--37403-R	aac TGCCTGTTCTCCTTCCTTGC	Oligonucleotide pairs for construction of gRNA expression plasmid on epiCRISPR-gRNA vector
CLDN22--39654-F	ttt AACCAGGGCTGTGACTCCCG	Oligonucleotide pairs for construction of gRNA expression plasmid on epiCRISPR-gRNA vector
CLDN22--39654-R	aac CGGGAGTCACAGCCCTGGTT	Oligonucleotide pairs for construction of gRNA expression plasmid on epiCRISPR-gRNA vector
CLDN6--23760-F	ttt GCCGGTGCTCTGCACCACGC	Oligonucleotide pairs for construction of gRNA expression plasmid on epiCRISPR-gRNA vector
CLDN6--23760-R	aac GCGTGGTGCAGAGCACCGGC	Oligonucleotide pairs for construction of gRNA expression plasmid on epiCRISPR-gRNA vector
COMMD2--37857-F	ttt ATTGCAGTGGTCGCCGAGTT	Oligonucleotide pairs for construction of gRNA expression plasmid on epiCRISPR-gRNA vector
COMMD2--37857-R	aac AACTCGGCGACCACTGCAAT	Oligonucleotide pairs for construction of gRNA expression plasmid on epiCRISPR-gRNA vector
CRCP--35953-F	ttt GCTGGAGCTTCTCAGCTCTG	Oligonucleotide pairs for construction of gRNA expression plasmid on epiCRISPR-gRNA vector
CRCP--35953-R	aac CAGAGCTGAGAAGCTCCAGC	Oligonucleotide pairs for construction of gRNA expression plasmid on epiCRISPR-gRNA vector
CRHR2--3896-F	ttt GGGCTGCCACAGATACGCAG	Oligonucleotide pairs for construction of gRNA expression plasmid on epiCRISPR-gRNA vector
CRHR2--3896-R	aac CTGCGTATCTGTGGCAGCCC	Oligonucleotide pairs for construction of gRNA expression plasmid on epiCRISPR-gRNA vector
CYP51A1--4462-F	ttt GGATCAGGTAGACCAGGCTG	Oligonucleotide pairs for construction of gRNA expression plasmid on epiCRISPR-gRNA vector
CYP51A1--4462-R	aac CAGCCTGGTCTACCTGATCC	Oligonucleotide pairs for construction of gRNA expression plasmid on epiCRISPR-gRNA vector
DCLK1--24144-F	ttt AAAAGATCGGAACCGGTCTG	Oligonucleotide pairs for construction of gRNA expression plasmid on epiCRISPR-gRNA vector
DCLK1--24144-R	aac CAGACCGGTTCCGATCTTTT	Oligonucleotide pairs for construction of gRNA expression plasmid on epiCRISPR-gRNA vector
DDX11--4668-F	ttt AAGCCTTGGATGTGCATCAG	Oligonucleotide pairs for construction of gRNA expression plasmid on epiCRISPR-gRNA vector
DDX11--4668-R	aac CTGATGCACATCCAAGGCTT	Oligonucleotide pairs for construction of gRNA expression plasmid on epiCRISPR-gRNA vector
DRICH1--38180-F	ttt AAAATTTCTGCCATCAAGTG	Oligonucleotide pairs for construction of gRNA expression plasmid on epiCRISPR-gRNA vector
DRICH1--38180-R	aac CACTTGATGGCAGAAATTTT	Oligonucleotide pairs for construction of gRNA expression plasmid on epiCRISPR-gRNA vector
EIF2B2--23307-F	ttt GGACCACCGCTGGAGCAACG	Oligonucleotide pairs for construction of gRNA expression plasmid on epiCRISPR-gRNA vector
EIF2B2--23307-R	aac CGTTGCTCCAGCGGTGGTCC	Oligonucleotide pairs for construction of gRNA expression plasmid on epiCRISPR-gRNA vector
EPHA3--5651-F	ttt GTAGGTCCTGTCAACAAGAA	Oligonucleotide pairs for construction of gRNA expression plasmid on epiCRISPR-gRNA vector
EPHA3--5651-R	aac TTCTTGTTGACAGGACCTAC	Oligonucleotide pairs for construction of gRNA expression plasmid on epiCRISPR-gRNA vector
FAM227B--64448-F	ttt AAAAGTGCTTCAAATATTCG	Oligonucleotide pairs for construction of gRNA expression plasmid on epiCRISPR-gRNA vector
FAM227B--64448-R	aac CGAATATTTGAAGCACTTTT	Oligonucleotide pairs for construction of gRNA expression plasmid on epiCRISPR-gRNA vector
FAM72B--74374-F	ttt AAGTGTCCGTTGTTGCAGGA	Oligonucleotide pairs for construction of gRNA expression plasmid on epiCRISPR-gRNA vector
FAM72B--74374-R	aac TCCTGCAACAACGGACACTT	Oligonucleotide pairs for construction of gRNA expression plasmid on epiCRISPR-gRNA vector
FGF1--6236-F	ttt GGCCAAGTACTGGCCAGTCT	Oligonucleotide pairs for construction of gRNA expression plasmid on epiCRISPR-gRNA vector
FGF1--6236-R	aac AGACTGGCCAGTACTTGGCC	Oligonucleotide pairs for construction of gRNA expression plasmid on epiCRISPR-gRNA vector
FGG--6310-F	ttt ATTTGCACCGTGTCTTTGCA	Oligonucleotide pairs for construction of gRNA expression plasmid on epiCRISPR-gRNA vector
FGG--6310-R	aac TGCAAAGACACGGTGCAAAT	Oligonucleotide pairs for construction of gRNA expression plasmid on epiCRISPR-gRNA vector
FITM1--63383-F	ttt GTTCCTGGCTACACGGCGCG	Oligonucleotide pairs for construction of gRNA expression plasmid on epiCRISPR-gRNA vector
FITM1--63383-R	aac CGCGCCGTGTAGCCAGGAAC	Oligonucleotide pairs for construction of gRNA expression plasmid on epiCRISPR-gRNA vector
FJX1--33609-F	ttt GAAGACGCCCCCGTGCACCG	Oligonucleotide pairs for construction of gRNA expression plasmid on epiCRISPR-gRNA vector
FJX1--33609-R	aac CGGTGCACGGGGGCGTCTTC	Oligonucleotide pairs for construction of gRNA expression plasmid on epiCRISPR-gRNA vector
GATS--70008-F	ttt AGGTGGCATCCGCCACACTC	Oligonucleotide pairs for construction of gRNA expression plasmid on epiCRISPR-gRNA vector
GATS--70008-R	aac GAGTGTGGCGGATGCCACCT	Oligonucleotide pairs for construction of gRNA expression plasmid on epiCRISPR-gRNA vector
GPR62--57999-F	ttt GGCTATCCAGAGAGTCCGAG	Oligonucleotide pairs for construction of gRNA expression plasmid on epiCRISPR-gRNA vector
GPR62--57999-R	aac CTCGGACTCTCTGGATAGCC	Oligonucleotide pairs for construction of gRNA expression plasmid on epiCRISPR-gRNA vector
HES3--71865-F	ttt AGCCTTCAGAACTCCTTGCA	Oligonucleotide pairs for construction of gRNA expression plasmid on epiCRISPR-gRNA vector
HES3--71865-R	aac TGCAAGGAGTTCTGAAGGCT	Oligonucleotide pairs for construction of gRNA expression plasmid on epiCRISPR-gRNA vector
HGH1--38191-F	ttt GCGACTGAGGTTGGCTAGCG	Oligonucleotide pairs for construction of gRNA expression plasmid on epiCRISPR-gRNA vector
HGH1--38191-R	aac CGCTAGCCAACCTCAGTCGC	Oligonucleotide pairs for construction of gRNA expression plasmid on epiCRISPR-gRNA vector
HID1--67542-F	ttt GAGCCACCGGAGGAGCACTG	Oligonucleotide pairs for construction of gRNA expression plasmid on epiCRISPR-gRNA vector
HID1--67542-R	aac CAGTGCTCCTCCGGTGGCTC	Oligonucleotide pairs for construction of gRNA expression plasmid on epiCRISPR-gRNA vector
hsa-mir-1253--78012-F	ttt AGGCTGATCTTCTTCTCTTT	Oligonucleotide pairs for construction of gRNA expression plasmid on epiCRISPR-gRNA vector
hsa-mir-1253--78012-R	aac AAAGAGAAGAAGATCAGCCT	Oligonucleotide pairs for construction of gRNA expression plasmid on epiCRISPR-gRNA vector
hsa-mir-153-2--80575-F	ttt ACTGGCCACCGCTAATTAGC	Oligonucleotide pairs for construction of gRNA expression plasmid on epiCRISPR-gRNA vector
hsa-mir-153-2--80575-R	aac GCTAATTAGCGGTGGCCAGT	Oligonucleotide pairs for construction of gRNA expression plasmid on epiCRISPR-gRNA vector
hsa-mir-301b--81320-F	ttt AAAGCATCTGGGACCAGCCT	Oligonucleotide pairs for construction of gRNA expression plasmid on epiCRISPR-gRNA vector
hsa-mir-301b--81320-R	aac AGGCTGGTCCCAGATGCTTT	Oligonucleotide pairs for construction of gRNA expression plasmid on epiCRISPR-gRNA vector
hsa-mir-3938--78240-F	ttt GACCACCGGGTTATCTACAA	Oligonucleotide pairs for construction of gRNA expression plasmid on epiCRISPR-gRNA vector
hsa-mir-3938--78240-R	aac TTGTAGATAACCCGGTGGTC	Oligonucleotide pairs for construction of gRNA expression plasmid on epiCRISPR-gRNA vector
hsa-mir-6848--78586-F	ttt AGGGGGATCAGAGCACACCA	Oligonucleotide pairs for construction of gRNA expression plasmid on epiCRISPR-gRNA vector
hsa-mir-6848--78586-R	aac TGGTGTGCTCTGATCCCCCT	Oligonucleotide pairs for construction of gRNA expression plasmid on epiCRISPR-gRNA vector
hsa-mir-7515--80760-F	ttt ATGAAAAAAGAGGCTGAGAA	Oligonucleotide pairs for construction of gRNA expression plasmid on epiCRISPR-gRNA vector
hsa-mir-7515--80760-R	ttt TTCTCAGCCTCTTTTTTCAT	Oligonucleotide pairs for construction of gRNA expression plasmid on epiCRISPR-gRNA vector
hsa-mir-7848--77677-F	ttt GGAGTGTGGTAAGCAGACCG	Oligonucleotide pairs for construction of gRNA expression plasmid on epiCRISPR-gRNA vector
hsa-mir-7848--77677-R	aac CGGTCTGCTTACCACACTCC	Oligonucleotide pairs for construction of gRNA expression plasmid on epiCRISPR-gRNA vector
IFNA21--9245-F	ttt GCCTGCGTGATACAGGAGGT	Oligonucleotide pairs for construction of gRNA expression plasmid on epiCRISPR-gRNA vector
IFNA21--9245-R	aac ACCTCCTGTATCACGCAGGC	Oligonucleotide pairs for construction of gRNA expression plasmid on epiCRISPR-gRNA vector
ITIH5--51301-F	ttt GCTCGGAGATCATCATTGCG	Oligonucleotide pairs for construction of gRNA expression plasmid on epiCRISPR-gRNA vector
ITIH5--51301-R	aac CGCAATGATGATCTCCGAGC	Oligonucleotide pairs for construction of gRNA expression plasmid on epiCRISPR-gRNA vector
LRRC73--65770-F	ttt GGCCAAAGTCGCGGTCGCAG	Oligonucleotide pairs for construction of gRNA expression plasmid on epiCRISPR-gRNA vector
LRRC73--65770-R	aac CTGCGACCGCGACTTTGGCC	Oligonucleotide pairs for construction of gRNA expression plasmid on epiCRISPR-gRNA vector
MLH3--35410-F	ttt GTGATTCAGATGACTTCTCA	Oligonucleotide pairs for construction of gRNA expression plasmid on epiCRISPR-gRNA vector
MLH3--35410-R	aac TGAGAAGTCATCTGAATCAC	Oligonucleotide pairs for construction of gRNA expression plasmid on epiCRISPR-gRNA vector
MPC1--39233-F	ttt GGCGGACTATGTCCGAAGCA	Oligonucleotide pairs for construction of gRNA expression plasmid on epiCRISPR-gRNA vector
MPC1--39233-R	aac TGCTTCGGACATAGTCCGCC	Oligonucleotide pairs for construction of gRNA expression plasmid on epiCRISPR-gRNA vector
NECAB1--47470-F	ttt GGACCGCTGACATTAAACTG	Oligonucleotide pairs for construction of gRNA expression plasmid on epiCRISPR-gRNA vector
NECAB1--47470-R	aac CAGTTTAATGTCAGCGGTCC	Oligonucleotide pairs for construction of gRNA expression plasmid on epiCRISPR-gRNA vector
NXPH4--30564-F	ttt AAGATCGTGGACCATGTGAA	Oligonucleotide pairs for construction of gRNA expression plasmid on epiCRISPR-gRNA vector
NXPH4--30564-R	aac TTCACATGGTCCACGATCTT	Oligonucleotide pairs for construction of gRNA expression plasmid on epiCRISPR-gRNA vector
PADI4--33184-F	ttt AGCTCTACTCTACCTCACCG	Oligonucleotide pairs for construction of gRNA expression plasmid on epiCRISPR-gRNA vector
PADI4--33184-R	aac CGGTGAGGTAGAGTAGAGCT	Oligonucleotide pairs for construction of gRNA expression plasmid on epiCRISPR-gRNA vector
PAEP--13239-F	ttt GTAGTCAGTATCGAGCAGCG	Oligonucleotide pairs for construction of gRNA expression plasmid on epiCRISPR-gRNA vector
PAEP--13239-R	aac CGCTGCTCGATACTGACTAC	Oligonucleotide pairs for construction of gRNA expression plasmid on epiCRISPR-gRNA vector
PARP12--47958-F	ttt ACCTGGCCTACTGTACACCG	Oligonucleotide pairs for construction of gRNA expression plasmid on epiCRISPR-gRNA vector
PARP12--47958-R	aac CGGTGTACAGTAGGCCAGGT	Oligonucleotide pairs for construction of gRNA expression plasmid on epiCRISPR-gRNA vector
PDE12--64898-F	ttt AGCTGTCAGAAAACACTGCG	Oligonucleotide pairs for construction of gRNA expression plasmid on epiCRISPR-gRNA vector
PDE12--64898-R	aac CGCAGTGTTTTCTGACAGCT	Oligonucleotide pairs for construction of gRNA expression plasmid on epiCRISPR-gRNA vector
PDF--47450-F	ttt GGGTTCACGAACACGCGCAG	Oligonucleotide pairs for construction of gRNA expression plasmid on epiCRISPR-gRNA vector
PDF--47450-R	aac CTGCGCGTGTTCGTGAACCC	Oligonucleotide pairs for construction of gRNA expression plasmid on epiCRISPR-gRNA vector
PRR20A--58432-F	ttt ATGGAGAGCCAGGCCACCAG	Oligonucleotide pairs for construction of gRNA expression plasmid on epiCRISPR-gRNA vector
PRR20A--58432-R	aac CTGGTGGCCTGGCTCTCCAT	Oligonucleotide pairs for construction of gRNA expression plasmid on epiCRISPR-gRNA vector
PRRT1--51435-F	ttt ACCGGCACGTAAGCAGTGCA	Oligonucleotide pairs for construction of gRNA expression plasmid on epiCRISPR-gRNA vector
PRRT1--51435-R	aac TGCACTGCTTACGTGCCGGT	Oligonucleotide pairs for construction of gRNA expression plasmid on epiCRISPR-gRNA vector
PYGM--15607-F	ttt GCGAATCCCGTAGCCATAGG	Oligonucleotide pairs for construction of gRNA expression plasmid on epiCRISPR-gRNA vector
PYGM--15607-R	aac CCTATGGCTACGGGATTCGC	Oligonucleotide pairs for construction of gRNA expression plasmid on epiCRISPR-gRNA vector
RMDN3--41802-F	ttt ACTTCAGATCCCGGACGCCA	Oligonucleotide pairs for construction of gRNA expression plasmid on epiCRISPR-gRNA vector
RMDN3--41802-R	aac TGGCGTCCGGGATCTGAAGT	Oligonucleotide pairs for construction of gRNA expression plasmid on epiCRISPR-gRNA vector
SARS2--41046-F	ttt AACCGCTCTATGTCCAGCTG	Oligonucleotide pairs for construction of gRNA expression plasmid on epiCRISPR-gRNA vector
SARS2--41046-R	aac CAGCTGGACATAGAGCGGTT	Oligonucleotide pairs for construction of gRNA expression plasmid on epiCRISPR-gRNA vector
SCAF11--24061-F	ttt ATCTGGACTTTCACAATCAG	Oligonucleotide pairs for construction of gRNA expression plasmid on epiCRISPR-gRNA vector
SCAF11--24061-R	aac CTGATTGTGAAAGTCCAGAT	Oligonucleotide pairs for construction of gRNA expression plasmid on epiCRISPR-gRNA vector
SEC22B--25182-F	ttt GGAATAGGGTCGGGACACAG	Oligonucleotide pairs for construction of gRNA expression plasmid on epiCRISPR-gRNA vector
SEC22B--25182-R	aac CTGTGTCCCGACCCTATTCC	Oligonucleotide pairs for construction of gRNA expression plasmid on epiCRISPR-gRNA vector
SLC15A3--38381-F	ttt GTAGCGGCCCAGGTACACGT	Oligonucleotide pairs for construction of gRNA expression plasmid on epiCRISPR-gRNA vector
SLC15A3--38381-R	aac ACGTGTACCTGGGCCGCTAC	Oligonucleotide pairs for construction of gRNA expression plasmid on epiCRISPR-gRNA vector
SLC35E4--68969-F	ttt AAGTGGATCTTCACAGTGCA	Oligonucleotide pairs for construction of gRNA expression plasmid on epiCRISPR-gRNA vector
SLC35E4--68969-R	aac TGCACTGTGAAGATCCACTT	Oligonucleotide pairs for construction of gRNA expression plasmid on epiCRISPR-gRNA vector
SLC7A5--21318-F	ttt AGGACAGGCCCACGAAGACG	Oligonucleotide pairs for construction of gRNA expression plasmid on epiCRISPR-gRNA vector
SLC7A5--21318-R	aac CGTCTTCGTGGGCCTGTCCT	Oligonucleotide pairs for construction of gRNA expression plasmid on epiCRISPR-gRNA vector
SPAST--18038-F	ttt AGCGCGAAGCCTACAAACAG	Oligonucleotide pairs for construction of gRNA expression plasmid on epiCRISPR-gRNA vector
SPAST--18038-R	aac CTGTTTGTAGGCTTCGCGCT	Oligonucleotide pairs for construction of gRNA expression plasmid on epiCRISPR-gRNA vector
ST6GALNAC4--35526-F	ttt GACACGCTCTACATGGTGTG	Oligonucleotide pairs for construction of gRNA expression plasmid on epiCRISPR-gRNA vector
ST6GALNAC4--35526-R	aac CACACCATGTAGAGCGTGTC	Oligonucleotide pairs for construction of gRNA expression plasmid on epiCRISPR-gRNA vector
STARD5--51321-F	ttt ATGAGCTTCATGGCAGCGGA	Oligonucleotide pairs for construction of gRNA expression plasmid on epiCRISPR-gRNA vector
STARD5--51321-R	aac TCCGCTGCCATGAAGCTCAT	Oligonucleotide pairs for construction of gRNA expression plasmid on epiCRISPR-gRNA vector
SVIL--18524-F	ttt GGAAGCCTCGAAAAAGCGCA	Oligonucleotide pairs for construction of gRNA expression plasmid on epiCRISPR-gRNA vector
SVIL--18524-R	aac TGCGCTTTTTCGAGGCTTCC	Oligonucleotide pairs for construction of gRNA expression plasmid on epiCRISPR-gRNA vector
THBD--19127-F	ttt GGCCGACCAACACCGGTGCG	Oligonucleotide pairs for construction of gRNA expression plasmid on epiCRISPR-gRNA vector
THBD--19127-R	aac CGCACCGGTGTTGGTCGGCC	Oligonucleotide pairs for construction of gRNA expression plasmid on epiCRISPR-gRNA vector
TIMM8B--35101-F	ttt AAACTGCGCCTTCTGCTGCT	Oligonucleotide pairs for construction of gRNA expression plasmid on epiCRISPR-gRNA vector
TIMM8B--35101-R	aac AGCAGCAGAAGGCGCAGTTT	Oligonucleotide pairs for construction of gRNA expression plasmid on epiCRISPR-gRNA vector
TM6SF1--39538-F	ttt GATGGTGGCAGCCATAGCAT	Oligonucleotide pairs for construction of gRNA expression plasmid on epiCRISPR-gRNA vector
TM6SF1--39538-R	aac ATGCTATGGCTGCCACCATC	Oligonucleotide pairs for construction of gRNA expression plasmid on epiCRISPR-gRNA vector
TMEM88B--73843-F	ttt GAGAACAGCGCGCGGCACCG	Oligonucleotide pairs for construction of gRNA expression plasmid on epiCRISPR-gRNA vector
TMEM88B--73843-R	aac CGGTGCCGCGCGCTGTTCTC	Oligonucleotide pairs for construction of gRNA expression plasmid on epiCRISPR-gRNA vector
WAPAL--31599-F	ttt AGCTATTCCTTGAGCGAGAG	Oligonucleotide pairs for construction of gRNA expression plasmid on epiCRISPR-gRNA vector
WAPAL--31699-R	aac CTCTCGCTCAAGGAATAGCT	Oligonucleotide pairs for construction of gRNA expression plasmid on epiCRISPR-gRNA vector
WHSC1--20233-F	ttt ACAACGTTGGTGATTTGGTG	Oligonucleotide pairs for construction of gRNA expression plasmid on epiCRISPR-gRNA vector
WHSC1--20233-R	aac CACCAAATCACCAACGTTGT	Oligonucleotide pairs for construction of gRNA expression plasmid on epiCRISPR-gRNA vector
ACP5--165-F	ttt ACCCACGGCTACAAAGCGCA	Oligonucleotide pairs for construction of gRNA expression plasmid on epiCRISPR-gRNA vector
ACP5--165-R	aac TGCGCTTTGTAGCCGTGGGT	Oligonucleotide pairs for construction of gRNA expression plasmid on epiCRISPR-gRNA vector
ACSF3--64488-F	ttt GAACTCAGGCATCATCACAC	Oligonucleotide pairs for construction of gRNA expression plasmid on epiCRISPR-gRNA vector
ACSF3--64488-R	aac GTGTGATGATGCCTGAGTTC	Oligonucleotide pairs for construction of gRNA expression plasmid on epiCRISPR-gRNA vector
ANKRA2--46359-F	ttt AGATCAGGTTAACTCTGACC	Oligonucleotide pairs for construction of gRNA expression plasmid on epiCRISPR-gRNA vector
ANKRA2--46359-R	aac GGTCAGAGTTAACCTGATCT	Oligonucleotide pairs for construction of gRNA expression plasmid on epiCRISPR-gRNA vector
ARHGAP32--25799-F	ttt AGTGTACCTCTTGATAACAT	Oligonucleotide pairs for construction of gRNA expression plasmid on epiCRISPR-gRNA vector
ARHGAP32--25799-R	aac ATGTTATCAAGAGGTACACT	Oligonucleotide pairs for construction of gRNA expression plasmid on epiCRISPR-gRNA vector
ARID4B--39392-F	ttt ATAAACTAACAGATGCGAGT	Oligonucleotide pairs for construction of gRNA expression plasmid on epiCRISPR-gRNA vector
ARID4B--39392-R	aac ACTCGCATCTGTTAGTTTAT	Oligonucleotide pairs for construction of gRNA expression plasmid on epiCRISPR-gRNA vector
AZI2--47637-F	ttt ACTACAGAAAGCCAAACAAA	Oligonucleotide pairs for construction of gRNA expression plasmid on epiCRISPR-gRNA vector
AZI2--47637-R	aac TTTGTTTGGCTTTCTGTAGT	Oligonucleotide pairs for construction of gRNA expression plasmid on epiCRISPR-gRNA vector
CD24--75433-F	ttt ACCCAGTGTTGGAAGTACTC	Oligonucleotide pairs for construction of gRNA expression plasmid on epiCRISPR-gRNA vector
CD24--75433-R	aac GAGTACTTCCAACACTGGGT	Oligonucleotide pairs for construction of gRNA expression plasmid on epiCRISPR-gRNA vector
CLUH--32301-F	ttt ATTGAAGCGAATGTCGAAGG	Oligonucleotide pairs for construction of gRNA expression plasmid on epiCRISPR-gRNA vector
CLUH--32301-R	aac CCTTCGACATTCGCTTCAAT	Oligonucleotide pairs for construction of gRNA expression plasmid on epiCRISPR-gRNA vector
CSNK2B--4094-F	ttt GTGTACACATCCATGCACTT	Oligonucleotide pairs for construction of gRNA expression plasmid on epiCRISPR-gRNA vector
CSNK2B--4094-R	aac AAGTGCATGGATGTGTACAC	Oligonucleotide pairs for construction of gRNA expression plasmid on epiCRISPR-gRNA vector
CSRP2BP--45326-F	ttt GCACCTGAACGGAAGTACAT	Oligonucleotide pairs for construction of gRNA expression plasmid on epiCRISPR-gRNA vector
CSRP2BP--45326-R	aac ATGTACTTCCGTTCAGGTGC	Oligonucleotide pairs for construction of gRNA expression plasmid on epiCRISPR-gRNA vector
CST11--61022-F	ttt GATCACCGACCAGTATAACA	Oligonucleotide pairs for construction of gRNA expression plasmid on epiCRISPR-gRNA vector
CST11--61022-R	aac TGTTATACTGGTCGGTGATC	Oligonucleotide pairs for construction of gRNA expression plasmid on epiCRISPR-gRNA vector
CTSS--4276-F	ttt AACCTATGGCAAACAATACA	Oligonucleotide pairs for construction of gRNA expression plasmid on epiCRISPR-gRNA vector
CTSS--4276-R	aac TGTATTGTTTGCCATAGGTT	Oligonucleotide pairs for construction of gRNA expression plasmid on epiCRISPR-gRNA vector
DOK5--43457-F	ttt GCACCAAGAAACATGCCATA	Oligonucleotide pairs for construction of gRNA expression plasmid on epiCRISPR-gRNA vector
DOK5--43457-R	aac TATGGCATGTTTCTTGGTGC	Oligonucleotide pairs for construction of gRNA expression plasmid on epiCRISPR-gRNA vector
FTSJ2--36897-F	ttt ATTCTGTGATAAAAATGACC	Oligonucleotide pairs for construction of gRNA expression plasmid on epiCRISPR-gRNA vector
FTSJ2--36897-R	aac GGTCATTTTTATCACAGAAT	Oligonucleotide pairs for construction of gRNA expression plasmid on epiCRISPR-gRNA vector
FZR1--38546-F	ttt GGCACTCCACAGGTACACGC	Oligonucleotide pairs for construction of gRNA expression plasmid on epiCRISPR-gRNA vector
FZR1--38546-R	aac GCGTGTACCTGTGGAGTGCC	Oligonucleotide pairs for construction of gRNA expression plasmid on epiCRISPR-gRNA vector
GP1BA--7444-F	ttt GCAGCCAGCGACGAAAATAG	Oligonucleotide pairs for construction of gRNA expression plasmid on epiCRISPR-gRNA vector
GP1BA--7444-R	aac CTATTTTCGTCGCTGGCTGC	Oligonucleotide pairs for construction of gRNA expression plasmid on epiCRISPR-gRNA vector
GTF2H1--7950-F	ttt GAGTCAAGTGATCAGTGCTG	Oligonucleotide pairs for construction of gRNA expression plasmid on epiCRISPR-gRNA vector
GTF2H1--7950-R	aac CAGCACTGATCACTTGACTC	Oligonucleotide pairs for construction of gRNA expression plasmid on epiCRISPR-gRNA vector
hsa-mir-3918--80564-F	ttt GAGACTGCTCAAGGTCAAAG	Oligonucleotide pairs for construction of gRNA expression plasmid on epiCRISPR-gRNA vector
hsa-mir-3918--80564-R	aac CTTTGACCTTGAGCAGTCTC	Oligonucleotide pairs for construction of gRNA expression plasmid on epiCRISPR-gRNA vector
hsa-mir-4488--79830-F	ttt GCCAAGGCGCCACCCTAGTG	Oligonucleotide pairs for construction of gRNA expression plasmid on epiCRISPR-gRNA vector
hsa-mir-4488--79830-R	aac CACTAGGGTGGCGCCTTGGC	Oligonucleotide pairs for construction of gRNA expression plasmid on epiCRISPR-gRNA vector
HSFX2--75206-F	ttt GTCTCCGAATGAGAATGACC	Oligonucleotide pairs for construction of gRNA expression plasmid on epiCRISPR-gRNA vector
HSFX2--75206-R	aac GGTCATTCTCATTCGGAGAC	Oligonucleotide pairs for construction of gRNA expression plasmid on epiCRISPR-gRNA vector
ICOS--36654-F	ttt GAGGAGGATCAAAAATTGAT	Oligonucleotide pairs for construction of gRNA expression plasmid on epiCRISPR-gRNA vector
ICOS--36654-R	aac ATCAATTTTTGATCCTCCTC	Oligonucleotide pairs for construction of gRNA expression plasmid on epiCRISPR-gRNA vector
IFNG--9263-F	ttt GTTCATGTATTGCTTTGCGT	Oligonucleotide pairs for construction of gRNA expression plasmid on epiCRISPR-gRNA vector
IFNG--9263-R	aac ACGCAAAGCAATACATGAAC	Oligonucleotide pairs for construction of gRNA expression plasmid on epiCRISPR-gRNA vector
LMBRD1--43362-F	ttt GCATATTCAGTGGATTACTC	Oligonucleotide pairs for construction of gRNA expression plasmid on epiCRISPR-gRNA vector
LMBRD1--43362-R	aac GAGTAATCCACTGAATATGC	Oligonucleotide pairs for construction of gRNA expression plasmid on epiCRISPR-gRNA vector
LOC102724957--7635-F	ttt GCCTCTGGCTGGAAAACTGG	Oligonucleotide pairs for construction of gRNA expression plasmid on epiCRISPR-gRNA vector
LOC102724957--7635-R	aac CCAGTTTTCCAGCCAGAGGC	Oligonucleotide pairs for construction of gRNA expression plasmid on epiCRISPR-gRNA vector
NAA15--50790-F	ttt GTACTGGACCCAAAGTAATG	Oligonucleotide pairs for construction of gRNA expression plasmid on epiCRISPR-gRNA vector
NAA15--50790-R	aac CATTACTTTGGGTCCAGTAC	Oligonucleotide pairs for construction of gRNA expression plasmid on epiCRISPR-gRNA vector
NPS--73566-F	ttt ACACCAAAACACATGCATTG	Oligonucleotide pairs for construction of gRNA expression plasmid on epiCRISPR-gRNA vector
NPS--73566-R	aac CAATGCATGTGTTTTGGTGT	Oligonucleotide pairs for construction of gRNA expression plasmid on epiCRISPR-gRNA vector
RGCC--36277-F	ttt GCACACTGCCAGGACAATCA	Oligonucleotide pairs for construction of gRNA expression plasmid on epiCRISPR-gRNA vector
RGCC--36277-R	aac TGATTGTCCTGGCAGTGTGC	Oligonucleotide pairs for construction of gRNA expression plasmid on epiCRISPR-gRNA vector
RPSA--10501-F	ttt GCAATGTCCACATAGCGCAG	Oligonucleotide pairs for construction of gRNA expression plasmid on epiCRISPR-gRNA vector
RPSA--10501-R	aac CTGCGCTATGTGGACATTGC	Oligonucleotide pairs for construction of gRNA expression plasmid on epiCRISPR-gRNA vector
RRAS--16626-F	ttt GGCCCACTACCTGGATGAAC	Oligonucleotide pairs for construction of gRNA expression plasmid on epiCRISPR-gRNA vector
RRAS--16626-R	aac GTTCATCCAGGTAGTGGGCC	Oligonucleotide pairs for construction of gRNA expression plasmid on epiCRISPR-gRNA vector
TTC1--19663-F	ttt ATCCCTGAGCAGCTTACTCT	Oligonucleotide pairs for construction of gRNA expression plasmid on epiCRISPR-gRNA vector
TTC1--19663-R	aac AGAGTAAGCTGCTCAGGGAT	Oligonucleotide pairs for construction of gRNA expression plasmid on epiCRISPR-gRNA vector
EMX1-gRNA1-test-F	GCCATCCCCTTCTGTGAATGTTAGAC	Primers for amplification of the endogenous targets
EMX1-gRNA1-test-R	GGAGATTGGAGACACGGAGAGCAG	Primers for amplification of the endogenous targets
CD33-gRNA-test-F	CTGGGAGGGGTTTAGGGGTA	Primers for amplification of the endogenous targets
CD33-gRNA-test-R	CAGGTGACGTTGAGCTGGAT	Primers for amplification of the endogenous targets
CD15-gRNA1-test-F	CCTTTGCATTCTGGGACCG	Primers for amplification of the endogenous targets
CD15-gRNA1-test-R	CTGCCTCCTCGTAGTCCAAC	Primers for amplification of the endogenous targets
CD15-gRNA2-test-F	AGCACCTGGATTATATCACCGA	Primers for amplification of the endogenous targets
CD15-gRNA2-test-R	AAAGCTGACAACTTGGCCTC	Primers for amplification of the endogenous targets
MLH-gRNA1-test-F1	AGATAGCTGGTGGTGATGGT	Primers for amplification of the endogenous targets
MLH-gRNA1-test-R1	AGGTAGGCTGTACTTTTCCCA	Primers for amplification of the endogenous targets
EMX1-gRNA2-test-F	CTTCGTGAGTGGCTTCCCT	Primers for amplification of the endogenous targets
EMX1-gRNA2-test-R	CTGCCTGGGAATCTACCTCC	Primers for amplification of the endogenous targets
A2M--7-F	tggacatgtgactgtgagca	Primers for amplification of the endogenous targets
A2M--7-R	ggggccatgtgataggttct	Primers for amplification of the endogenous targets
AKAP7-F	tcatctttctaaaactggtactttgt	Primers for amplification of the endogenous targets
AKAP7-R	gcaatggggatgacaactcc	Primers for amplification of the endogenous targets
ANAPC15-test-F	tccttgaacagcctgcaaac	Primers for amplification of the endogenous targets
ANAPC15-test-R	aaggaggtctctgtctgtgc	Primers for amplification of the endogenous targets
ARHGEF15-test-F	cggaaccagcagtatcagga	Primers for amplification of the endogenous targets
ARHGEF15-test-R	caggtaaggggaagagcaca	Primers for amplification of the endogenous targets
BTBD17--71002-F	acagtgaagctccaactcca	Primers for amplification of the endogenous targets
BTBD17--71002-R	agctccagttcatcctgcag	Primers for amplification of the endogenous targets
C11orf96--70821-F	cccgcagcagatttggatc	Primers for amplification of the endogenous targets
C11orf96--70821-R	tggagtccaggctgttcc	Primers for amplification of the endogenous targets
C1QC--1965-F	ctccctcccagttccttctc	Primers for amplification of the endogenous targets
C1QC--1965-R	tcgggtaaggaggagaagga	Primers for amplification of the endogenous targets
C2orf82-71241-F	cctgggaaatgtgagggcta	Primers for amplification of the endogenous targets
C2orf82-71241-R	gcccctcctaatttctccct	Primers for amplification of the endogenous targets
C6orf48-37403-F	gggacaatgcaccttcacag	Primers for amplification of the endogenous targets
C6orf48-37403-R	tcctgcagaaccatagccaa	Primers for amplification of the endogenous targets
CLDN22--39654-F	tctgtcaaatgggctgggat	Primers for amplification of the endogenous targets
CLDN22--39654-R	aatccagtgttgagcaagcg	Primers for amplification of the endogenous targets
CLDN6--23760-F	caaacacagtgcagctcctt	Primers for amplification of the endogenous targets
CLDN6--23760-R	tagaagtcccggatgatggc	Primers for amplification of the endogenous targets
COMMD2-37857-F	cttcctgcctcaagtggaca	Primers for amplification of the endogenous targets
COMMD2-37857-R	aacaagaccctaggactcgc	Primers for amplification of the endogenous targets
CRCP--35953-F	catatgccctgctgctttgt	Primers for amplification of the endogenous targets
CRCP--35953-R	gaaatggagtggttgggcag	Primers for amplification of the endogenous targets
CRHR2-3896-F	ggcaacagagtgatacccca	Primers for amplification of the endogenous targets
CRHR2-3896-R	ttctccacgggcccttttat	Primers for amplification of the endogenous targets
CYP51A1--4462-F	ccttcagtgtttccgacgga	Primers for amplification of the endogenous targets
CYP51A1--4462-R	aggatcagatacacagccgg	Primers for amplification of the endogenous targets
DCLK1--24144-F	tgcttttgtttctggggctc	Primers for amplification of the endogenous targets
DCLK1--24144-R	cgaatcggctacaacactgg	Primers for amplification of the endogenous targets
DDX11-4668-F	tgggcaaggacttctgttcc	Primers for amplification of the endogenous targets
DDX11-4668-R	cactgcttcctcctaaccca	Primers for amplification of the endogenous targets
DRICH1-38180-R	tgaggaaccagaggagtgac	Primers for amplification of the endogenous targets
DRICH1-38180-F	gtctccgaaccttcagtccc	Primers for amplification of the endogenous targets
EIF2B2--23307-F	ggaagtgcaaactgtgtggt	Primers for amplification of the endogenous targets
EIF2B2--23307-R	ctgacctgccatactcctcc	Primers for amplification of the endogenous targets
EPHA3-5651-F	tgtggagctcaagttcactct	Primers for amplification of the endogenous targets
EPHA3-5651-R	gaccctctaacctccaccag	Primers for amplification of the endogenous targets
FAM227B--64448-F	aggacttgtaacttttctgacgt	Primers for amplification of the endogenous targets
FAM227B--64448-R	agcctgggaaacatagtgaga	Primers for amplification of the endogenous targets
FAM72B-74374-F	ccccatcccatcccaaaga	Primers for amplification of the endogenous targets
FAM72B-74374-R	ccaagtttgaggccttaagtaca	Primers for amplification of the endogenous targets
FGF1--6236-F	gccgttgtctctccttcctt	Primers for amplification of the endogenous targets
FGF1--6236-R	taaagcagagtgagggtggg	Primers for amplification of the endogenous targets
FGG-6310-F	aggtccacattgtattcctgtt	Primers for amplification of the endogenous targets
FGG-6310-R	gacttaatgggtagccactttct	Primers for amplification of the endogenous targets
FITM1--63383-F	tggaccctggaatgctgaat	Primers for amplification of the endogenous targets
FITM1--63383-R	aaaggtgagcaggaaggtgt	Primers for amplification of the endogenous targets
FJX1-33609-F	gcggctccctgaaaacttt	Primers for amplification of the endogenous targets
FJX1-33609-R	atagtaagacagggcctcgc	Primers for amplification of the endogenous targets
GATS--70008-F	gttggaaagtgaggcaaggc	Primers for amplification of the endogenous targets
GATS--70008-R	gaatagcgtggaagggcaag	Primers for amplification of the endogenous targets
GPR62-57999-F	ctcctgctcgctgctcg	Primers for amplification of the endogenous targets
GPR62--57999-F	taccgcctcatcgtgcac	Primers for amplification of the endogenous targets
HES3-71865-F	tcgctgctggagaaacacta	Primers for amplification of the endogenous targets
HES3-71865-R	ttgctgtcttgccatgttgc	Primers for amplification of the endogenous targets
HGH1-38191-F	ggcctgcacgagacattg	Primers for amplification of the endogenous targets
HGH1-38191-R	ttggctgaggttggagagc	Primers for amplification of the endogenous targets
HID1-67542-F	ctcttcctggccagctatca	Primers for amplification of the endogenous targets
HID1-67542-R	cctgggcaagcaaagacaat	Primers for amplification of the endogenous targets
hsa-mir-1253--78012-F	gccacccagattccaacaaa	Primers for amplification of the endogenous targets
hsa-mir-1253--78012-R	atcgatgaggagacaggctt	Primers for amplification of the endogenous targets
hsa-mir-153-2--80575-F	aagacaccggccatcttcat	Primers for amplification of the endogenous targets
hsa-mir-153-2--80575-R	aagcaaggtcagaggtcgtt	Primers for amplification of the endogenous targets
hsa-mir-301b--81320-F	tgtcctgggttctgaagacc	Primers for amplification of the endogenous targets
hsa-mir-301b--81320-R	caacagggaaagagtgtcgg	Primers for amplification of the endogenous targets
hsa-mir-3938--78240-F	tgcagactgagttcctcctc	Primers for amplification of the endogenous targets
hsa-mir-3938--78240-R	tgaactgagatcgcaccact	Primers for amplification of the endogenous targets
hsa-mir-6848--78586-F	aggacatggactactcacgc	Primers for amplification of the endogenous targets
hsa-mir-6848--78586-R	gaagtgtctgcagaggaggg	Primers for amplification of the endogenous targets
hsa-mir-7515-80760-F	ccagaacagggaagccaaac	Primers for amplification of the endogenous targets
hsa-mir-7515-80760-R	aagggaggccttcattctga	Primers for amplification of the endogenous targets
hsa-mir-7848--77677-F	atgccccgactcagaaagaa	Primers for amplification of the endogenous targets
hsa-mir-7848--77677-R	acagaggagaaagggagctg	Primers for amplification of the endogenous targets
IFNA21-9245-F	ctctcctttctcctgcctga	Primers for amplification of the endogenous targets
IFNA21-9245-R	tgatttctgctctgacaacct	Primers for amplification of the endogenous targets
ITIH5--51301-F	cccctgagagtctgcagttt	Primers for amplification of the endogenous targets
ITIH5--51301-R	ttcatcgtcactttgcagcc	Primers for amplification of the endogenous targets
LRRC73-65770-F	cccaccaacctccgttcc	Primers for amplification of the endogenous targets
LRRC73-65770-R	caggggagtgtatggaaggg	Primers for amplification of the endogenous targets
MLH3-35410-F	accagcaagccacatcctta	Primers for amplification of the endogenous targets
MLH3-35410-R	tctgatgttgggatgacacc	Primers for amplification of the endogenous targets
MPC1--39233-F	ccctgtcattggccgaga	Primers for amplification of the endogenous targets
MPC1--39233-R	cactgtcaccggctctctac	Primers for amplification of the endogenous targets
NECAB1-47470-F	tgaaggaagagactgaagcact	Primers for amplification of the endogenous targets
NECAB1-47470-R	ctcaccaccccagttcttca	Primers for amplification of the endogenous targets
NXPH4--30564-F	cctctttcttcgtgcacagg	Primers for amplification of the endogenous targets
NXPH4--30564-R	gtagactgcagagggtggg	Primers for amplification of the endogenous targets
PADI4-33184-F	tgctttccctccattcccat	Primers for amplification of the endogenous targets
PADI4-33184-R	ttaaaattccccgcaccacc	Primers for amplification of the endogenous targets
PAEP--13239-F	tccctgatcatggtccacag	Primers for amplification of the endogenous targets
PAEP--13239-R	gagccgagatcacgtcacta	Primers for amplification of the endogenous targets
PARP12-47958-F	gagcacctctgaaatgtggc	Primers for amplification of the endogenous targets
PARP12-47958-R	agttcttcctccactgcaca	Primers for amplification of the endogenous targets
PDE12-64898-F	aacatcctggcagacacgta	Primers for amplification of the endogenous targets
PDE12-64898-R	tgcgctgatgggtacaaaac	Primers for amplification of the endogenous targets
PDF--47450-F	ctggtccaggtgatgcgg	Primers for amplification of the endogenous targets
PDF--47450-R	cttctatccgtcctgaggcc	Primers for amplification of the endogenous targets
PRR20A--58432-F	ccgcaaaacccatcgctta	Primers for amplification of the endogenous targets
PRR20A--58432-R	agtcacccagagccctaaac	Primers for amplification of the endogenous targets
PRRT1--51435-F	atgccacccgacccttac	Primers for amplification of the endogenous targets
PRRT1--51435-R	ccctgcccttgttcctctat	Primers for amplification of the endogenous targets
PYGM-15607-F	catggaggagctggaggaaa	Primers for amplification of the endogenous targets
PYGM-15607-R	tttcggaccttgccagagat	Primers for amplification of the endogenous targets
RMDN3--41802-F	agcatgtctagactgggagc	Primers for amplification of the endogenous targets
RMDN3--41802-R	accctaaagcacttctctccg	Primers for amplification of the endogenous targets
SARS2-41046-F	gcaattggtctaaacgcgga	Primers for amplification of the endogenous targets
SARS2-41046-R	tgcaaacccaattcttccgt	Primers for amplification of the endogenous targets
SCAF11-24061-F	tgctagttggtgaggaaggg	Primers for amplification of the endogenous targets
SCAF11-24061-R	agattctaacttggggctctct	Primers for amplification of the endogenous targets
SEC22B--25182-F	tctcgtttagccagcctcaa	Primers for amplification of the endogenous targets
SEC22B--25182-R	gtggaatggaaaaggatgcaga	Primers for amplification of the endogenous targets
SLC15A3-38381-F	gctggtggagatgctgga	Primers for amplification of the endogenous targets
SLC15A3-38381-R	cgaaggaggtgaggttgct	Primers for amplification of the endogenous targets
SLC35E4-68969-F	ctcagccgaagtaggagcag	Primers for amplification of the endogenous targets
SLC35E4-68969-R	gtgccaaaggtgagactgag	Primers for amplification of the endogenous targets
SLC7A5--21318-F	ggcaaatcaggaccagcaag	Primers for amplification of the endogenous targets
SLC7A5--21318-R	catgcctggcctatttgagc	Primers for amplification of the endogenous targets
SPAST--18038-F	ggtggacgagggaagaagaa	Primers for amplification of the endogenous targets
SPAST--18038-R	gaaaagggacgcaggtgttg	Primers for amplification of the endogenous targets
ST6GALNAC4--35526-F	ctgggtgctgagatcgaca	Primers for amplification of the endogenous targets
ST6GALNAC4--35526-R	tggaagatctggtcgcagta	Primers for amplification of the endogenous targets
STARD5--51321-F	tccatgacacccagttcctg	Primers for amplification of the endogenous targets
STARD5--51321-R	ggcatatggactgtcttgcg	Primers for amplification of the endogenous targets
SVIL-18524-F	ctactggctttggagggtga	Primers for amplification of the endogenous targets
SVIL-18524-R	tgctgatctccccataaggc	Primers for amplification of the endogenous targets
THBD-19127-F	gtgcaatgcgatccctgg	Primers for amplification of the endogenous targets
THBD-19127-R	ctagtttggttcaggggctg	Primers for amplification of the endogenous targets
TIMM8B--35101-F	agggaagaggaaatgctggg	Primers for amplification of the endogenous targets
TIMM8B--35101-R	ctagtctcccgtacccttgc	Primers for amplification of the endogenous targets
TM6SF1--39538-F	acacaagttagttctgctgtttt	Primers for amplification of the endogenous targets
TM6SF1--39538-R	cgtgcacccatggaacttat	Primers for amplification of the endogenous targets
TMEM88B--73843-F	cttcatcaccctgacccacc	Primers for amplification of the endogenous targets
TMEM88B--73843-R	cacccaggcgcagagttg	Primers for amplification of the endogenous targets
WAPAL-31599-F	cgttttggctttcagtagggt	Primers for amplification of the endogenous targets
WAPAL-31599-R	gttcttcatcctcctcctcct	Primers for amplification of the endogenous targets
WHSC1-20233-F	tggacattgtagcctggtga	Primers for amplification of the endogenous targets
WHSC1-20233-R	agaagcctggagatgagaaaga	Primers for amplification of the endogenous targets
ACP5--165-test-F	gcagcttgtgtgtcctgag	Primers for amplification of the endogenous targets
ACP5--165-test-R	aaggtcactaggtaaggcgg	Primers for amplification of the endogenous targets
ACSF3--64488-test-F	ctccttccccttcctcagtg	Primers for amplification of the endogenous targets
ACSF3--64488-test-R	aggtacagggttccatgctac	Primers for amplification of the endogenous targets
ANKRA2--46359-test-F	caacaaatctggatattggagcc	Primers for amplification of the endogenous targets
ANKRA2--46359-test-R	tgtgcctggccctatgattt	Primers for amplification of the endogenous targets
ARHGAP32--25799-test-F	gcacagcacaatgactagca	Primers for amplification of the endogenous targets
ARHGAP32--25799-test-R	atttgcatggagtgagggga	Primers for amplification of the endogenous targets
ARID4B--39392-test-F	cttcaccatcatgcactcagt	Primers for amplification of the endogenous targets
ARID4B--39392-test-R	actactttgtttcctgctggg	Primers for amplification of the endogenous targets
AZI2--47637-test-F	ctctgagaggactggatgga	Primers for amplification of the endogenous targets
AZI2--47637-test-R	tggcatgtcaaattttagcagaa	Primers for amplification of the endogenous targets
CD24--75433-test-F	gtaggggacatgggcagag	Primers for amplification of the endogenous targets
CD24--75433-test-R	ggcatccatcatctagtcaaacc	Primers for amplification of the endogenous targets
CLUH--32301-test-F	gaggctggcagacatctct	Primers for amplification of the endogenous targets
CLUH--32301-test-R	ctggtcccgaacttcatcct	Primers for amplification of the endogenous targets
CSNK2B--4094-test-F	atctacctgccaaccccttc	Primers for amplification of the endogenous targets
CSNK2B--4094-test-R	atgactctccctgctcccta	Primers for amplification of the endogenous targets
CSRP2BP--45326-test-F	aaccgaggctgctagaagtt	Primers for amplification of the endogenous targets
CSRP2BP--45326-test-R	ttggctctggtctgactagc	Primers for amplification of the endogenous targets
CST11--61022-test-F	agctgaaggatgatggctga	Primers for amplification of the endogenous targets
CST11--61022-test-R	tggcccttgggatgtaatgt	Primers for amplification of the endogenous targets
CTSS--4276-test-F	aaatctgcagctgttccctg	Primers for amplification of the endogenous targets
CTSS--4276-test-R	ctaggctggtctcgaactcc	Primers for amplification of the endogenous targets
DOK5--43457-test-F	ccatccttgcggtgtgttac	Primers for amplification of the endogenous targets
DOK5--43457-test-R	actttgcaccactcatcagc	Primers for amplification of the endogenous targets
FTSJ2--36897-test-F	agggcttcagttgtcaccta	Primers for amplification of the endogenous targets
FTSJ2--36897-test-R	ttccgtcccttcctgatcag	Primers for amplification of the endogenous targets
FZR1--38546-test-F	agacacttcccaagcgtttg	Primers for amplification of the endogenous targets
FZR1--38546-test-R	ctgggagggtagtggctg	Primers for amplification of the endogenous targets
GP1BA--7444-test-F	caatgagctgaagaccctgc	Primers for amplification of the endogenous targets
GP1BA--7444-test-R	cctcagtgtcctcttctggg	Primers for amplification of the endogenous targets
GTF2H1--7950-test-F	aaggacctctgctgctcaaa	Primers for amplification of the endogenous targets
GTF2H1--7950-test-R	ggtgacagagtgagaccctg	Primers for amplification of the endogenous targets
hsa-mir-3918--80564-test-F	taagcactggaggacatggg	Primers for amplification of the endogenous targets
hsa-mir-3918--80564-test-R	ccccgaccatggctaaattg	Primers for amplification of the endogenous targets
hsa-mir-4488--79830-test-F	cagagtctttgatccaccgc	Primers for amplification of the endogenous targets
hsa-mir-4488--79830-test-R	cgatgcccatggtcacgg	Primers for amplification of the endogenous targets
HSFX2--75206-test-F	gggcgtagatggttggtagt	Primers for amplification of the endogenous targets
HSFX2--75206-test-R	gggacatagaggaagggcag	Primers for amplification of the endogenous targets
ICOS--36654-test-F	cacaacggaggtgtacaaattt	Primers for amplification of the endogenous targets
ICOS--36654-test-R	ctgcatctaagtgaactccaaca	Primers for amplification of the endogenous targets
IFNG--9263-test-F	ggactccaccacattatagcac	Primers for amplification of the endogenous targets
IFNG--9263-test-R	gttggcccctgagataaagc	Primers for amplification of the endogenous targets
LMBRD1--43362-test-F	gactcaggtgtatttgcatgct	Primers for amplification of the endogenous targets
LMBRD1--43362-test-R	tcatccggcaaatgtttacagt	Primers for amplification of the endogenous targets
LOC102724957--7635-test-F	cctaaggcagactggatccc	Primers for amplification of the endogenous targets
LOC102724957--7635-test-R	aaccttgactccctcagctc	Primers for amplification of the endogenous targets
NAA15--50790-test-F	aagggattgtgctaggggtt	Primers for amplification of the endogenous targets
NAA15--50790-test-R	tcaccaaattagcatgaccaca	Primers for amplification of the endogenous targets
NPS--73566-test-F	gagtaagtgtgagaaatttggca	Primers for amplification of the endogenous targets
NPS--73566-test-R	ccatggttaagtgttcactttga	Primers for amplification of the endogenous targets
RGCC--36277-test-F	ggatgaggaaacccaagcac	Primers for amplification of the endogenous targets
RGCC--36277-test-R	acaggctatgcaaatgaatcgt	Primers for amplification of the endogenous targets
RPSA--10501-test-F	agtgcccagaagtgcttact	Primers for amplification of the endogenous targets
RPSA--10501-test-R	tgttagcgaaaacttgcccc	Primers for amplification of the endogenous targets
RRAS--16626-test-F	cccctccttaagtgtccgg	Primers for amplification of the endogenous targets
RRAS--16626-test-R	cgagtgcagaaggaagggt	Primers for amplification of the endogenous targets
TTC1--19663-test-F	ctttagcgtcacctccctca	Primers for amplification of the endogenous targets
TTC1--19663-test-R	gccataagaagacaaaggggc	Primers for amplification of the endogenous targets
mU6-test-F	GGAAACTCACCCTAACTGTAAAGT	Primers to amplify the synthetic target sequences on Lentiviral vector
eGFP-test-R	GAACTTCAGGGTCAGCTTGC	Primers to amplify the synthetic target sequences on Lentiviral vector
Deep-seq-library-F	AATGATACGGCGACCACCGAGATCT GCACAAAAGGAAACTCACCCTAAC	Primers to amplify the synthetic targets for deep sequencing
Deep-seq-library-R1	CAAGCAGAAGACGGCATACGAGAT ATCACG GTGACTGGAGTTCAGACGTGTGCTCTTCCGATCT gctgaacttgtggccgttta	Primers to amplify the synthetic targets for deep sequencing
Deep-seq-library-R2	CAAGCAGAAGACGGCATACGAGAT CGATGT GTGACTGGAGTTCAGACGTGTGCTCTTCCGATCT gctgaacttgtggccgttta	Primers to amplify the synthetic targets for deep sequencing
Deep-seq-library-R3	CAAGCAGAAGACGGCATACGAGAT TTAGGC GTGACTGGAGTTCAGACGTGTGCTCTTCCGATCT gctgaacttgtggccgttta	Primers to amplify the synthetic targets for deep sequencing
Deep-seq-library-R4	CAAGCAGAAGACGGCATACGAGAT TGACCA GTGACTGGAGTTCAGACGTGTGCTCTTCCGATCT gctgaacttgtggccgttta	Primers to amplify the synthetic targets for deep sequencing
Illumina sequence primer	AATTGTGTGTTTTGAGACTATAAATATGCATGCGAGAAAAGCCTTGTTT	Illumina sequencing primer
sirt1-g1-F	ttt GCGGCGGCGATTGGGTACCG	Oligonucleotide pairs for construction of gRNA expression plasmid on epiCRISPR-gRNA vector
sirt1-g1-R	aac CGGTACCCAATCGCCGCCGC	Oligonucleotide pairs for construction of gRNA expression plasmid on epiCRISPR-gRNA vector
sirt1-g2-F	ttt AGTGTCATATCATCCAACTC	Oligonucleotide pairs for construction of gRNA expression plasmid on epiCRISPR-gRNA vector
sirt1-g2-R	aac GAGTTGGATGATATGACACT	Oligonucleotide pairs for construction of gRNA expression plasmid on epiCRISPR-gRNA vector
sirt1-g3-F	ttt GTGACTGGACTCCAAGGCCA	Oligonucleotide pairs for construction of gRNA expression plasmid on epiCRISPR-gRNA vector
sirt1-g3-R	aac TGGCCTTGGAGTCCAGTCAC	Oligonucleotide pairs for construction of gRNA expression plasmid on epiCRISPR-gRNA vector
sirt2-g1-F	ttt GGAGAAGGGTTACTTACATG	Oligonucleotide pairs for construction of gRNA expression plasmid on epiCRISPR-gRNA vector
sirt2-g1-R	aac CATGTAAGTAACCCTTCTCC	Oligonucleotide pairs for construction of gRNA expression plasmid on epiCRISPR-gRNA vector
sirt2-g2-F	ttt AGGAGAAGAAACGCGCTGGG	Oligonucleotide pairs for construction of gRNA expression plasmid on epiCRISPR-gRNA vector
sirt2-g2-R	aac CCCAGCGCGTTTCTTCTCCT	Oligonucleotide pairs for construction of gRNA expression plasmid on epiCRISPR-gRNA vector
sirt2-g3-F	ttt GCGCATGAAGTAGTGACAGA	Oligonucleotide pairs for construction of gRNA expression plasmid on epiCRISPR-gRNA vector
sirt2-g3-R	aac TCTGTCACTACTTCATGCGC	Oligonucleotide pairs for construction of gRNA expression plasmid on epiCRISPR-gRNA vector
sirt6-g1-F	ttt GTACGTCCGAGACACAGTCG	Oligonucleotide pairs for construction of gRNA expression plasmid on epiCRISPR-gRNA vector
sirt6-g1-R	aac CGACTGTGTCTCGGACGTAC	Oligonucleotide pairs for construction of gRNA expression plasmid on epiCRISPR-gRNA vector
sirt6-g2-F	ttt GGTCTGGCAGTCTTCCAGTG	Oligonucleotide pairs for construction of gRNA expression plasmid on epiCRISPR-gRNA vector
sirt6-g2-R	aac CACTGGAAGACTGCCAGACC	Oligonucleotide pairs for construction of gRNA expression plasmid on epiCRISPR-gRNA vector
sirt6-g3-F	ttt ACAAACTGGCAGAGCTCCAC	Oligonucleotide pairs for construction of gRNA expression plasmid on epiCRISPR-gRNA vector
sirt6-g3-R	aac GTGGAGCTCTGCCAGTTTGT	Oligonucleotide pairs for construction of gRNA expression plasmid on epiCRISPR-gRNA vector
Sirt1-g1-test-F	gagaggcagttggaagatgg	Primers for amplification of the endogenous targets
Sirt1-g1-test-R	aaaagagcgaatccactggc	Primers for amplification of the endogenous targets
Sirt1-g2-test-F	ttctgagtgtaccgagaatgaaa	Primers for amplification of the endogenous targets
Sirt1-g2-test-R	accccagctccagttagaac	Primers for amplification of the endogenous targets
Sirt1-g3-test-F	taggcatgctttacacacgc	Primers for amplification of the endogenous targets
Sirt1-g3-test-R	gagaatcgcttgaacctgga	Primers for amplification of the endogenous targets
Sirt2-g1-test-F	tgttaacaccatccccgtct	Primers for amplification of the endogenous targets
Sirt2-g1-test-R	gtggatggagagcgaaagtc	Primers for amplification of the endogenous targets
Sirt2-g2-test-F	ctggggagaatggggtctg	Primers for amplification of the endogenous targets
Sirt2-g2-test-R	tacttgctgatgagggaggc	Primers for amplification of the endogenous targets
Sirt2-g3-test-F	gggatagcagtggtctctcc	Primers for amplification of the endogenous targets
Sirt2-g3-test-R	aggcagagaagacgtgactc	Primers for amplification of the endogenous targets
Sirt6-g1-test-F	ctgggtgctagttctggtca	Primers for amplification of the endogenous targets
Sirt6-g1-test-R	tgaggaagctgaggagagtc	Primers for amplification of the endogenous targets
Sirt6-g2-test-F	ggacaagctgccttttccaa	Primers for amplification of the endogenous targets
Sirt6-g2-test-R	aggaggaaagcagatggatgt	Primers for amplification of the endogenous targets
Sirt6-g3-test-F	agagccagaaagaaggagttga	Primers for amplification of the endogenous targets
Sirt6-g3-test-R	tctacgctgctcatctgtgg	Primers for amplification of the endogenous targets
PARP12-F	gcgagaaaagccttgttt ACCTGGCCTACTGTACACCG gttttagagctagaaatagc	Oligonucleotide pairs for construction of off-target site expression plasmid on Lentiviral vector
PARP12-R	tcctcgcccttgctcacccc CGGTGTACAGTAGGCCAGGT ggtggcaaaaaagcac	Oligonucleotide pairs for construction of off-target site expression plasmid on Lentiviral vector
PARP12-OT1-R	tcctcgcccttgctcacccc CGGTGTACAGTAGGCCAGAC ggtggcaaaaaagcac	Oligonucleotide pairs for construction of off-target site expression plasmid on Lentiviral vector
PARP12-OT2-R	tcctcgcccttgctcacccc CGGTGTACAGTAGGCCGAGT ggtggcaaaaaagcac	Oligonucleotide pairs for construction of off-target site expression plasmid on Lentiviral vector
PARP12-OT3-R	tcctcgcccttgctcacccc CGGTGTACAGTAGGTTAGGT ggtggcaaaaaagc	Oligonucleotide pairs for construction of off-target site expression plasmid on Lentiviral vector
PARP12-OT4-R	tcctcgcccttgctcacccc CGGTGTACAGTAAACCAGGT ggtggcaaaaaa	Oligonucleotide pairs for construction of off-target site expression plasmid on Lentiviral vector
PARP12-OT5-R	tcctcgcccttgctcacccc CGGTGTACAGCGGGCCAGGT ggtggcaaaa	Oligonucleotide pairs for construction of off-target site expression plasmid on Lentiviral vector
PARP12-OT6-R	tcctcgcccttgctcacccc CGGTGTACGATAGGCCAGGT ggtggcaa	Oligonucleotide pairs for construction of off-target site expression plasmid on Lentiviral vector
PARP12-OT7-R	tcctcgcccttgctcacccc CGGTGTGTAGTAGGCCAGGT ggtggc	Oligonucleotide pairs for construction of off-target site expression plasmid on Lentiviral vector
PARP12-OT8-R	tcctcgcccttgctcacccc CGGTACACAGTAGGCCAGGT ggtg	Oligonucleotide pairs for construction of off-target site expression plasmid on Lentiviral vector
PARP12-OT9-R	tcctcgcccttgctcacccc CGACGTACAGTAGGCCAGGT gg	Oligonucleotide pairs for construction of off-target site expression plasmid on Lentiviral vector
PARP12-OT10-R	tcctcgcccttgctcacccc ATGTGTACAGTAGGCCAGGT	Oligonucleotide pairs for construction of off-target site expression plasmid on Lentiviral vector
ITIH5-F	gcgagaaaagccttgttt GCTCGGAGATCATCATTGCG gttttagagctagaaatagc	Oligonucleotide pairs for construction of off-target site expression plasmid on Lentiviral vector
ITIH5-R	tcctcgcccttgctcacccc CGCAATGATGATCTCCGAGC ggtggcaaaaaagcac	Oligonucleotide pairs for construction of off-target site expression plasmid on Lentiviral vector
ITIH5-OT1-R	tcctcgcccttgctcacccc CGCAATGATGATCTCCGAAT ggtggcaaaaaagcac	Oligonucleotide pairs for construction of off-target site expression plasmid on Lentiviral vector
ITIH5-OT2-R	tcctcgcccttgctcacccc CGCAATGATGATCTCCAGGC ggtggcaaaaaagcac	Oligonucleotide pairs for construction of off-target site expression plasmid on Lentiviral vector
ITIH5-OT3-R	tcctcgcccttgctcacccc CGCAATGATGATCTTTGAGC ggtggcaaaaaagc	Oligonucleotide pairs for construction of off-target site expression plasmid on Lentiviral vector
ITIH5-OT4-R	tcctcgcccttgctcacccc CGCAATGATGATTCCCGAGC ggtggcaaaaaa	Oligonucleotide pairs for construction of off-target site expression plasmid on Lentiviral vector
ITIH5-OT5-R	tcctcgcccttgctcacccc CGCAATGATGGCCTCCGAGC ggtggcaaaa	Oligonucleotide pairs for construction of off-target site expression plasmid on Lentiviral vector
ITIH5-OT6-R	tcctcgcccttgctcacccc CGCAATGACAATCTCCGAGC ggtggcaa	Oligonucleotide pairs for construction of off-target site expression plasmid on Lentiviral vector
ITIH5-OT7-R	tcctcgcccttgctcacccc CGCAATAGTGATCTCCGAGC ggtggc	Oligonucleotide pairs for construction of off-target site expression plasmid on Lentiviral vector
ITIH5-OT8-R	tcctcgcccttgctcacccc CGCAGCGATGATCTCCGAGC ggtg	Oligonucleotide pairs for construction of off-target site expression plasmid on Lentiviral vector
ITIH5-OT9-R	tcctcgcccttgctcacccc CGTGATGATGATCTCCGAGC gg	Oligonucleotide pairs for construction of off-target site expression plasmid on Lentiviral vector
ITIH5-OT10-R	tcctcgcccttgctcacccc TACAATGATGATCTCCGAGC	Oligonucleotide pairs for construction of off-target site expression plasmid on Lentiviral vector
AZI2-F	gcgagaaaagccttgttt ACTACAGAAAGCCAAACAAA gttttagagctagaaatagc	Oligonucleotide pairs for construction of off-target site expression plasmid on Lentiviral vector
AZI2-R	tcctcgcccttgctcacccg TTTGTTTGGCTTTCTGTAGT ggtggcaaaaaagcac	Oligonucleotide pairs for construction of off-target site expression plasmid on Lentiviral vector
AZI2-OT1-R	tcctcgcccttgctcacccg TTTGTTTGGCTTTCTGTAAC ggtggcaaaaaagcac	Oligonucleotide pairs for construction of off-target site expression plasmid on Lentiviral vector
AZI2-OT2-R	tcctcgcccttgctcacccg TTTGTTTGGCTTTCTGCGGT ggtggcaaaaaagcac	Oligonucleotide pairs for construction of off-target site expression plasmid on Lentiviral vector
AZI2-OT3-R	tcctcgcccttgctcacccg TTTGTTTGGCTTTCCATAGT ggtggcaaaaaagc	Oligonucleotide pairs for construction of off-target site expression plasmid on Lentiviral vector
AZI2-OT4-R	tcctcgcccttgctcacccg TTTGTTTGGCTTCTTGTAGT ggtggcaaaaaa	Oligonucleotide pairs for construction of off-target site expression plasmid on Lentiviral vector
AZI2-OT5-R	tcctcgcccttgctcacccg TTTGTTTGGCCCTCTGTAGT ggtggcaaaa	Oligonucleotide pairs for construction of off-target site expression plasmid on Lentiviral vector
AZI2-OT6-R	tcctcgcccttgctcacccg TTTGTTTGATTTTCTGTAGT ggtggcaa	Oligonucleotide pairs for construction of off-target site expression plasmid on Lentiviral vector
AZI2-OT7-R	tcctcgcccttgctcacccg TTTGTTCAGCTTTCTGTAGT ggtggc	Oligonucleotide pairs for construction of off-target site expression plasmid on Lentiviral vector
AZI2-OT8-R	tcctcgcccttgctcacccg TTTGCCTGGCTTTCTGTAGT ggtg	Oligonucleotide pairs for construction of off-target site expression plasmid on Lentiviral vector
AZI2-OT9-R	tcctcgcccttgctcacccg TTCATTTGGCTTTCTGTAGT gg	Oligonucleotide pairs for construction of off-target site expression plasmid on Lentiviral vector
AZI2-OT10-R	tcctcgcccttgctcacccg CCTGTTTGGCTTTCTGTAGT	Oligonucleotide pairs for construction of off-target site expression plasmid on Lentiviral vector
RGCC-F	gcgagaaaagccttgttt GCACACTGCCAGGACAATCA gttttagagctagaaatagc	Oligonucleotide pairs for construction of off-target site expression plasmid on Lentiviral vector
RGCC-R	tcctcgcccttgctcacccc TGATTGTCCTGGCAGTGTGC ggtggcaaaaaagcac	Oligonucleotide pairs for construction of off-target site expression plasmid on Lentiviral vector
RGCC-OT1-R	tcctcgcccttgctcacccc TGATTGTCCTGGCAGTGTAT ggtggcaaaaaagcac	Oligonucleotide pairs for construction of off-target site expression plasmid on Lentiviral vector
RGCC-OT2-R	tcctcgcccttgctcacccc TGATTGTCCTGGCAGTACGC ggtggcaaaaaagcac	Oligonucleotide pairs for construction of off-target site expression plasmid on Lentiviral vector
RGCC-OT3-R	tcctcgcccttgctcacccc TGATTGTCCTGGCAACGTGC ggtggcaaaaaagc	Oligonucleotide pairs for construction of off-target site expression plasmid on Lentiviral vector
RGCC-OT4-R	tcctcgcccttgctcacccc TGATTGTCCTGGTGGTGTGC ggtggcaaaaaa	Oligonucleotide pairs for construction of off-target site expression plasmid on Lentiviral vector
RGCC-OT5-R	tcctcgcccttgctcacccc TGATTGTCCTAACAGTGTGC ggtggcaaaa	Oligonucleotide pairs for construction of off-target site expression plasmid on Lentiviral vector
RGCC-OT6-R	tcctcgcccttgctcacccc TGATTGTCTCGGCAGTGTGC ggtggcaa	Oligonucleotide pairs for construction of off-target site expression plasmid on Lentiviral vector
RGCC-OT7-R	tcctcgcccttgctcacccc TGATTGCTCTGGCAGTGTGC ggtggc	Oligonucleotide pairs for construction of off-target site expression plasmid on Lentiviral vector
RGCC-OT8-R	tcctcgcccttgctcacccc TGATCATCCTGGCAGTGTGC ggtg	Oligonucleotide pairs for construction of off-target site expression plasmid on Lentiviral vector
RGCC-OT9-R	tcctcgcccttgctcacccc TGGCTGTCCTGGCAGTGTGC gg	Oligonucleotide pairs for construction of off-target site expression plasmid on Lentiviral vector
RGCC-OT10-R	tcctcgcccttgctcacccc CAATTGTCCTGGCAGTGTGC	Oligonucleotide pairs for construction of off-target site expression plasmid on Lentiviral vector
lucferase-g1	GTGGTGTTCGTGTCTAAGAA	gRNA sequence for firefly lucferase
lucferase-g2	ACAGGCGGTGCGATGAGGCA	gRNA sequence for firefly lucferase
lucferase-g3	GCTGTTCATGATCAGGGCAA	gRNA sequence for firefly lucferase
lucferase-g4	ATGAACAGGGCGCCCAGCAC	gRNA sequence for firefly lucferase
lucferase-g5	GTTGTAAATGTCGTTAGCAG	gRNA sequence for firefly lucferase
lucferase-g6	GATGTCTGTGCGCCTGGCCG	gRNA sequence for firefly lucferase
lucferase-g7	ATGAACAGCTCTGGGTCTAC	gRNA sequence for firefly lucferase
lucferase-g8	AATGTCGTTAGCAGGGGCCA	gRNA sequence for firefly lucferase
lucferase-g9	GTGCTGGGCGCCCTGTTCAT	gRNA sequence for firefly lucferase
lucferase-g10	AGTCCATGATGATGATCTTC	gRNA sequence for firefly lucferase
lucferase-g11	GCCGTACCTCTTCATGGCCT	gRNA sequence for firefly lucferase
lucferase-g12	ACCTCTTCATGGCCTCGGCC	gRNA sequence for firefly lucferase
SIRTT1-g1	GCGGCGGCGATTGGGTACCG	gRNA sequence for SIRT1 gene
SIRTT1-g2	AGTGTCATATCATCCAACTC	gRNA sequence for SIRT1 gene
SIRTT1-g3	GTGACTGGACTCCAAGGCCA	gRNA sequence for SIRT1 gene
SIRT2-g1	GGAGAAGGGTTACTTACATG	gRNA sequence for SIRT2 gene
SIRT2-g2	AGGAGAAGAAACGCGCTGGG	gRNA sequence for SIRT2 gene
SIRT2-g3	GCGCATGAAGTAGTGACAGA	gRNA sequence for SIRT2 gene
SIRT6-g1	GTACGTCCGAGACACAGTCG	gRNA sequence for SIRT6 gene
SIRT6-g2	GGTCTGGCAGTCTTCCAGTG	gRNA sequence for SIRT6 gene
SIRT6-g3	ACAAACTGGCAGAGCTCCAC	gRNA sequence for SIRT6 gene
