# Supplementary material for: Optimized CRISPR guide RNA design for two high-fidelity Cas9 variants by deep learning
Source: Nat Commun. 2019 Sep 19;10:4284. doi: 10.1038/s41467-019-12281-8 (PMC6753114; doi:10.1038/s41467-019-12281-8)
Supplement: Supplementary file 24 — Source Data [file 41467_2019_12281_MOESM24_ESM.xlsx]

## Sheet: Figure 1b-e and Sup Fig.2
Figure 1b-e and Sup Fig.2
	293T cells
	hU6		mU6
	Repeat 1	Repeat 2	Repeat 1	Repeat 2
A1	13.9	19.7	52.1	27.1
A2	39.3	24.9	25.6	34.2
A3	17.4	19.9	25.4	20.9
A4	26	35	37.4	27.1
A5	25.9	29.3	23	20.4
A6	25.1	35	21.3	19.8
A7	22.41	19.91	38.99	37.47
A8	4.3	5.01	34.6	30.39
A9	22.16	27.81	27.39	26.89
A10	19.8	29.3	32.1	38.7
A11	9.5	12.6	26.3	22.8
A12	21.3	18.8	29.2	27.7
A13	8.7	19.5	21.6	17
A14	11.1	13.8	12.8	13.1
A15	7.8	15.6	24.7	25.1
A16	12.3	16.7	22.5	16.7
A17	4.2	11.7	22	13.2
A18	7.1	15.1	19.5	18
G1	10.5	14.1	32.8	30.2
G2	8.7	14.1	13.3	5.2
G3	13.7	32.6	28.6	27.6
G4	12.9	17.7	25.3	16.7
G5	6.3	12.7	20.2	13.9
G6	10.3	22.4	18	14.5
G7	24.3	27.5	34	33.1
G8	4.5	12.2	10.1	3.6
G9	8	14.4	17.3	10.5
G10	18.77	20.21	24.65	26.97

## Sheet: Sup Fig.3
Sup Fig.3
	Hela cells
	hU6		mU6
	Repeat 1	Repeat 2	Repeat 1	Repeat 2
A1	22.2	21.1	57.5	31.2
A2	22.8	21.1	31.2	43.5
A3	15.3	3.6	33.2	28.6
A4	31.1	33.3	36.2	40.7
A5	15.9	7	15.5	8
A6	37.1	15.6	8.6	9.8
A10	20.8	24.3	15.1	43.7
A11	12.2	12.2	12.8	23
A12	30.3	29.9	14	28.1
A13	14.3	14.8	11.1	12.5
A14	15.6	16.9	13.2	20.8
A15	19.8	13.6	17.3	43
A16	16.3	16.8	13.1	24.5
A17	10.8	13.5	15.8	14.4
A18	14.7	15.2	13.4	23.2
G1	13.5	21.3	17.3	23.7
G2	10.7	19.2	15.3	9
G3	24.6	27.3	17.3	22.4
G4	18.1	25.2	15.3	33.2
G5	13.4	16	17	19.7
G6	16.4	18	14.9	17
G7	19.9	28.4	19.9	25.8
G8	10	11.1	11.3	3
G9	13.4	12	15.9	33.4

## Sheet: Sup Fig. 4
Sup Fig4
	3d				5d
	hU6		mU6		hU6		mU6
	Repeat 1	Repeat 2	Repeat 1	Repeat 2	Repeat 1	Repeat 2	Repeat 1	Repeat 2
A1	39.2	38.2	39.2	40.3	74.5	72.4	71.6	70
A2	22.7	22.8	20.4	20.8	49.4	53.7	53.5	52.7
G4	32.7	31.6	34.4	32.7	61.9	60	64	50
G5	31.7	32.5	30.3	29.2	62.1	46.5	54.4	50.9

## Sheet: Sup Fig. 6c
	WT-Rep1	WT-Rep2	eSp-Rep1	eSp-Rep2	HF-Rep1	HF-Rep2
A8	50.2	33.7	47.4	41.7	34.7	36.6
A10	37.3	34.5	37.2	44.3	27.1	28.1
G8	49.3	46.5	51.2	54	28.9	28
G9	13.2	9.1	6.9	4.3	9.3	7
G10	37.7	43.1	33.1	29.2	28.3	24.9

## Sheet: Sup Fig. 13
western blot
	genotype						phenotype
	SIRT1		SIRT2		SIRT6		SIRT1		SIRT2		SIRT6
g1	48.7	64.8	27.2	55.2	9.8	18.6	0.0770968	0.0485141	0.666491	0.385931	0.997131	0.37883
g2	57	80.9	1.9	6.1	0	0	0.176809	0.230132	0.550606	0.340678	1.22905	0.719678
g3	67.5	75.2	26.1	51.1	25.9	40.3	0.0886497	0.115385	0.482694	0.229074	0.392944	0.0451038
luciferase
	phenotype		genotype
g1	0.406014	0.368017	0.496	0.408
g2	0.393574	0.355636	0.213	0.384
g3	0.353361	0.502714	0.418	0.565
g4	0.580712	0.53077	0.081	0.106
g5	0.438838	0.413929	0.195	0.152
g6	0.456481	0.344686	0.352	0.491
g7	0.543735	0.437891	0.358	0.226
g8	0.385184	0.408327	0.568	0.717
g9	0.355949	0.389578	0.195	0.371
g10	0.426727	0.306938	0.573	0.364
g11	0.290993	0.326523	0.818	0.356
NC	0.984369	1.03531	0	0

## Sheet: Sup Fig. 14
	WT-SpCs9								eSpCs9								SpCs9-HF1
	Site 3		Site 1		Site 2				Site 3		Site 1		Site 2				Site 3		Site 1		Site 2
On	0.187633	0.173046	0.628191	0.56984	0.45776	0.489012		On	0.237756	0.222125	0.825494	0.840096	0.657189	0.666952		On	0.100158	0.120346	0.786259	0.774484	0.426914	0.458566
OT-1	0.109366	0.115334	0.424536	0.497551	0.353434	0.39455		OT-1	0.0233272	0.0188611	0.0196333	0.0202405	0.0295936	0.028579		OT-1	0.00418895	0.00461906	0.00660293	0.00672553	0.0150739	0.0154802
OT-2	0.0133084	NA.	0.118429	NA.	0.0863059	NA.		OT-2	0.016895	0.018174	0.0191244	0.0191786	0.0227568	0.0216556		OT-2	0.00446765	0.0056943	0.00643571	0.00665223	0.00804785	0.00868645
OT-3	0.0129984	0.0139593	0.416428	0.416347	0.0732591	0.0725354		OT-3	0.0202245	0.0188952	0.0221567	0.0223187	0.0290581	0.0334406		OT-3	0.00409711	0.00445199	0.00761808	0.00697751	0.0078538	0.00783297
OT-4	0.042236	0.0443561	0.165648	0.163341	0.322463	0.313291		OT-4	0.020835	0.0204976	0.176501	0.207117	0.0334027	0.0311619		OT-4	0.00567511	0.00664462	0.0363074	0.0291387	0.00849374	0.00985539
OT-5	0.0074779	0.007298	0.034846	0.0341003	0.0155211	0.0160659		OT-5	0.0185681	0.0185353	0.0329751	0.0262164	0.0263335	0.0304111		OT-5	0.0045442	0.00480432	0.00834495	0.00881697	0.00814928	0.00858579
OT-6	0.0030723	0.00388	0.00600019	0.00486633	0.00535789	0.00536606		OT-6	0.0263451	0.0257117	0.0231063	0.0242096	0.0247377	0.0253801		OT-6	0.00550899	0.00419732	0.00748027	0.00624741	0.00632821	0.00511563
OT-7	0.003278	0.0039984	0.00613449	0.00654375	0.00741781	0.00734729		OT-7	0.0221867	0.0334559	0.0214096	0.0236032	0.0241768	0.026279		OT-7	0.00403241	0.00531656	0.00717434	0.00757329	0.00779902	0.00862297
OT-8	0.0035895	0.002719	0.00357121	0.0036252	0.00491986	0.0040354		OT-8	0.0186597	0.0178483	0.0232241	0.0258234	0.0240911	0.0231834		OT-8	0.002253	0.00220679	0.00301923	0.00319802	0.00551667	0.00513402
OT-9	0.0055247	0.0057806	0.0101784	0.00980897	0.00448921	0.00519208		OT-9	0.0233645	0.0224427	0.0323616	0.0297402	0.0224857	0.0203437		OT-9	0.00583989	0.00677093	0.00414959	0.00562179	0.00315201	0.00323238
OT-10	0.0045174	0.0046421	0.0349739	0.0341981	0.00635106	0.00678983		OT-10	0.0174921	0.0164443	0.0284337	0.0278597	0.0261179	0.0258553		OT-10	0.00441867	0.00478291	0.0100199	0.0100562	0.00703416	0.00730983
